# Supplementary material for: Circ_0001174 facilitates osteosarcoma cell proliferation, migration, and invasion by targeting the miR-186-5p/MACC1 axis
Source: J Orthop Surg Res. 2022 Mar 12;17:159. doi: 10.1186/s13018-022-03059-8 (PMC8917736; doi:10.1186/s13018-022-03059-8)
Supplement: Supplementary file 2 — Additional file 2. Differential expressed circRNAs and mRNAs in OS tissues. [file 13018_2022_3059_MOESM2_ESM.xlsx]

## Sheet: up-regulated circRNAs
Differentially expressed circRNAs for: up_A_vs_B Fold Change cut-off: 2.00 P-value cut-off: 0.05 Column A: CircRNAID, the ID of the identified circRNA by DCC. Column B ~ G: edgeR results for differentially expressed circRNAs. Column H ~ O: junction reads, the junction read number of each sample. Column P ~ W: logCPM by edgeR. Column W ~ AA: the coordinates of circRNA. Column AB: circBaseID, the i…
	A_vs_B up regulated circRNAs
	P-value, Fold change and Regulation						junction reads								logCPM by edgeR								Annotations
CircRNAID	logFC	logCPM	LR	PValue	FDR	regulation	OS1.Input	OS2.Input	OS3.Input	OS4.Input	OSP1.Input	OSP2.Input	SOP3.Input	SOP4.Input	OS1.Input	OS2.Input	OS3.Input	OS4.Input	OSP1.Input	OSP2.Input	SOP3.Input	SOP4.Input	chrom	txStart	txEnd	strand	circBaseID	source	best_transcript	GeneName	Catalog	predicted_sequence_length	circRNA-associated diseases
chr2:201721405-201721708-	7.58133	9.83107	7.37318	0.00220679	0.591574	up	11	32	29	13	0	0	0	0	9.83723	11.2523	11.192	10.1277	6.92304	6.92304	6.92304	6.92304	chr2	201721404	201721708	-	hsa_circ_0004001	circBase	NM_004071	CLK1	exonic	225
chr20:58755108-58755971+	7.27853	10.101	6.52427	0.00354707	0.591574	up	49	0	16	40	0	0	0	0	11.8359	6.92304	10.3936	11.6395	6.92304	6.92304	6.92304	6.92304	chr20	58755107	58755971	+	hsa_circ_0001174	circBase	ENST00000431181	RP5-1043L13.1	intronic	864	acute myeloid leukemia (AML), breast cancer, colorectal cancer, epithelial ovarian cancer (EOC), hepatocellular carcinoma (HCC), kidney cancer, lung cancer, malignant melanoma, prostate cancer, retinitis pigmentosa (RP)
chr4:52729603-52758017+	7.12499	9.3989	6.11865	0.00445877	0.591574	up	18	18	16	8	0	0	0	0	10.4713	10.477	10.3936	9.52186	6.92304	6.92304	6.92304	6.92304	chr4	52729602	52758017	+	hsa_circ_0007646	circBase	NM_015115	DCUN1D4	exonic	481
chr18:56601665-56621031+	7.00039	9.36256	5.91988	0.00499034	0.591574	up	24	7	17	10	0	0	0	0	10.8552	9.29563	10.4734	9.79536	6.92304	6.92304	6.92304	6.92304	chr18	56601664	56621031	+	hsa_circ_0003423	circBase	NM_018181	ZNF532	exonic	804
chr7:24663285-24708279+	6.85768	10.2653	3.71455	0.01798	0.591574	up	0	30	55	27	7	0	0	0	6.92304	11.164	12.0796	11.0986	9.12025	6.92304	6.92304	6.92304	chr7	24663284	24708279	+	hsa_circ_0001686	circBase	NM_016447	MPP6	exonic	1116	Duchenne muscular dystrophy (DMD), autism spectrum disorder (ASD), breast cancer, uveal melanoma
chrX:147743429-147744289+	6.65775	9.53526	5.2237	0.00742703	0.591574	up	18	0	18	30	0	0	0	0	10.4713	6.92304	10.549	11.2426	6.92304	6.92304	6.92304	6.92304	chrX	147743428	147744289	+	hsa_circ_0001947	circBase	NM_002025	AFF2	exonic	861	colorectal cancer, multiple sclerosis, ovarian cancer (OC)
chr12:1136914-1137738+	6.45036	8.86682	4.32429	0.012524	0.591574	up	9	5	9	14	0	0	0	0	9.58964	8.91754	9.66134	10.2234	6.92304	6.92304	6.92304	6.92304	chr12	1136913	1137738	+	hsa_circ_0000373	circBase	NM_178039	ERC1	exonic	825	Cerebellar neurodegeneration, acute myeloid leukemia (AML), cardiac hypertrophy, epithelial ovarian cancer (EOC), esophageal cancer, non-alcoholic fatty liver disease (NAFLD), pancreatic cancer, pituitary adenoma, prostate cancer
chr14:88883055-88899556+	6.349	9.18885	4.43052	0.0117672	0.591574	up	13	16	0	21	0	0	0	0	10.0485	10.3224	6.92304	10.7587	6.92304	6.92304	6.92304	6.92304	chr14	88883054	88899556	+	hsa_circ_0102765	circBase	NM_018418	SPATA7	exonic	922
chr6:170852689-170858201-	6.27905	10.1911	3.09727	0.0261412	0.591574	up	9	55	31	0	0	0	0	35	9.58964	12.0034	11.2834	6.92304	6.92304	6.92304	6.92304	10.5536	chr6	170852688	170858201	-	hsa_circ_0006107	circBase	NM_002793	PSMB1	exonic	320
chr2:71653590-71654544+	6.25344	9.11561	4.24889	0.013092	0.591574	up	0	11	18	17	0	0	0	0	6.92304	9.84267	10.549	10.4774	6.92304	6.92304	6.92304	6.92304	chr2	71653589	71654544	+	hsa_circ_0120910	circBase	NM_014497	ZNF638	exonic	955
chr6:13632602-13644961-	6.10619	9.9618	2.92976	0.0289868	0.591574	up	0	6	31	46	11	0	0	0	6.92304	9.11893	11.2834	11.8339	9.65313	6.92304	6.92304	6.92304	chr6	13632601	13644961	-	hsa_circ_0001577	circBase	NM_005493	RANBP9	exonic	1020	Alzheimer's disease, B-cell chronic lymphocytic leukemia, B-cell lymphoma, Cerebellar neurodegeneration, Duchenne muscular dystrophy (DMD), Glomerulosclerosis, Hodgkin's lymphoma, T-cell leukemia, acute myeloid leukemia (AML), anaplastic thyroid carcinoma (ATC), autism spectrum disorder (ASD), bladder cancer, breast cancer, cardiac hypertrophy, chronic lymphocytic leukemia (CLL), chronic myeloid …
chr16:68155890-68160513+	5.90092	10.1569	3.90311	0.0160656	0.591574	up	28	30	34	5	16	0	0	0	11.064	11.164	11.4104	8.98004	10.1241	6.92304	6.92304	6.92304	chr16	68155889	68160513	+	hsa_circ_0000711	circBase	NM_004555	NFATC3	exonic	1298	Alzheimer's disease, Burkitt lymphoma, Down syndrome (DS), Hodgkin's lymphoma, acute lymphoblastic leukemia (ALL), acute myeloid leukemia (AML), acute promyelocytic leukemia (APL), adenoma, bladder cancer, breast cancer, cardiac hypertrophy, cervical cancer, cholangiocarcinoma, chronic lymphocytic leukemia (CLL), colorectal cancer, diffuse large B-cell lymphoma (DLBCL), endometrial cancer, epithe…
chr15:76152219-76165909+	5.8552	9.30478	4.30106	0.0126962	0.591574	up	21	4	30	0	0	0	0	0	10.676	8.6834	11.2384	6.92304	6.92304	6.92304	6.92304	6.92304	chr15	76152218	76165909	+	hsa_circ_0104568	circBase	NM_173469	UBE2Q2	exonic	306
chrX:37245852-37285253+	5.79333	8.79541	3.30975	0.0229566	0.591574	up	9	12	0	14	0	0	0	0	9.58964	9.95222	6.92304	10.2234	6.92304	6.92304	6.92304	6.92304	chrX	37245851	37285253	+	hsa_circ_0008077	circBase	NM_000950	PRRG1	exonic	303
chr4:129919029-129925031-	5.78273	8.78272	3.27989	0.0233779	0.591574	up	0	10	14	10	0	0	0	0	6.92304	9.72411	10.2194	9.79536	6.92304	6.92304	6.92304	6.92304	chr4	129919028	129925031	-	hsa_circ_0008426	circBase	NM_144643	SCLT1	exonic	325
chr2:95595764-95601119-	5.76997	8.86405	3.47245	0.0207996	0.591574	up	15	0	14	8	0	0	0	0	10.2327	6.92304	10.2194	9.52186	6.92304	6.92304	6.92304	6.92304	chr2	95595763	95601119	-		novel	NR_037597	LOC442028	exonic	348
chr3:195415404-195416309+	5.76313	8.86467	3.45876	0.0209725	0.591574	up	15	0	7	15	0	0	0	0	10.2327	6.92304	9.35926	10.3131	6.92304	6.92304	6.92304	6.92304	chr3	195415403	195416309	+	hsa_circ_0008267	circBase	ENST00000597034	LINC00969	exonic	365
chr6:76368978-76388643+	5.73605	8.83419	3.38277	0.0219604	0.591574	up	15	0	13	8	0	0	0	0	10.2327	6.92304	10.1238	9.52186	6.92304	6.92304	6.92304	6.92304	chr6	76368977	76388643	+	hsa_circ_0132306	circBase	NM_015571	SENP6	exonic	1525
chr7:24663282-24708279+	5.7196	8.46688	2.89009	0.0297087	0.591574	up	7	4	2	12	0	0	0	0	9.29057	8.6834	8.09977	10.0252	6.92304	6.92304	6.92304	6.92304	chr7	24663281	24708279	+	hsa_circ_0133996	circBase	NM_016447	MPP6	sense overlapping	44998
chr21:40578034-40584633-	5.7067	9.40021	2.34286	0.0419526	0.591574	up	0	30	4	24	2	0	0	0	6.92304	11.164	8.73913	10.9386	7.94064	6.92304	6.92304	6.92304	chr21	40578033	40584633	-	hsa_circ_0116009	circBase	NM_018963	BRWD1	exonic	506
chr15:82218014-82218366-	5.70447	8.89637	3.51367	0.0202882	0.591574	up	13	0	19	6	0	0	0	0	10.0485	6.92304	10.6208	9.1841	6.92304	6.92304	6.92304	6.92304	chr15	82218013	82218366	-	hsa_circ_0104689	circBase	GSE61474_TCONS_00115547	GSE61474_XLOC_022372	exonic	222
chr18:8113484-8143777+	5.68291	8.82949	3.34873	0.0224189	0.591574	up	0	19	12	5	0	0	0	0	6.92304	10.5486	10.0213	8.98004	6.92304	6.92304	6.92304	6.92304	chr18	8113483	8143777	+	hsa_circ_0002872	circBase	NM_002845	PTPRM	exonic	444
chr7:148463653-148464841+	5.67719	8.74813	3.1438	0.0254054	0.591574	up	11	0	11	11	0	0	0	0	9.83723	6.92304	9.91099	9.91484	6.92304	6.92304	6.92304	6.92304	chr7	148463652	148464841	+	hsa_circ_0006565	circBase	NM_003592	CUL1	exonic	294
chr2:64778577-64780543+	5.60873	8.74418	3.11021	0.0259342	0.591574	up	13	0	13	7	0	0	0	0	10.0485	6.92304	10.1238	9.36284	6.92304	6.92304	6.92304	6.92304	chr2	64778576	64780543	+	hsa_circ_0001021	circBase	NM_017657	AFTPH	exonic	1967	Alzheimer's disease, B-cell chronic lymphocytic leukemia, B-cell lymphoma, Duchenne muscular dystrophy (DMD), Hodgkin's lymphoma, Oral Carcinoma, T-cell leukemia, acute myeloid leukemia (AML), acute promyelocytic leukemia (APL), autism spectrum disorder (ASD), breast cancer, chronic lymphocytic leukemia (CLL), chronic myeloid leukemia (CML), colorectal cancer, diffuse large B-cell lymphoma (DLBCL…
chr16:58593708-58594266-	5.59947	8.68439	3.00387	0.0276886	0.591574	up	0	11	6	14	0	0	0	0	6.92304	9.84267	9.18062	10.2234	6.92304	6.92304	6.92304	6.92304	chr16	58593707	58594266	-	hsa_circ_0000705	circBase	NM_016284	CNOT1	sense overlapping	559	Duchenne muscular dystrophy (DMD), Inclusion body myositis (IBM), acute lymphoblastic leukemia (ALL), acute myeloid leukemia (AML), bladder cancer, breast cancer, cardiac hypertrophy, coronary artery disease, dermatomyositis (DM), facioscapulohumeral muscular dystrophy (FSHD), gastric cancer (stomach cancer), glioblastoma, glioma, hepatocellular carcinoma (HCC), limb-girdle muscular dystrophies t…
chr4:178274462-178281831+	5.54824	9.48905	2.34615	0.0418643	0.591574	up	20	0	16	8	0	30	0	0	10.6109	6.92304	10.3936	9.52186	6.92304	10.6639	6.92304	6.92304	chr4	178274461	178281831	+	hsa_circ_0001460	circBase	NM_018248	NEIL3	exonic	596
chr1:27056142-27059283+	5.50398	8.65953	2.91717	0.0292138	0.591574	up	0	6	8	16	0	0	0	0	6.92304	9.11893	9.51819	10.3976	6.92304	6.92304	6.92304	6.92304	chr1	27056141	27059283	+	hsa_circ_0008494	circBase	NM_006015	ARID1A	exonic	783
chr18:60206914-60217693+	5.48904	8.7189	3.01243	0.0275429	0.591574	up	9	0	17	6	0	0	0	0	9.58964	6.92304	10.4734	9.1841	6.92304	6.92304	6.92304	6.92304	chr18	60206913	60217693	+	hsa_circ_0000854	circBase	NM_017742	ZCCHC2	exonic	374	Alzheimer's disease, Burkitt lymphoma, Down syndrome (DS), Hodgkin's lymphoma, acute lymphoblastic leukemia (ALL), acute myeloid leukemia (AML), acute promyelocytic leukemia (APL), adenoma, breast cancer, cardiac hypertrophy, cervical cancer, cholangiocarcinoma, chronic lymphocytic leukemia (CLL), colorectal cancer, diffuse large B-cell lymphoma (DLBCL), epithelial ovarian cancer (EOC), facioscap…
chr15:59204762-59209198-	5.45475	8.56118	2.67997	0.0338725	0.591574	up	12	8	0	8	0	0	0	0	9.94672	9.45302	6.92304	9.52186	6.92304	6.92304	6.92304	6.92304	chr15	59204761	59209198	-	hsa_circ_0000605	circBase	NM_024755	SLTM	exonic	311	Cerebellar neurodegeneration, Waldenstrom Macroglobulinemia (WM), acute lymphoblastic leukemia (ALL), acute myeloid leukemia (AML), breast cancer, cardiac hypertrophy, cardiomyopathy, colorectal cancer, coronary artery disease, heart failure, hepatocellular carcinoma (HCC), lung cancer, myeloproliferative disorder, myocardial infarction, non-alcoholic fatty liver disease (NAFLD), ovarian cancer (…
chr15:79748440-79761487+	5.44428	8.61615	2.78626	0.0316919	0.591574	up	10	0	6	13	0	0	0	0	9.71874	6.92304	9.18062	10.1277	6.92304	6.92304	6.92304	6.92304	chr15	79748439	79761487	+	hsa_circ_0104657	circBase	NM_015206	KIAA1024	sense overlapping	13048
chr7:128655033-128658211-	5.43087	9.75758	2.83743	0.0306972	0.591574	up	32	7	10	14	0	0	0	33	11.2464	9.29563	9.79156	10.2234	6.92304	6.92304	6.92304	10.4758	chr7	128655032	128658211	-	hsa_circ_0001741	circBase	NM_012470	TNPO3	exonic	432	Alzheimer's disease, bladder cancer, cardiac hypertrophy, epithelial ovarian cancer (EOC), hepatocellular carcinoma (HCC), pituitary adenoma, prostate cancer, schizophrenia
chr7:80418622-80435074-	5.42431	8.89772	3.36577	0.0221882	0.591574	up	12	0	23	3	0	0	0	0	9.94672	6.92304	10.877	8.45746	6.92304	6.92304	6.92304	6.92304	chr7	80418621	80435074	-	hsa_circ_0002714	circBase	NM_006379	SEMA3C	exonic	816
chr1:40654727-40668286+	5.41458	8.72825	2.99457	0.027848	0.591574	up	0	5	6	21	0	0	0	0	6.92304	8.91754	9.18062	10.7587	6.92304	6.92304	6.92304	6.92304	chr1	40654726	40668286	+	hsa_circ_0006373	circBase	NM_012421	RLF	exonic	573
chr3:183361268-183369064+	5.40845	9.85692	2.52812	0.0372777	0.591574	up	0	18	30	4	41	0	0	0	6.92304	10.477	11.2384	8.74228	11.3827	6.92304	6.92304	6.92304	chr3	183361267	183369064	+	hsa_circ_0001367	circBase	NM_017644	KLHL24	exonic	1044	Alzheimer's disease, B-cell chronic lymphocytic leukemia, Duchenne muscular dystrophy (DMD), Oral Carcinoma, acute lymphoblastic leukemia (ALL), acute myeloid leukemia (AML), acute promyelocytic leukemia (APL), autism spectrum disorder (ASD), breast cancer, chronic lymphocytic leukemia (CLL), colorectal cancer, glioblastoma, glioma, hepatocellular carcinoma (HCC), lung cancer, multiple myeloma (M…
chr9:124751474-124752049-	5.40277	9.28168	2.08584	0.0495568	0.591574	up	0	21	4	18	13	0	0	0	6.92304	10.6818	8.73913	10.553	9.8603	6.92304	6.92304	6.92304	chr9	124751473	124752049	-	hsa_circ_0088354	circBase	NM_001139442	TTLL11	exonic	576
chr7:16298015-16317851-	5.39681	8.62663	2.76239	0.0321681	0.591574	up	8	15	7	0	0	0	0	0	9.44784	10.2384	9.35926	6.92304	6.92304	6.92304	6.92304	6.92304	chr7	16298014	16317851	-	hsa_circ_0079480	circBase	NM_001101417	ISPD	exonic	284
chr4:48371866-48385801+	5.38583	9.69379	3.2015	0.0245235	0.591574	up	11	29	6	19	0	17	0	0	9.83723	11.1177	9.18062	10.6249	6.92304	9.9247	6.92304	6.92304	chr4	48371865	48385801	+	hsa_circ_0126525	circBase	NM_020846	SLAIN2	exonic	971
chr3:5215702-5216099+	5.37955	8.47199	2.69837	0.0334835	0.591574	up	2	7	1	15	0	0	0	0	8.05314	9.29563	7.62819	10.3131	6.92304	6.92304	6.92304	6.92304	chr3	5215701	5216099	+	hsa_circ_0001263	circBase	NM_018184	ARL8B	exonic	139	B-cell chronic lymphocytic leukemia, Cerebellar neurodegeneration, Hodgkin's lymphoma, Intrahepatic cholangiocarcinoma (ICC), acute lymphoblastic leukemia (ALL), acute myeloid leukemia (AML), acute promyelocytic leukemia (APL), adrenocortical carcinoma, autism spectrum disorder (ASD), bladder cancer, breast cancer, cardiac hypertrophy, chronic lymphocytic leukemia (CLL), chronic pancreatitis, col…
chr6:20546577-20548936+	5.37861	8.65752	2.81642	0.0311014	0.591574	up	8	17	6	0	0	0	0	0	9.44784	10.4018	9.18062	6.92304	6.92304	6.92304	6.92304	6.92304	chr6	20546576	20548936	+	hsa_circ_0001582	circBase	NM_017774	CDKAL1	exonic	291
chr5:138699448-138700432+	5.36665	8.60498	2.74282	0.0325641	0.591574	up	12	4	0	13	0	0	0	0	9.94672	8.6834	6.92304	10.1277	6.92304	6.92304	6.92304	6.92304	chr5	138699447	138700432	+	hsa_circ_0001538	circBase	NM_016480	PAIP2	exonic	344	acute lymphoblastic leukemia (ALL), acute myeloid leukemia (AML), bladder cancer, cardiac hypertrophy, cervical cancer, chronic lymphocytic leukemia (CLL), glioblastoma, hepatocellular carcinoma (HCC), malignant melanoma, neuroblastoma (NB), pancreatic cancer, prostate cancer, uterine leiomyoma (ULM)
chr4:56277781-56284152+	5.35127	9.25647	2.18054	0.0465884	0.591574	up	40	0	7	6	0	1	0	0	11.5538	6.92304	9.35926	9.1841	6.92304	7.42109	6.92304	6.92304	chr4	56277780	56284152	+	hsa_circ_0001414	circBase	NM_018475	TMEM165	exonic	585	Alzheimer's disease, Burkitt lymphoma, Down syndrome (DS), Hodgkin's lymphoma, acute lymphoblastic leukemia (ALL), acute myeloid leukemia (AML), acute promyelocytic leukemia (APL), adenoma, breast cancer, cardiac hypertrophy, cervical cancer, cholangiocarcinoma, chronic lymphocytic leukemia (CLL), colorectal cancer, diffuse large B-cell lymphoma (DLBCL), epithelial ovarian cancer (EOC), facioscap…
chr15:63988323-64008672-	5.34599	9.4123	2.72915	0.0328438	0.591574	up	16	12	10	10	15	0	0	0	10.3167	9.95222	9.79156	9.79536	10.0414	6.92304	6.92304	6.92304	chr15	63988322	64008672	-	hsa_circ_0035796	circBase	NM_003922	HERC1	exonic	1143
chr4:83799883-83803093-	5.33148	8.65616	2.79714	0.0314775	0.591574	up	18	7	6	0	0	0	0	0	10.4713	9.29563	9.18062	6.92304	6.92304	6.92304	6.92304	6.92304	chr4	83799882	83803093	-	hsa_circ_0006618	circBase	NM_016211	SEC31A	exonic	406
chr5:78734833-78752841-	5.29995	9.15987	2.95276	0.028577	0.591574	up	1	14	22	10	0	0	0	2	7.59602	10.1491	10.8171	9.79536	6.92304	6.92304	6.92304	7.64603	chr5	78734832	78752841	-	hsa_circ_0006916	circBase	NM_004272	HOMER1	exonic	522
chr1:25666965-25669564+	5.29475	8.50188	2.44401	0.0393247	0.591574	up	12	0	8	6	0	0	0	0	9.94672	6.92304	9.51819	9.1841	6.92304	6.92304	6.92304	6.92304	chr1	25666964	25669564	+	hsa_circ_0000032	circBase	NM_014313	TMEM50A	exonic	219
chr1:92798948-92846430+	5.18155	9.85364	3.09114	0.0262399	0.591574	up	23	26	12	18	9	0	0	1	10.7979	10.9693	10.0213	10.553	9.41116	6.92304	6.92304	7.32936	chr1	92798947	92846430	+	hsa_circ_0000091	circBase	NM_024813	RPAP2	exonic	383
chr3:114069121-114070725-	5.16204	9.99857	2.72279	0.0329749	0.591574	up	11	11	25	38	12	0	1	0	9.83723	9.84267	10.9898	11.5683	9.76043	6.92304	7.50261	6.92304	chr3	114069120	114070725	-	hsa_circ_0005332	circBase	NM_015642	ZBTB20	exonic	1605
chr3:43341246-43345284+	5.15259	8.45267	2.32975	0.0423075	0.591574	up	12	5	8	0	0	0	0	0	9.94672	8.91754	9.51819	6.92304	6.92304	6.92304	6.92304	6.92304	chr3	43341245	43345284	+	hsa_circ_0004089	circBase	NM_017719	SNRK	exonic	757
chr16:31733947-31734674+	5.12187	9.24125	2.68539	0.0337574	0.591574	up	18	15	4	9	8	0	0	0	10.4713	10.2384	8.73913	9.66508	9.27302	6.92304	6.92304	6.92304	chr16	31733946	31734674	+	hsa_circ_0007059	circBase	NM_001130913	ZNF720	exonic	223
chr14:61262935-61285565+	5.10988	9.24937	2.42167	0.0398892	0.591574	up	13	15	5	9	13	0	0	0	10.0485	10.2384	8.9767	9.66508	9.8603	6.92304	6.92304	6.92304	chr14	61262934	61285565	+	hsa_circ_0032116	circBase	NM_002431	MNAT1	exonic	598
chr10:5827105-5842668-	5.08388	8.3519	2.26661	0.0440629	0.591574	up	0	8	10	4	0	0	0	0	6.92304	9.45302	9.79156	8.74228	6.92304	6.92304	6.92304	6.92304	chr10	5827104	5842668	-	hsa_circ_0005379	circBase	NM_001494	GDI2	exonic	674
chr12:120995085-120995485+	5.07911	8.4224	2.27629	0.0437885	0.591574	up	4	9	11	0	0	0	0	0	8.67898	9.59492	9.91099	6.92304	6.92304	6.92304	6.92304	6.92304	chr12	120995084	120995485	+	hsa_circ_0028899	circBase	NM_014868	RNF10	exonic	322
chr18:36378571-36385049+	5.05638	8.30564	2.18071	0.0465834	0.591574	up	9	0	6	6	0	0	0	0	9.58964	6.92304	9.18062	9.1841	6.92304	6.92304	6.92304	6.92304	chr18	36378570	36385049	+		novel	T161097	G037222	exonic	272
chr9:96233423-96238620+	5.05238	8.98438	2.18245	0.0465306	0.591574	up	5	12	9	9	0	0	8	0	8.91285	9.95222	9.66134	9.66508	6.92304	6.92304	9.232	6.92304	chr9	96233422	96238620	+	hsa_circ_0008193	circBase	NM_014612	FAM120A	exonic	330
chr9:86294690-86301070-	4.98516	9.95918	3.1233	0.0257268	0.591574	up	14	9	5	45	0	0	0	38	10.1435	9.59492	8.9767	11.8033	6.92304	6.92304	6.92304	10.663	chr9	86294689	86301070	-	hsa_circ_0008207	circBase	NM_013438	UBQLN1	exonic	531
chr7:100410369-100410830-	4.98197	9.40608	3.46936	0.0208385	0.591574	up	28	0	32	0	0	0	0	0	11.064	6.92304	11.327	6.92304	6.92304	6.92304	6.92304	6.92304	chr7	100410368	100410830	-	hsa_circ_0001730	circBase	NM_004444	EPHB4	exonic	362	Duchenne muscular dystrophy (DMD), autism spectrum disorder (ASD), breast cancer, uveal melanoma
chr15:81262803-81274523-	4.97312	8.45998	2.30575	0.0429654	0.591574	up	12	2	0	11	0	0	0	0	9.94672	8.05655	6.92304	9.91484	6.92304	6.92304	6.92304	6.92304	chr15	81262802	81274523	-	hsa_circ_0005558	circBase	T120637	G028499	exonic	1143
chr18:56585503-56587865+	4.92642	8.44641	2.28905	0.0434299	0.591574	up	17	3	0	5	0	0	0	0	10.3961	8.40375	6.92304	8.98004	6.92304	6.92304	6.92304	6.92304	chr18	56585502	56587865	+	hsa_circ_0047814	circBase	NM_018181	ZNF532	exonic	2363
chr12:121220458-121222396-	4.86122	8.46303	2.23031	0.045109	0.591574	up	10	2	13	0	0	0	0	0	9.71874	8.05655	10.1238	6.92304	6.92304	6.92304	6.92304	6.92304	chr12	121220457	121222396	-	hsa_circ_0003472	circBase	NM_139015	SPPL3	exonic	312
chr10:103552596-103570071-	4.84272	9.70758	2.34942	0.0417765	0.591574	up	19	10	14	18	0	0	19	1	10.5428	9.72411	10.2194	10.553	6.92304	6.92304	10.3007	7.32936	chr10	103552595	103570071	-	hsa_circ_0019607	circBase	NM_012215	MGEA5	exonic	1826
chr8:141749117-141762415-	4.83072	8.52541	2.35404	0.0416528	0.591574	up	0	20	5	2	0	0	0	0	6.92304	10.6167	8.9767	8.10222	6.92304	6.92304	6.92304	6.92304	chr8	141749116	141762415	-	hsa_circ_0003171	circBase	NM_005607	PTK2	exonic	493
chr16:85667520-85667738+	4.7122	8.98679	2.82176	0.0309981	0.591574	up	0	11	0	30	0	0	0	0	6.92304	9.84267	6.92304	11.2426	6.92304	6.92304	6.92304	6.92304	chr16	85667519	85667738	+	hsa_circ_0000722	circBase	NM_014615	GSE1	exonic	219
chr14:55168780-55169298+	4.69286	8.48825	2.21606	0.0455272	0.591574	up	0	1	8	16	0	0	0	0	6.92304	7.59836	9.51819	10.3976	6.92304	6.92304	6.92304	6.92304	chr14	55168779	55169298	+	hsa_circ_0004846	circBase	NM_015589	SAMD4A	exonic	519
chr22:32874968-32875262+	4.66566	8.62727	2.49216	0.0381381	0.591574	up	3	2	0	24	0	0	0	0	8.39973	8.05655	6.92304	10.9386	6.92304	6.92304	6.92304	6.92304	chr22	32874967	32875262	+	hsa_circ_0008832	circBase	NM_012179	FBXO7	exonic	295
chr11:38891627-38906764-	4.634	9.1915	3.04367	0.0270175	0.591574	up	43	0	0	8	0	0	0	0	11.6541	6.92304	6.92304	9.52186	6.92304	6.92304	6.92304	6.92304	chr11	38891626	38906764	-		PMID:25070500	T057327	G013278	exonic	457
chr2:216238045-216256537-	4.57185	8.48696	2.14944	0.0475407	0.591574	up	1	0	18	6	0	0	0	0	7.59602	6.92304	10.549	9.1841	6.92304	6.92304	6.92304	6.92304	chr2	216238044	216256537	-	hsa_circ_0058092	circBase	NM_002026	FN1	exonic	2178
chr2:26587170-26606215+	4.46322	8.87048	2.54686	0.036838	0.591574	up	12	0	0	25	0	0	0	0	9.94672	6.92304	6.92304	10.9939	6.92304	6.92304	6.92304	6.92304	chr2	26587169	26606215	+	hsa_circ_0006111	circBase	NM_033505	EPT1	exonic	674
chr12:95602619-95605043-	4.41308	8.76987	2.35023	0.0417549	0.591574	up	17	0	0	17	0	0	0	0	10.3961	6.92304	6.92304	10.4774	6.92304	6.92304	6.92304	6.92304	chr12	95602618	95605043	-	hsa_circ_0099549	circBase	NM_018351	FGD6	exonic	2425
chr15:75219107-75221573-	4.40002	8.7678	2.34315	0.041945	0.591574	up	0	0	20	13	0	0	0	0	6.92304	6.92304	10.6892	10.1277	6.92304	6.92304	6.92304	6.92304	chr15	75219106	75221573	-	hsa_circ_0005725	circBase	NM_004255	COX5A	exonic	239
chr9:137582758-137593179+	4.37237	9.07278	2.78742	0.031669	0.591574	up	40	0	0	6	0	0	0	0	11.5538	6.92304	6.92304	9.1841	6.92304	6.92304	6.92304	6.92304	chr9	137582757	137593179	+	hsa_circ_0007482	circBase	NM_000093	COL5A1	exonic	545
chr10:32832228-32873232+	4.35928	9.39888	2.14167	0.0477818	0.591574	up	12	0	20	22	0	0	0	9	9.94672	6.92304	10.6892	10.8212	6.92304	6.92304	6.92304	8.89672	chr10	32832227	32873232	+	hsa_circ_0000233	circBase	NM_024688	CCDC7	sense overlapping	41005	acute lymphoblastic leukemia (ALL), acute myeloid leukemia (AML), bladder cancer, breast cancer, cardiac hypertrophy, cervical cancer, chronic lymphocytic leukemia (CLL), colorectal cancer, endometrial cancer, epithelial ovarian cancer (EOC), glioblastoma, hepatocellular carcinoma (HCC), kidney cancer, lung cancer, malignant melanoma, neuroblastoma (NB), non-alcoholic fatty liver disease (NAFLD),…
chr19:41847788-41848152-	4.3478	8.79959	2.35804	0.0415461	0.591574	up	21	15	0	0	0	0	0	0	10.676	10.2384	6.92304	6.92304	6.92304	6.92304	6.92304	6.92304	chr19	41847787	41848152	-	hsa_circ_0002837	circBase	NM_000660	TGFB1	exonic	226
chr2:8910800-8917022-	4.33133	8.75874	2.30219	0.0430638	0.591574	up	23	0	0	11	0	0	0	0	10.7979	6.92304	6.92304	9.91484	6.92304	6.92304	6.92304	6.92304	chr2	8910799	8917022	-	hsa_circ_0005315	circBase	NM_020738	KIDINS220	exonic	308
chr15:56686363-56687032+	4.30565	8.80017	2.37244	0.0411646	0.591574	up	0	0	9	25	0	0	0	0	6.92304	6.92304	9.66134	10.9939	6.92304	6.92304	6.92304	6.92304	chr15	56686362	56687032	+	hsa_circ_0103953	circBase	NM_198524	TEX9	exonic	257
chr9:79318253-79328637-	4.28468	8.7148	2.23774	0.0448926	0.591574	up	12	0	0	20	0	0	0	0	9.94672	6.92304	6.92304	10.6933	6.92304	6.92304	6.92304	6.92304	chr9	79318252	79328637	-		novel	NM_015225	PRUNE2	exonic	7520
chr19:58374733-58375127+	4.27952	8.67013	2.17989	0.0466082	0.591574	up	0	0	13	17	0	0	0	0	6.92304	6.92304	10.1238	10.4774	6.92304	6.92304	6.92304	6.92304	chr19	58374732	58375127	+		novel	NM_032828	ZNF587	sense overlapping	395
chr5:40852276-40854198+	4.24741	8.7846	2.32101	0.0425456	0.591574	up	9	0	0	25	0	0	0	0	9.58964	6.92304	6.92304	10.9939	6.92304	6.92304	6.92304	6.92304	chr5	40852275	40854198	+	hsa_circ_0005895	circBase	ENST00000381677	CARD6	intronic	1923
chr4:185580494-185599548+	4.22978	8.63744	2.11117	0.0487426	0.591574	up	17	0	0	13	0	0	0	0	10.3961	6.92304	6.92304	10.1277	6.92304	6.92304	6.92304	6.92304	chr4	185580493	185599548	+	hsa_circ_0003788	circBase	NM_001300767	PRIMPOL	exonic	827
chr11:77330651-77336863-	4.19703	9.3824	2.19195	0.0462445	0.591574	up	46	0	0	13	1	0	0	0	11.7479	6.92304	6.92304	10.1277	7.51976	6.92304	6.92304	6.92304	chr11	77330650	77336863	-	hsa_circ_0023694	circBase	NM_001293	CLNS1A	exonic	474
chr2:148653870-148657467+	4.18008	10.8943	2.51654	0.0375524	0.591574	up	36	44	54	34	11	0	17	1	11.4083	11.6921	12.0539	11.4146	9.65313	6.92304	10.1565	7.32936	chr2	148653869	148657467	+	hsa_circ_0001073	circBase	NM_001616	ACVR2A	exonic	473	acute lymphoblastic leukemia (ALL), acute myeloid leukemia (AML), cardiac hypertrophy, colorectal cancer, lung cancer, non-alcoholic fatty liver disease (NAFLD), prostate cancer
chr13:96409898-96416207+	4.17435	8.70879	2.1658	0.0470369	0.591574	up	22	11	0	0	0	0	0	0	10.7382	9.84267	6.92304	6.92304	6.92304	6.92304	6.92304	6.92304	chr13	96409897	96416207	+	hsa_circ_0101041	circBase	NM_006260	DNAJC3	exonic	682
chr5:156016241-156022061+	4.14683	8.72686	2.18383	0.0464891	0.591574	up	0	24	9	0	0	0	0	0	6.92304	10.861	9.66134	6.92304	6.92304	6.92304	6.92304	6.92304	chr5	156016240	156022061	+	hsa_circ_0128422	circBase	NM_000337	SGCD	exonic	208
chr10:25226113-25231365-	4.12198	8.70002	2.13117	0.0481102	0.591574	up	19	0	13	0	0	0	0	0	10.5428	6.92304	10.1238	6.92304	6.92304	6.92304	6.92304	6.92304	chr10	25226112	25231365	-	hsa_circ_0017995	circBase	NM_020200	PRTFDC1	exonic	291
chr16:53878067-53922863+	4.05319	8.73709	2.18982	0.0463087	0.591574	up	0	0	6	26	0	0	0	0	6.92304	6.92304	9.18062	11.0472	6.92304	6.92304	6.92304	6.92304	chr16	53878066	53922863	+	hsa_circ_0039398	circBase	NM_001080432	FTO	exonic	488
chr1:47745913-47748131-	4.00287	8.72628	2.15635	0.0473271	0.591574	up	6	0	0	26	0	0	0	0	9.11404	6.92304	6.92304	11.0472	6.92304	6.92304	6.92304	6.92304	chr1	47745912	47748131	-	hsa_circ_0000069	circBase	NM_003035	STIL	exonic	1084
chrX:72797243-72804408+	4.0012	8.77744	2.21112	0.0456729	0.591574	up	30	0	0	5	0	0	0	0	11.1581	6.92304	6.92304	8.98004	6.92304	6.92304	6.92304	6.92304	chrX	72797242	72804408	+	hsa_circ_0091072	circBase	NM_001039840	CHIC1	exonic	211
chr5:167915607-167921655+	3.9584	11.5345	2.16695	0.047002	0.591574	up	90	11	59	84	39	0	35	0	12.691	9.84267	12.1781	12.6808	11.3139	6.92304	11.1171	6.92304	chr5	167915606	167921655	+	hsa_circ_0001550	circBase	NM_002887	RARS	exonic	534
chrX:139865340-139866824+	3.28924	15.5649	2.96824	0.0283047	0.591574	up	1646	172	1071	1716	360	33	48	384	16.8587	13.619	16.3241	17.0077	14.4577	10.7915	11.5513	13.8993	chrX	139865339	139866824	+	hsa_circ_0001946	circBase	NM_004065	CDR1	antisense	1485

## Sheet: down-regulated circRNAs
Differentially expressed circRNAs for: down_A_vs_B Fold Change cut-off: 2.00 P-value cut-off: 0.05 Column A: CircRNAID, the ID of the identified circRNA by DCC. Column B ~ G: edgeR results for differentially expressed circRNAs. Column H ~ O: junction reads, the junction read number of each sample. Column P ~ W: logCPM by edgeR. Column W ~ AA: the coordinates of circRNA. Column AB: circBaseID, the…
	A_vs_B down regulated circRNAs
	P-value, Fold change and Regulation						junction reads								logCPM by edgeR								Annotations
CircRNAID	logFC	logCPM	LR	PValue	FDR	regulation	OS1.Input	OS2.Input	OS3.Input	OS4.Input	OSP1.Input	OSP2.Input	SOP3.Input	SOP4.Input	OS1.Input	OS2.Input	OS3.Input	OS4.Input	OSP1.Input	OSP2.Input	SOP3.Input	SOP4.Input	chrom	txStart	txEnd	strand	circBaseID	source	best_transcript	GeneName	Catalog	predicted_sequence_length	circRNA-associated diseases
chr4:1902353-1936989+	-6.61079	9.49403	4.61619	0.0105572	0.591574	down	0	0	0	0	17	59	13	0	6.92304	6.92304	6.92304	6.92304	10.2023	11.5856	9.81588	6.92304	chr4	1902352	1936989	+	hsa_circ_0001387	circBase	NM_007331	WHSC1	exonic	1703	Duchenne muscular dystrophy (DMD), acute myeloid leukemia (AML), autism spectrum disorder (ASD), breast cancer, colorectal cancer, epithelial ovarian cancer (EOC), hepatocellular carcinoma (HCC), kidney cancer, lung cancer, malignant melanoma, prostate cancer, retinitis pigmentosa (RP), uveal melanoma
chr8:122640954-122641580-	-6.54599	9.57647	4.94513	0.00872143	0.591574	down	0	0	0	0	5	26	58	1	6.92304	6.92304	6.92304	6.92304	8.75547	10.4739	11.8142	7.32936	chr8	122640953	122641580	-	hsa_circ_0005015	circBase	NM_005328	HAS2	exonic	627
chr1:42730786-42744343-	-6.45892	9.24119	4.18231	0.013616	0.591574	down	0	0	0	0	19	33	0	26	6.92304	6.92304	6.92304	6.92304	10.347	10.7915	6.92304	10.1645	chr1	42730785	42744343	-	hsa_circ_0006848	circBase	NM_014947	FOXJ3	exonic	400
chr15:87898780-87965267-	-6.27377	9.90115	4.10283	0.0142705	0.591574	down	0	0	0	0	73	0	0	54	6.92304	6.92304	6.92304	6.92304	12.1859	6.92304	6.92304	11.1376	chr15	87898779	87965267	-	hsa_circ_0104811	circBase	T121542	G028688	exonic	677
chr8:99718695-99719539-	-6.00582	9.96305	2.73359	0.0327527	0.591574	down	0	0	0	26	22	31	35	0	6.92304	6.92304	6.92304	11.0472	10.5401	10.7077	11.1171	6.92304	chr8	99718694	99719539	-	hsa_circ_0004592	circBase	NM_006281	STK3	exonic	333
chr11:92085262-92088570+	-5.94934	9.77623	2.5345	0.0371274	0.591574	down	0	5	0	0	49	0	34	15	6.92304	8.91754	6.92304	6.92304	11.6291	6.92304	11.0776	9.47872	chr11	92085261	92088570	+	hsa_circ_0000348	circBase	NM_001008781	FAT3	exonic	3309
chr6:144808684-144814592+	-5.86751	8.91354	3.31182	0.0229278	0.591574	down	0	0	0	0	10	14	26	0	6.92304	6.92304	6.92304	6.92304	9.53721	9.68268	10.7153	6.92304	chr6	144808683	144814592	+	hsa_circ_0004826	circBase	NM_007124	UTRN	exonic	771
chr1:224918164-224927449+	-5.77116	8.82184	3.08076	0.0264079	0.591574	down	0	0	0	0	10	26	12	0	6.92304	6.92304	6.92304	6.92304	9.53721	10.4739	9.7165	6.92304	chr1	224918163	224927449	+	hsa_circ_0112169	circBase	NM_152495	CNIH3	sense overlapping	9286
chr11:95825056-95826681-	-5.65383	8.74411	2.87355	0.0300154	0.591574	down	0	0	0	0	10	0	18	19	6.92304	6.92304	6.92304	6.92304	9.53721	6.92304	10.2304	9.76716	chr11	95825055	95826681	-	hsa_circ_0024085	circBase	NM_032427	MAML2	exonic	1626
chr12:120592774-120593523-	-5.44917	8.66898	2.66478	0.0341974	0.591574	down	0	0	0	0	8	26	8	0	6.92304	6.92304	6.92304	6.92304	9.27302	10.4739	9.232	6.92304	chr12	120592773	120593523	-	hsa_circ_0000448	circBase	NM_006836	GCN1	exonic	389
chr8:18622959-18662408-	-5.25314	9.63862	2.96051	0.0284403	0.591574	down	0	0	2	0	36	23	31	0	6.92304	6.92304	8.09977	6.92304	11.2041	10.313	10.9522	6.92304	chr8	18622958	18662408	-	hsa_circ_0002111	circBase	NM_015310	PSD3	exonic	538
chr12:64011084-64041145-	-5.04051	9.0974	2.78891	0.0316396	0.591574	down	0	0	0	0	0	0	31	39	6.92304	6.92304	6.92304	6.92304	6.92304	6.92304	10.9522	10.6977	chr12	64011083	64041145	-	hsa_circ_0004909	circBase	NM_173812	DPY19L2	exonic	630
chr15:76580187-76585041-	-4.92866	8.70896	2.44248	0.0393632	0.591574	down	0	0	0	0	1	0	16	34	6.92304	6.92304	6.92304	6.92304	7.51976	6.92304	10.0786	10.5152	chr15	76580186	76585041	-	hsa_circ_0000639	circBase	NM_000126	ETFA	exonic	265
chr11:65269792-65272490+	-4.848	9.02331	2.20761	0.0457772	0.591574	down	1	0	0	0	15	28	13	0	7.59602	6.92304	6.92304	6.92304	10.0414	10.572	9.81588	6.92304	chr11	65269791	65272490	+		novel	NR_002819	MALAT1	sense overlapping	2699
chr8:41905896-41907225-	-4.76461	8.92192	2.47088	0.0386577	0.591574	down	0	0	0	0	0	34	20	0	6.92304	6.92304	6.92304	6.92304	6.92304	10.8317	10.3677	6.92304	chr8	41905895	41907225	-	hsa_circ_0002754	circBase	ENST00000396930	KAT6A	exonic	1057
chr4:103225474-103236987-	-4.59296	8.82119	2.26895	0.0439963	0.591574	down	0	0	0	0	0	24	24	0	6.92304	6.92304	6.92304	6.92304	6.92304	10.3687	10.6085	6.92304	chr4	103225473	103236987	-	hsa_circ_0002782	circBase	NM_022154	SLC39A8	exonic	621
chr6:158870028-158873300+	-4.48928	8.63854	2.15966	0.0472254	0.591574	down	0	0	0	0	7	0	29	1	6.92304	6.92304	6.92304	6.92304	9.12025	6.92304	10.8621	7.32936	chr6	158870027	158873300	+	hsa_circ_0002073	circBase	NM_020245	TULP4	exonic	316
chr6:107824861-107827631+	-4.42011	8.7203	2.07477	0.0499175	0.591574	down	0	0	0	0	22	0	0	26	6.92304	6.92304	6.92304	6.92304	10.5401	6.92304	6.92304	10.1645	chr6	107824860	107827631	+	hsa_circ_0001633	circBase	NM_018013	SOBP	exonic	325	acute myeloid leukemia (AML), breast cancer, colorectal cancer, epithelial ovarian cancer (EOC), hepatocellular carcinoma (HCC), kidney cancer, lung cancer, malignant melanoma, prostate cancer, retinitis pigmentosa (RP)
chr6:108984658-108986092+	-4.4176	8.8124	2.19392	0.0461853	0.591574	down	0	0	0	0	0	14	32	0	6.92304	6.92304	6.92304	6.92304	6.92304	9.68268	10.9952	6.92304	chr6	108984657	108986092	+	hsa_circ_0006404	circBase	NM_001455	FOXO3	exonic	1435
chr8:131370263-131374017-	-4.39761	8.92025	2.3297	0.0423089	0.591574	down	0	0	0	0	0	10	40	0	6.92304	6.92304	6.92304	6.92304	6.92304	9.28005	11.2999	6.92304	chr8	131370262	131374017	-	hsa_circ_0085616	circBase	NM_001247996	ASAP1	exonic	229
chr1:113140593-113159517-	-4.37675	8.75685	2.10148	0.0490523	0.591574	down	0	0	0	0	0	34	13	0	6.92304	6.92304	6.92304	6.92304	6.92304	10.8317	9.81588	6.92304	chr1	113140592	113159517	-	hsa_circ_0013524	circBase	NM_017744	ST7L	exonic	417

## Sheet: up-regulated mRNAs
Differentially expressed genes for: up_A_vs_B Fold Change cut-off: 2.00 P-value cut-off: 0.05 Column A: gene_id, the gene identifier. Column B ~ G: edgeR results for differentially expressed genes. Column H ~ O: counts of all samples of the gene. Column P ~ W: normalized counts by edgeR. Column W ~ AG: annotation of the genes.
	A_vs_B up regulated genes
	P-value, Fold change and Regulation						raw counts								Normalized counts								Annotations
gene_id	logFC	logCPM	LR	PValue	FDR	regulation	OS1.Input	OS2.Input	OS3.Input	OS4.Input	OSP1.Input	OSP2.Input	SOP3.Input	SOP4.Input	OS1.Input	OS2.Input	OS3.Input	OS4.Input	OSP1.Input	OSP2.Input	SOP3.Input	SOP4.Input	gene_name	gene_biotype	GeneID	Synonyms	dbXrefs	description	Pathway	GO_CC	GO_MF	GO_BP
ENSG00000114279	10.6789	7.2852	33.247	8.11649e-09	7.45832e-05	up	306	1	85	440	0	0	0	0	8.7407	0.735786	6.97587	9.3981	-1.68081	-1.68081	-1.68081	-1.68081	FGF12	protein_coding	2257	FGF12B|FHF1	MIM:601513|HGNC:HGNC:3668|Ensembl:ENSG00000114279|HPRD:03303|Vega:OTTHUMG00000156132	fibroblast growth factor 12	hsa04010(MAPK signaling pathway)//hsa04014(Ras signaling pathway)//hsa04015(Rap1 signaling pathway)//hsa04151(PI3K-Akt signaling pathway)//hsa04810(Regulation of actin cytoskeleton)//hsa05200(Pathways in cancer)//hsa05218(Melanoma)	GO:0005622(intracellular)//GO:0005634(nucleus)//GO:0005615(extracellular space)	GO:0008083(growth factor activity)//GO:0008201(heparin binding)//GO:0005104(fibroblast growth factor receptor binding)//GO:0044325(ion channel binding)//GO:0017080(sodium channel regulator activity)//GO:0005515(protein binding)	GO:0007507(heart development)//GO:0007267(cell-cell signaling)//GO:2000649(regulation of sodium ion transmembrane transporter activity)//GO:0050905(neuromuscular process)//GO:0007268(synaptic transmission)//GO:0003254(regulation of membrane depolarization)//GO:2001258(negative regulation of cation channel activity)//GO:1902305(regulation of sodium ion transmembrane transport)//GO:0010765(positive…
ENSG00000138483	10.4413	6.86644	32.8689	9.85898e-09	7.45832e-05	up	248	9	178	191	0	0	0	0	8.43775	3.64299	8.04035	8.19503	-1.68081	-1.68081	-1.68081	-1.68081	CCDC54	protein_coding	84692	NYD-SP17|SP17	HGNC:HGNC:30703|Ensembl:ENSG00000138483|HPRD:14860|Vega:OTTHUMG00000159169	coiled-coil domain containing 54
ENSG00000173692	10.1237	6.69811	26.8723	2.17357e-07	0.000657724	up	210	0	80	261	0	0	0	0	8.19803	-1.68081	6.88863	8.6451	-1.68081	-1.68081	-1.68081	-1.68081	PSMD1	protein_coding	5707	P112|Rpn2|S1	HGNC:HGNC:9554|Ensembl:ENSG00000173692|HPRD:10169|Vega:OTTHUMG00000133223	proteasome 26S subunit, non-ATPase 1	hsa03050(Proteasome)//hsa05169(Epstein-Barr virus infection)	GO:0070062(extracellular exosome)//GO:0016020(membrane)//GO:0005838(proteasome regulatory particle)//GO:0005829(cytosol)//GO:0008540(proteasome regulatory particle, base subcomplex)//GO:0034515(proteasome storage granule)//GO:0000502(proteasome complex)//GO:0005654(nucleoplasm)//GO:0005634(nucleus)//GO:0022624(proteasome accessory complex)	GO:0030234(enzyme regulator activity)//GO:0004175(endopeptidase activity)	GO:0042176(regulation of protein catabolic process)//GO:0010467(gene expression)//GO:0043488(regulation of mRNA stability)//GO:0034641(cellular nitrogen compound metabolic process)//GO:0048011(neurotrophin TRK receptor signaling pathway)//GO:0043066(negative regulation of apoptotic process)//GO:0043161(proteasome-mediated ubiquitin-dependent protein catabolic process)//GO:0033209(tumor necrosis f…
ENSG00000090104	10.0423	6.41458	30.7388	2.95205e-08	0.000148882	up	204	75	96	88	0	0	0	0	8.15626	6.66983	7.15104	7.07883	-1.68081	-1.68081	-1.68081	-1.68081	RGS1	protein_coding	5996	1R20|BL34|HEL-S-87|IER1|IR20	MIM:600323|HGNC:HGNC:9991|Ensembl:ENSG00000090104|HPRD:15968|Vega:OTTHUMG00000035598	regulator of G-protein signaling 1		GO:0005886(plasma membrane)//GO:0031234(extrinsic component of cytoplasmic side of plasma membrane)//GO:0005737(cytoplasm)//GO:0005829(cytosol)	GO:0001965(G-protein alpha-subunit binding)//GO:0005516(calmodulin binding)//GO:0005096(GTPase activator activity)	GO:0008277(regulation of G-protein coupled receptor protein signaling pathway)//GO:0009968(negative regulation of signal transduction)//GO:0043547(positive regulation of GTPase activity)//GO:0061737(leukotriene signaling pathway)//GO:0007193(adenylate cyclase-inhibiting G-protein coupled receptor signaling pathway)//GO:0006955(immune response)//GO:0007186(G-protein coupled receptor signaling path…
ENSG00000204866	9.99763	6.4742	25.2503	5.0351e-07	0.00126968	up	239	0	119	119	0	0	0	0	8.38447	-1.68081	7.46028	7.51335	-1.68081	-1.68081	-1.68081	-1.68081	IGFL2	protein_coding	147920	UNQ645|VPRI645	MIM:610545|HGNC:HGNC:32929|Ensembl:ENSG00000204866|HPRD:13729|Vega:OTTHUMG00000182492	IGF like family member 2		GO:0005576(extracellular region)
ENSG00000206531	9.70635	6.24658	24.2741	8.35572e-07	0.00180603	up	161	1	77	162	0	0	0	0	7.81517	0.735786	6.83364	7.95773	-1.68081	-1.68081	-1.68081	-1.68081	CD200R1L	protein_coding	344807	CD200R2|CD200RLa	HGNC:HGNC:24665|Ensembl:ENSG00000206531|HPRD:16691|Vega:OTTHUMG00000159283	CD200 receptor 1 like		GO:0016021(integral component of membrane)
ENSG00000134115	9.33602	5.87265	20.456	6.10191e-06	0.00615479	up	93	0	94	118	0	0	0	0	7.02487	-1.68081	7.12073	7.5012	-1.68081	-1.68081	-1.68081	-1.68081	CNTN6	protein_coding	27255	NB3	MIM:607220|HGNC:HGNC:2176|Ensembl:ENSG00000134115|HPRD:06242|Vega:OTTHUMG00000119030	contactin 6		GO:0016021(integral component of membrane)//GO:0031225(anchored component of membrane)//GO:0005886(plasma membrane)		GO:0007219(Notch signaling pathway)//GO:0007411(axon guidance)//GO:0007155(cell adhesion)//GO:0007417(central nervous system development)
ENSG00000256394	9.07525	5.72725	19.0254	1.2899e-05	0.0102716	up	94	0	45	135	0	0	0	0	7.04027	-1.68081	6.06151	7.69506	-1.68081	-1.68081	-1.68081	-1.68081	ASIC5	protein_coding	51802	ACCN5|HINAC|INAC	MIM:616693|HGNC:HGNC:17537|Ensembl:ENSG00000256394|HPRD:16470|Vega:OTTHUMG00000161941	acid sensing ion channel subunit family member 5	hsa04750(Inflammatory mediator regulation of TRP channels)	GO:0005886(plasma membrane)//GO:0016021(integral component of membrane)	GO:0015252(hydrogen ion channel activity)//GO:0015280(ligand-gated sodium channel activity)	GO:0035725(sodium ion transmembrane transport)//GO:0055085(transmembrane transport)//GO:0015992(proton transport)//GO:0034220(ion transmembrane transport)
ENSG00000171759	9.05169	7.88831	23.5364	1.22571e-06	0.00206055	up	477	0	147	647	0	1	0	0	9.38078	-1.68081	7.76465	9.95414	-1.68081	0.618515	-1.68081	-1.68081	PAH	protein_coding	5053	PH|PKU|PKU1	MIM:612349|HGNC:HGNC:8582|Ensembl:ENSG00000171759|HPRD:08943|Vega:OTTHUMG00000169966	phenylalanine hydroxylase	hsa00360(Phenylalanine metabolism)//hsa00400(Phenylalanine, tyrosine and tryptophan biosynthesis)//	GO:0070062(extracellular exosome)//GO:0005829(cytosol)	GO:0004497(monooxygenase activity)//GO:0004505(phenylalanine 4-monooxygenase activity)//GO:0042803(protein homodimerization activity)//GO:0005506(iron ion binding)//GO:0048037(cofactor binding)//GO:0016714(oxidoreductase activity, acting on paired donors, with incorporation or reduction of molecular oxygen, reduced pteridine as one donor, and incorporation of one atom of oxygen)//GO:0016597(amino…	GO:0055114(oxidation-reduction process)//GO:0008652(cellular amino acid biosynthetic process)//GO:0044281(small molecule metabolic process)//GO:0042136(neurotransmitter biosynthetic process)//GO:0006571(tyrosine biosynthetic process)//GO:0046146(tetrahydrobiopterin metabolic process)//GO:0006559(L-phenylalanine catabolic process)//GO:0034641(cellular nitrogen compound metabolic process)//GO:00090…
ENSG00000087916	8.84482	5.60694	17.6645	2.63493e-05	0.0159466	up	105	0	22	125	0	0	0	0	7.19957	-1.68081	5.03611	7.5842	-1.68081	-1.68081	-1.68081	-1.68081	SLC6A14	protein_coding	11254	BMIQ11	MIM:300444|HGNC:HGNC:11047|Ensembl:ENSG00000268104|HPRD:02344|Vega:OTTHUMG00000022245	solute carrier family 6 (amino acid transporter), member 14		GO:0005886(plasma membrane)//GO:0005887(integral component of plasma membrane)//GO:0016021(integral component of membrane)//GO:0070062(extracellular exosome)//GO:0031526(brush border membrane)//GO:0031982(vesicle)	GO:0005328(neurotransmitter:sodium symporter activity)//GO:0015171(amino acid transmembrane transporter activity)	GO:0006810(transport)//GO:0009636(response to toxic substance)//GO:0006865(amino acid transport)//GO:0006520(cellular amino acid metabolic process)//GO:0055085(transmembrane transport)//GO:0003333(amino acid transmembrane transport)//GO:0006836(neurotransmitter transport)//GO:0006811(ion transport)
ENSG00000204788	8.83312	5.38682	17.0946	3.55624e-05	0.0181554	up	87	0	67	62	0	0	0	0	6.9289	-1.68081	6.63353	6.57499	-1.68081	-1.68081	-1.68081	-1.68081	CR769776.1	protein_coding
ENSG00000168658	8.82032	5.43528	17.2489	3.27881e-05	0.0177173	up	91	0	44	88	0	0	0	0	6.99359	-1.68081	6.02924	7.07883	-1.68081	-1.68081	-1.68081	-1.68081	VWA3B	protein_coding	200403	-	HGNC:HGNC:28385|Ensembl:ENSG00000168658|HPRD:14510|Vega:OTTHUMG00000153104	von Willebrand factor A domain containing 3B
ENSG00000050628	8.81834	5.39581	17.0715	3.59989e-05	0.0181554	up	100	0	53	65	0	0	0	0	7.12933	-1.68081	6.29656	6.64295	-1.68081	-1.68081	-1.68081	-1.68081	PTGER3	protein_coding	5733	EP3|EP3-I|EP3-II|EP3-III|EP3-IV|EP3-VI|EP3e|PGE2-R	MIM:176806|HGNC:HGNC:9595|Ensembl:ENSG00000050628|HPRD:08906|Vega:OTTHUMG00000009399	prostaglandin E receptor 3	hsa04020(Calcium signaling pathway)//hsa04024(cAMP signaling pathway)//hsa04080(Neuroactive ligand-receptor interaction)//hsa04923(Regulation of lipolysis in adipocytes)//hsa05200(Pathways in cancer)	GO:0016021(integral component of membrane)//GO:0005887(integral component of plasma membrane)//GO:0005635(nuclear envelope)//GO:0009986(cell surface)//GO:0031965(nuclear membrane)//GO:1990769(proximal neuron projection)//GO:0005886(plasma membrane)//GO:0005829(cytosol)//GO:0031526(brush border membrane)//GO:0043025(neuronal cell body)	GO:0004879(RNA polymerase II transcription factor activity, ligand-activated sequence-specific DNA binding)//GO:0004957(prostaglandin E receptor activity)	GO:2000978(negative regulation of forebrain neuron differentiation)//GO:0010628(positive regulation of gene expression)//GO:0031622(positive regulation of fever generation)//GO:1903170(negative regulation of calcium ion transmembrane transport)//GO:1904346(positive regulation of gastric mucosal blood circulation)//GO:0030819(positive regulation of cAMP biosynthetic process)//GO:0008150(biological…
ENSG00000183831	8.76804	6.46345	21.9057	2.86385e-06	0.0039391	up	226	0	97	148	1	0	0	0	8.30386	-1.68081	7.16595	7.8275	0.335861	-1.68081	-1.68081	-1.68081	ANKRD45	protein_coding	339416	CT117	HGNC:HGNC:24786|HPRD:13501	ankyrin repeat domain 45		GO:0005575(cellular_component)	GO:0003674(molecular_function)//GO:0005515(protein binding)	GO:0008150(biological_process)
ENSG00000167105	8.63085	5.24542	18.8139	1.44113e-05	0.0109021	up	41	10	46	95	0	0	0	0	5.84764	3.79138	6.09307	7.18901	-1.68081	-1.68081	-1.68081	-1.68081	TMEM92	protein_coding	162461	-	HGNC:HGNC:26579|Ensembl:ENSG00000167105|HPRD:08743|Vega:OTTHUMG00000162060	transmembrane protein 92		GO:0016021(integral component of membrane)
ENSG00000232866	8.62806	5.64822	16.7606	4.24045e-05	0.0194418	up	71	0	10	175	0	0	0	0	6.63653	-1.68081	3.91498	8.06896	-1.68081	-1.68081	-1.68081	-1.68081	AL513478.1	protein_coding
ENSG00000196406	8.62152	5.32259	16.3451	5.2792e-05	0.0228212	up	35	0	68	99	0	0	0	0	5.62071	-1.68081	6.65484	7.24839	-1.68081	-1.68081	-1.68081	-1.68081	SPANXD	protein_coding	64648	CT11.4|SPANX-C|SPANX-D|SPANX-E|SPANXE|dJ171K16.1	MIM:300670|MIM:300671|HGNC:HGNC:14332|Ensembl:ENSG00000196406|HPRD:06722|Vega:OTTHUMG00000022563	SPANX family member D		GO:0005634(nucleus)//GO:0005737(cytoplasm)	GO:0005515(protein binding)
ENSG00000196353	8.6023	5.17329	16.6858	4.411e-05	0.019629	up	80	1	55	49	0	0	0	0	6.8082	0.735786	6.34979	6.23676	-1.68081	-1.68081	-1.68081	-1.68081	CPNE4	protein_coding	131034	COPN4|CPN4	MIM:604208|HGNC:HGNC:2317|Ensembl:ENSG00000196353|HPRD:05017	copine 4		GO:0070062(extracellular exosome)	GO:0005515(protein binding)
ENSG00000163060	8.31184	7.67226	17.8149	2.43467e-05	0.0156329	up	413	0	290	393	0	3	0	1	9.17303	-1.68081	8.74386	9.2352	-1.68081	1.99352	-1.68081	0.7359	TEKT4	protein_coding	150483	-	HGNC:HGNC:31012|Ensembl:ENSG00000163060|HPRD:14518|Vega:OTTHUMG00000130396	tektin 4		GO:0005634(nucleus)//GO:0005874(microtubule)//GO:0005737(cytoplasm)//GO:0031514(motile cilium)	GO:0005515(protein binding)	GO:0030030(cell projection organization)
ENSG00000181896	8.28509	5.02144	14.6618	0.000128628	0.0418315	up	41	0	36	85	0	0	0	0	5.84764	-1.68081	5.74126	7.02891	-1.68081	-1.68081	-1.68081	-1.68081	ZNF101	protein_coding	94039	HZF12	MIM:603983|HGNC:HGNC:12881|Ensembl:ENSG00000181896|HPRD:11963|Vega:OTTHUMG00000167736	zinc finger protein 101		GO:0005622(intracellular)//GO:0005634(nucleus)	GO:0003676(nucleic acid binding)//GO:0046872(metal ion binding)//GO:0005515(protein binding)//GO:0003677(DNA binding)	GO:0006351(transcription, DNA-templated)//GO:0006355(regulation of transcription, DNA-templated)
ENSG00000196341	8.24813	4.97457	14.3824	0.000149191	0.0451451	up	62	0	25	71	0	0	0	0	6.44164	-1.68081	5.21889	6.76995	-1.68081	-1.68081	-1.68081	-1.68081	OR8D1	protein_coding	283159	JCG9|OR8D3|OST004|PDJ9J14	HGNC:HGNC:8481|Ensembl:ENSG00000196341|HPRD:17787|Vega:OTTHUMG00000165977	olfactory receptor family 8 subfamily D member 1	hsa04740(Olfactory transduction)	GO:0005886(plasma membrane)//GO:0016021(integral component of membrane)	GO:0004930(G-protein coupled receptor activity)//GO:0005549(odorant binding)//GO:0004984(olfactory receptor activity)	GO:0050911(detection of chemical stimulus involved in sensory perception of smell)//GO:0007186(G-protein coupled receptor signaling pathway)
ENSG00000198657	8.04587	4.86676	13.1348	0.000289867	0.0664498	up	102	0	36	12	0	0	0	0	7.15784	-1.68081	5.74126	4.22529	-1.68081	-1.68081	-1.68081	-1.68081	OR8B4	protein_coding	283162	OR11-315|OR8B4P	HGNC:HGNC:8473|Ensembl:ENSG00000198657|Ensembl:ENSG00000280090|HPRD:17786|Vega:OTTHUMG00000165916	olfactory receptor family 8 subfamily B member 4 (gene/pseudogene)	hsa04740(Olfactory transduction)	GO:0005886(plasma membrane)//GO:0016021(integral component of membrane)	GO:0004930(G-protein coupled receptor activity)//GO:0005549(odorant binding)//GO:0004984(olfactory receptor activity)	GO:0050911(detection of chemical stimulus involved in sensory perception of smell)//GO:0007186(G-protein coupled receptor signaling pathway)
ENSG00000197013	8.02928	5.29395	11.656	0.000639974	0.10445	up	64	0	0	134	0	0	0	0	6.48728	-1.68081	-1.68081	7.68435	-1.68081	-1.68081	-1.68081	-1.68081	ZNF429	protein_coding	353088	-	HGNC:HGNC:20817|Ensembl:ENSG00000197013|HPRD:18342|Vega:OTTHUMG00000182848	zinc finger protein 429		GO:0005622(intracellular)//GO:0005634(nucleus)	GO:0003676(nucleic acid binding)//GO:0046872(metal ion binding)//GO:0003677(DNA binding)//GO:0003700(transcription factor activity, sequence-specific DNA binding)	GO:0006351(transcription, DNA-templated)//GO:0006355(regulation of transcription, DNA-templated)
ENSG00000184478	8.00601	4.73957	13.3045	0.000264765	0.0625921	up	28	0	43	60	0	0	0	0	5.30107	-1.68081	5.99623	6.52784	-1.68081	-1.68081	-1.68081	-1.68081	OR56A3	protein_coding	390083	OR56A2P|OR56A3P|OR56A6	HGNC:HGNC:14786|Ensembl:ENSG00000184478|HPRD:17747|Vega:OTTHUMG00000165373	olfactory receptor family 56 subfamily A member 3	hsa04740(Olfactory transduction)	GO:0005886(plasma membrane)//GO:0016021(integral component of membrane)	GO:0004930(G-protein coupled receptor activity)//GO:0004984(olfactory receptor activity)	GO:0050911(detection of chemical stimulus involved in sensory perception of smell)//GO:0007186(G-protein coupled receptor signaling pathway)//GO:0007165(signal transduction)
ENSG00000149970	7.9953	4.9037	15.9036	6.6652e-05	0.0272553	up	10	104	11	32	0	0	0	0	3.83604	7.14022	4.04976	5.62521	-1.68081	-1.68081	-1.68081	-1.68081	CNKSR2	protein_coding	22866	CNK2|KSR2|MAGUIN	MIM:300724|HGNC:HGNC:19701|Ensembl:ENSG00000149970|HPRD:06473|Vega:OTTHUMG00000021233	connector enhancer of kinase suppressor of Ras 2		GO:0005886(plasma membrane)//GO:0070062(extracellular exosome)//GO:0043005(neuron projection)//GO:0005794(Golgi apparatus)//GO:0097481(neuronal postsynaptic density)//GO:0045211(postsynaptic membrane)//GO:0043025(neuronal cell body)	GO:0042802(identical protein binding)	GO:0009966(regulation of signal transduction)
ENSG00000184564	7.97626	5.89775	16.7845	4.18741e-05	0.0194418	up	143	0	42	127	0	0	0	1	7.64438	-1.68081	5.96246	7.60706	-1.68081	-1.68081	-1.68081	0.7359	SLITRK6	protein_coding	84189	DFNMYP	MIM:609681|HGNC:HGNC:23503|Ensembl:ENSG00000184564|HPRD:15403|Vega:OTTHUMG00000017157	SLIT and NTRK like family member 6		GO:0005887(integral component of plasma membrane)//GO:0009986(cell surface)		GO:0007409(axonogenesis)//GO:0001964(startle response)//GO:0007416(synapse assembly)//GO:0035264(multicellular organism growth)//GO:0002088(lens development in camera-type eye)//GO:0060384(innervation)//GO:0021562(vestibulocochlear nerve development)//GO:0060007(linear vestibuloocular reflex)//GO:0007601(visual perception)//GO:0090102(cochlea development)//GO:0002093(auditory receptor cell morpho…
ENSG00000101489	7.97575	4.88354	15.0066	0.000107138	0.0376977	up	103	11	4	34	0	0	0	0	7.17188	3.92593	2.63711	5.71214	-1.68081	-1.68081	-1.68081	-1.68081	CELF4	protein_coding	56853	BRUNOL4|CELF-4	MIM:612679|HGNC:HGNC:14015|Ensembl:ENSG00000101489|HPRD:12534|Vega:OTTHUMG00000178178	CUGBP, Elav-like family member 4		GO:0005634(nucleus)//GO:0005737(cytoplasm)	GO:0000166(nucleotide binding)//GO:0003676(nucleic acid binding)//GO:0000900(translation repressor activity, nucleic acid binding)//GO:0042835(BRE binding)//GO:0003729(mRNA binding)	GO:0007281(germ cell development)//GO:0090394(negative regulation of excitatory postsynaptic potential)//GO:0017148(negative regulation of translation)//GO:0000380(alternative mRNA splicing, via spliceosome)//GO:0048025(negative regulation of mRNA splicing, via spliceosome)//GO:0006376(mRNA splice site selection)//GO:0000381(regulation of alternative mRNA splicing, via spliceosome)//GO:0048026(po…
ENSG00000213221	7.96789	4.85799	13.3552	0.00025771	0.0618963	up	15	0	48	79	0	0	0	0	4.41046	-1.68081	6.1542	6.92356	-1.68081	-1.68081	-1.68081	-1.68081	DNLZ	protein_coding	728489	C9orf151|HEP|HEP1|TIMM15|ZIM17|bA413M3.2	HGNC:HGNC:33879|Ensembl:ENSG00000213221|Vega:OTTHUMG00000020925|Vega:OTTHUMG00000020931	DNL-type zinc finger		GO:0005739(mitochondrion)	GO:0051087(chaperone binding)//GO:0008270(zinc ion binding)	GO:0030150(protein import into mitochondrial matrix)//GO:0050821(protein stabilization)//GO:0006457(protein folding)
ENSG00000075407	7.96116	11.0097	27.0851	1.94694e-07	0.000657724	up	4295	4	2497	4401	22	2	8	4	12.5508	2.5174	11.849	12.7198	4.40714	1.46398	3.02846	2.51753	ZNF37A	protein_coding	7587	KOX21|ZNF37	MIM:616085|HGNC:HGNC:13102|Ensembl:ENSG00000075407|HPRD:18508	zinc finger protein 37A		GO:0005634(nucleus)	GO:0046872(metal ion binding)//GO:0003677(DNA binding)//GO:0003700(transcription factor activity, sequence-specific DNA binding)	GO:0006351(transcription, DNA-templated)//GO:0006355(regulation of transcription, DNA-templated)
ENSG00000248469	7.95134	8.24901	23.9619	9.82622e-07	0.00185838	up	663	1	403	565	0	0	25	1	9.85561	0.735786	9.21829	9.7587	-1.68081	-1.68081	4.63432	0.7359	RP11-826N14.2	protein_coding
ENSG00000197125	7.91834	4.9601	13.7026	0.000214156	0.0561844	up	111	1	5	43	0	0	0	0	7.27957	0.735786	2.9445	6.04915	-1.68081	-1.68081	-1.68081	-1.68081	OR8B8	protein_coding	26493	TPCR85	HGNC:HGNC:8477|Ensembl:ENSG00000197125|Vega:OTTHUMG00000165917	olfactory receptor family 8 subfamily B member 8	hsa04740(Olfactory transduction)	GO:0005886(plasma membrane)//GO:0016021(integral component of membrane)	GO:0004930(G-protein coupled receptor activity)//GO:0005549(odorant binding)//GO:0004984(olfactory receptor activity)	GO:0007608(sensory perception of smell)//GO:0007186(G-protein coupled receptor signaling pathway)//GO:0050911(detection of chemical stimulus involved in sensory perception of smell)
ENSG00000139915	7.82963	4.60223	12.638	0.000377986	0.0780829	up	30	0	29	59	0	0	0	0	5.39984	-1.68081	5.43135	6.50368	-1.68081	-1.68081	-1.68081	-1.68081	MDGA2	protein_coding	161357	MAMDC1|c14_5286	MIM:611128|HGNC:HGNC:19835|Ensembl:ENSG00000139915|HPRD:14352|Vega:OTTHUMG00000029429	MAM domain containing glycosylphosphatidylinositol anchor 2		GO:0016021(integral component of membrane)//GO:0031225(anchored component of membrane)//GO:0005886(plasma membrane)		GO:0021522(spinal cord motor neuron differentiation)//GO:0007389(pattern specification process)
ENSG00000183439	7.8225	4.50324	12.3569	0.000439354	0.0832209	up	45	0	33	33	0	0	0	0	5.98125	-1.68081	5.6165	5.66933	-1.68081	-1.68081	-1.68081	-1.68081	TRIM61	protein_coding	391712	RNF35	HGNC:HGNC:24339|Ensembl:ENSG00000183439|HPRD:18225|Vega:OTTHUMG00000161266	tripartite motif containing 61		GO:0005622(intracellular)	GO:0008270(zinc ion binding)
ENSG00000174453	7.81168	4.48889	12.267	0.000461028	0.0861155	up	45	0	38	27	0	0	0	0	5.98125	-1.68081	5.81882	5.38179	-1.68081	-1.68081	-1.68081	-1.68081	VWC2L	protein_coding	402117	-	HGNC:HGNC:37203|Ensembl:ENSG00000174453|Vega:OTTHUMG00000154811	von Willebrand factor C domain containing protein 2-like		GO:0045202(synapse)//GO:0032281(AMPA glutamate receptor complex)//GO:0030054(cell junction)//GO:0005615(extracellular space)		GO:0030514(negative regulation of BMP signaling pathway)//GO:0045666(positive regulation of neuron differentiation)
ENSG00000004846	7.80839	4.81935	12.6187	0.000381899	0.0780829	up	55	0	7	78	0	0	0	0	6.26946	-1.68081	3.41313	6.90523	-1.68081	-1.68081	-1.68081	-1.68081	ABCB5	protein_coding	340273	ABCB5alpha|ABCB5beta|EST422562	MIM:611785|HGNC:HGNC:46|Ensembl:ENSG00000004846|Vega:OTTHUMG00000094789	ATP binding cassette subfamily B member 5	hsa02010(ABC transporters)	GO:0016021(integral component of membrane)//GO:0005887(integral component of plasma membrane)//GO:0005886(plasma membrane)	GO:0005524(ATP binding)//GO:0015562(efflux transmembrane transporter activity)//GO:0042626(ATPase activity, coupled to transmembrane movement of substances)	GO:0008152(metabolic process)//GO:0002481(antigen processing and presentation of exogenous protein antigen via MHC class Ib, TAP-dependent)//GO:0002489(antigen processing and presentation of endogenous peptide antigen via MHC class Ib via ER pathway, TAP-dependent)//GO:0030154(cell differentiation)//GO:0002591(positive regulation of antigen processing and presentation of peptide antigen via MHC c…
ENSG00000118473	7.79037	4.53177	12.4015	0.000429	0.083215	up	29	0	33	50	0	0	0	0	5.3513	-1.68081	5.6165	6.26578	-1.68081	-1.68081	-1.68081	-1.68081	SGIP1	protein_coding	84251	-	MIM:611540|HGNC:HGNC:25412|Ensembl:ENSG00000118473|HPRD:10910|Vega:OTTHUMG00000009161	SH3-domain GRB2-like (endophilin) interacting protein 1		GO:0030136(clathrin-coated vesicle)//GO:0005886(plasma membrane)//GO:0030122(AP-2 adaptor complex)//GO:0005737(cytoplasm)//GO:0005905(coated pit)	GO:0005543(phospholipid binding)//GO:0008017(microtubule binding)//GO:0005515(protein binding)//GO:0017124(SH3 domain binding)	GO:0006897(endocytosis)//GO:0048260(positive regulation of receptor-mediated endocytosis)//GO:0097320(membrane tubulation)
ENSG00000122406	7.73043	4.62189	13.7843	0.000205045	0.0557124	up	87	28	6	6	0	0	0	0	6.9289	5.25577	3.19776	3.24915	-1.68081	-1.68081	-1.68081	-1.68081	RPL5	protein_coding	6125	DBA6|L5|MSTP030|PPP1R135	MIM:603634|HGNC:HGNC:10360|Ensembl:ENSG00000122406|HPRD:04699|Vega:OTTHUMG00000010899	ribosomal protein L5	hsa03010(Ribosome)	GO:0030529(intracellular ribonucleoprotein complex)//GO:0070062(extracellular exosome)//GO:0016020(membrane)//GO:0005829(cytosol)//GO:0005737(cytoplasm)//GO:0005730(nucleolus)//GO:0005634(nucleus)//GO:0005840(ribosome)//GO:0005925(focal adhesion)//GO:0022625(cytosolic large ribosomal subunit)	GO:0044822(poly(A) RNA binding)//GO:0003723(RNA binding)//GO:0005515(protein binding)//GO:0008097(5S rRNA binding)//GO:0003735(structural constituent of ribosome)	GO:0006415(translational termination)//GO:0006412(translation)//GO:0044267(cellular protein metabolic process)//GO:0000184(nuclear-transcribed mRNA catabolic process, nonsense-mediated decay)//GO:0044281(small molecule metabolic process)//GO:0042273(ribosomal large subunit biogenesis)//GO:0006614(SRP-dependent cotranslational protein targeting to membrane)//GO:0000027(ribosomal large subunit asse…
ENSG00000141434	7.72965	4.49899	13.9684	0.000185906	0.0520881	up	9	8	48	44	0	0	0	0	3.68754	3.47756	6.1542	6.08216	-1.68081	-1.68081	-1.68081	-1.68081	MEP1B	protein_coding	4225	-	MIM:600389|HGNC:HGNC:7020|Ensembl:ENSG00000141434|HPRD:02667|Vega:OTTHUMG00000179708	meprin A subunit beta	hsa04974(Protein digestion and absorption)	GO:0005886(plasma membrane)//GO:0016020(membrane)//GO:0016021(integral component of membrane)//GO:0005887(integral component of plasma membrane)//GO:0005615(extracellular space)	GO:0005515(protein binding)//GO:0008270(zinc ion binding)//GO:0004222(metalloendopeptidase activity)	GO:0006508(proteolysis)//GO:0006954(inflammatory response)//GO:1901998(toxin transport)//GO:0007586(digestion)
ENSG00000188033	7.7099	4.41917	14.1829	0.000165874	0.0473524	up	12	28	15	49	0	0	0	0	4.09382	5.25577	4.48996	6.23676	-1.68081	-1.68081	-1.68081	-1.68081	ZNF490	protein_coding	57474	-	HGNC:HGNC:23705|HPRD:15802	zinc finger protein 490		GO:0005622(intracellular)//GO:0005634(nucleus)	GO:0003676(nucleic acid binding)//GO:0046872(metal ion binding)//GO:0005515(protein binding)//GO:0003677(DNA binding)//GO:0003700(transcription factor activity, sequence-specific DNA binding)	GO:0006351(transcription, DNA-templated)//GO:0006355(regulation of transcription, DNA-templated)
ENSG00000221970	7.69284	4.80717	12.206	0.00047635	0.0868335	up	47	0	5	86	0	0	0	0	6.04368	-1.68081	2.9445	7.04574	-1.68081	-1.68081	-1.68081	-1.68081	OR2A1	protein_coding	346528	-	HGNC:HGNC:8229|Ensembl:ENSG00000221970|HPRD:14928|Vega:OTTHUMG00000158005	olfactory receptor family 2 subfamily A member 1	hsa04740(Olfactory transduction)	GO:0005886(plasma membrane)//GO:0016021(integral component of membrane)	GO:0004930(G-protein coupled receptor activity)//GO:0004984(olfactory receptor activity)	GO:0007608(sensory perception of smell)//GO:0007186(G-protein coupled receptor signaling pathway)//GO:0050911(detection of chemical stimulus involved in sensory perception of smell)
ENSG00000187758	7.64503	5.97948	19.7556	8.80053e-06	0.008322	up	114	27	49	140	3	0	0	0	7.31797	5.20373	6.18382	7.74745	1.6611	-1.68081	-1.68081	-1.68081	ADH1A	protein_coding	124	ADH1	MIM:103700|HGNC:HGNC:249|Ensembl:ENSG00000187758|HPRD:00063|Vega:OTTHUMG00000131026	alcohol dehydrogenase 1A (class I), alpha polypeptide	hsa00010(Glycolysis / Gluconeogenesis)//hsa00071(Fatty acid degradation)//hsa00350(Tyrosine metabolism)//hsa00830(Retinol metabolism)//hsa00980(Metabolism of xenobiotics by cytochrome P450)//hsa00982(Drug metabolism - cytochrome P450)//	GO:0005829(cytosol)	GO:0005515(protein binding)//GO:0008270(zinc ion binding)//GO:0004024(alcohol dehydrogenase activity, zinc-dependent)//GO:0004022(alcohol dehydrogenase (NAD) activity)	GO:0017144(drug metabolic process)//GO:0006069(ethanol oxidation)//GO:0006805(xenobiotic metabolic process)//GO:0044281(small molecule metabolic process)//GO:0006066(alcohol metabolic process)
ENSG00000137558	7.6028	7.87026	22.6216	1.97256e-06	0.00298448	up	492	0	235	520	21	0	0	1	9.42542	-1.68081	8.44072	9.639	4.34103	-1.68081	-1.68081	0.7359	PI15	protein_coding	51050	CRISP8|P24TI|P25TI	MIM:607076|HGNC:HGNC:8946|Ensembl:ENSG00000137558|HPRD:06150|Vega:OTTHUMG00000164528	peptidase inhibitor 15		GO:0070062(extracellular exosome)	GO:0030414(peptidase inhibitor activity)	GO:0008150(biological_process)//GO:0010466(negative regulation of peptidase activity)
ENSG00000147255	7.56855	7.17782	16.976	3.78549e-05	0.0184756	up	165	1	265	318	30	0	0	0	7.85053	0.735786	8.6139	8.92987	4.84893	-1.68081	-1.68081	-1.68081	IGSF1	protein_coding	3547	CHTE|IGCD1|IGDC1|INHBP|PGSF2|p120	MIM:300137|HGNC:HGNC:5948|Ensembl:ENSG00000147255|HPRD:02138|Vega:OTTHUMG00000022406	immunoglobulin superfamily member 1		GO:0016020(membrane)//GO:0016021(integral component of membrane)//GO:0005576(extracellular region)	GO:0004872(receptor activity)//GO:0034711(inhibin binding)//GO:0005515(protein binding)//GO:0015026(coreceptor activity)	GO:0006355(regulation of transcription, DNA-templated)//GO:0007165(signal transduction)
ENSG00000249109	7.53139	7.25045	18.1304	2.06282e-05	0.0141866	up	273	0	184	340	26	0	0	0	8.57619	-1.68081	8.08812	9.02632	4.64488	-1.68081	-1.68081	-1.68081	RP11-1026M7.2	protein_coding
ENSG00000162365	7.50819	4.38446	11.3786	0.000742938	0.113542	up	58	0	12	32	0	0	0	0	6.34578	-1.68081	4.17303	5.62521	-1.68081	-1.68081	-1.68081	-1.68081	CYP4A22	protein_coding	284541	-	MIM:615341|HGNC:HGNC:20575|Ensembl:ENSG00000162365|HPRD:16776	cytochrome P450 family 4 subfamily A member 22	hsa00071(Fatty acid degradation)//hsa04270(Vascular smooth muscle contraction)	GO:0016021(integral component of membrane)//GO:0005789(endoplasmic reticulum membrane)	GO:0004497(monooxygenase activity)//GO:0005506(iron ion binding)//GO:0016705(oxidoreductase activity, acting on paired donors, with incorporation or reduction of molecular oxygen)//GO:0020037(heme binding)	GO:0055114(oxidation-reduction process)
ENSG00000133107	7.47978	4.47555	11.6004	0.000659361	0.106129	up	19	0	18	69	0	0	0	0	4.74704	-1.68081	4.74965	6.72884	-1.68081	-1.68081	-1.68081	-1.68081	TRPC4	protein_coding	7223	HTRP-4|HTRP4|TRP4	MIM:603651|HGNC:HGNC:12336|Ensembl:ENSG00000133107|HPRD:09154|Vega:OTTHUMG00000016752	transient receptor potential cation channel subfamily C member 4		GO:0016021(integral component of membrane)//GO:0005887(integral component of plasma membrane)//GO:0005901(caveola)//GO:0009986(cell surface)//GO:0034704(calcium channel complex)//GO:0005886(plasma membrane)//GO:0005829(cytosol)//GO:0016323(basolateral plasma membrane)//GO:0030863(cortical cytoskeleton)//GO:0005911(cell-cell junction)	GO:0070679(inositol 1,4,5 trisphosphate binding)//GO:0008013(beta-catenin binding)//GO:0045296(cadherin binding)//GO:0015279(store-operated calcium channel activity)//GO:0005262(calcium channel activity)//GO:0005515(protein binding)	GO:0070509(calcium ion import)//GO:0007411(axon guidance)//GO:0006828(manganese ion transport)//GO:0070588(calcium ion transmembrane transport)//GO:0048709(oligodendrocyte differentiation)//GO:0006816(calcium ion transport)//GO:0055085(transmembrane transport)//GO:0014051(gamma-aminobutyric acid secretion)//GO:0051480(regulation of cytosolic calcium ion concentration)//GO:0051924(regulation of ca…
ENSG00000198870	7.45824	4.36611	13.0641	0.000301009	0.067522	up	15	65	4	20	0	0	0	0	4.41046	6.46406	2.63711	4.9526	-1.68081	-1.68081	-1.68081	-1.68081	C9orf96	protein_coding
ENSG00000157625	7.45637	6.02575	15.6147	7.76487e-05	0.0309165	up	111	0	67	160	3	0	0	0	7.27957	-1.68081	6.63353	7.93983	1.6611	-1.68081	-1.68081	-1.68081	TAB3	protein_coding	257397	MAP3K7IP3|NAP1	MIM:300480|HGNC:HGNC:30681|Ensembl:ENSG00000157625|HPRD:06738|Vega:OTTHUMG00000021329	TGF-beta activated kinase 1/MAP3K7 binding protein 3	hsa04064(NF-kappa B signaling pathway)//hsa04621(NOD-like receptor signaling pathway)//hsa04668(TNF signaling pathway)	GO:0005886(plasma membrane)//GO:0070062(extracellular exosome)//GO:0010008(endosome membrane)//GO:0005829(cytosol)//GO:0005654(nucleoplasm)//GO:0005737(cytoplasm)	GO:0008270(zinc ion binding)//GO:0005515(protein binding)	GO:0034166(toll-like receptor 10 signaling pathway)//GO:0007249(I-kappaB kinase/NF-kappaB signaling)//GO:0035666(TRIF-dependent toll-like receptor signaling pathway)//GO:0034142(toll-like receptor 4 signaling pathway)//GO:0007166(cell surface receptor signaling pathway)//GO:0051403(stress-activated MAPK cascade)//GO:0033209(tumor necrosis factor-mediated signaling pathway)//GO:0034146(toll-like r…
ENSG00000179826	7.45057	4.21472	11.1557	0.000837737	0.12048	up	32	0	22	34	0	0	0	0	5.49229	-1.68081	5.03611	5.71214	-1.68081	-1.68081	-1.68081	-1.68081	MRGPRX3	protein_coding	117195	GPCR|MRGX3|SNSR1|SNSR2	MIM:607229|HGNC:HGNC:17980|Ensembl:ENSG00000179826|HPRD:06248|Vega:OTTHUMG00000166435	MAS related GPR family member X3		GO:0016021(integral component of membrane)//GO:0005887(integral component of plasma membrane)	GO:0004930(G-protein coupled receptor activity)	GO:0007186(G-protein coupled receptor signaling pathway)
ENSG00000237896	7.44705	5.85476	9.66568	0.00187742	0.160482	up	114	0	59	112	0	21	0	0	7.31797	-1.68081	6.4507	7.42604	-1.68081	4.70061	-1.68081	-1.68081	AC005008.2	protein_coding
ENSG00000198964	7.44059	4.18721	12.7371	0.00035847	0.0774808	up	4	24	37	22	0	0	0	0	2.56062	5.03534	5.78057	5.08878	-1.68081	-1.68081	-1.68081	-1.68081	SGMS1	protein_coding	259230	MOB|MOB1|SMS1|TMEM23|hmob33	MIM:611573|HGNC:HGNC:29799|Ensembl:ENSG00000198964|HPRD:18203|Vega:OTTHUMG00000018231	sphingomyelin synthase 1	hsa00600(Sphingolipid metabolism)//	GO:0016021(integral component of membrane)//GO:0000138(Golgi trans cisterna)//GO:0016020(membrane)//GO:0005886(plasma membrane)//GO:0030173(integral component of Golgi membrane)//GO:0000139(Golgi membrane)//GO:0005783(endoplasmic reticulum)//GO:0005634(nucleus)	GO:0033188(sphingomyelin synthase activity)//GO:0016301(kinase activity)//GO:0047493(ceramide cholinephosphotransferase activity)	GO:0030148(sphingolipid biosynthetic process)//GO:0006665(sphingolipid metabolic process)//GO:0044281(small molecule metabolic process)//GO:0016310(phosphorylation)//GO:0006686(sphingomyelin biosynthetic process)//GO:0006915(apoptotic process)//GO:0016049(cell growth)
ENSG00000127507	7.39476	4.11964	12.6553	0.000374504	0.0780829	up	24	22	5	32	0	0	0	0	5.08058	4.91105	2.9445	5.62521	-1.68081	-1.68081	-1.68081	-1.68081	EMR2	protein_coding
ENSG00000205808	7.37862	4.2243	11.0375	0.000892869	0.12281	up	26	0	18	44	0	0	0	0	5.19503	-1.68081	4.74965	6.08216	-1.68081	-1.68081	-1.68081	-1.68081	PPAPDC2	protein_coding
ENSG00000186675	7.34487	4.42715	11.199	0.000818421	0.119065	up	32	12	0	60	0	0	0	0	5.49229	4.04899	-1.68081	6.52784	-1.68081	-1.68081	-1.68081	-1.68081	MAGEE2	protein_coding	139599	HCA3	MIM:300760|HGNC:HGNC:24935|Ensembl:ENSG00000186675|HPRD:06585|Vega:OTTHUMG00000021870	MAGE family member E2
ENSG00000203930	7.3343	4.13562	10.6786	0.00108381	0.13553	up	46	0	22	16	0	0	0	0	6.0128	-1.68081	5.03611	4.6343	-1.68081	-1.68081	-1.68081	-1.68081	LINC00632	protein_coding	286411	-	HGNC:HGNC:27865|Ensembl:ENSG00000203930	long intergenic non-protein coding RNA 632
ENSG00000255408	7.33369	4.09243	10.7223	0.00105853	0.13553	up	30	0	24	26	0	0	0	0	5.39984	-1.68081	5.1605	5.32776	-1.68081	-1.68081	-1.68081	-1.68081	PCDHA3	protein_coding	56145	PCDH-ALPHA3	MIM:606309|HGNC:HGNC:8669|Ensembl:ENSG00000255408|HPRD:07321|Vega:OTTHUMG00000163357	protocadherin alpha 3		GO:0005887(integral component of plasma membrane)	GO:0005509(calcium ion binding)	GO:0007399(nervous system development)//GO:0007156(homophilic cell adhesion via plasma membrane adhesion molecules)//GO:0007155(cell adhesion)
ENSG00000138039	7.33359	5.09335	14.8378	0.000117165	0.0402889	up	56	8	36	72	0	0	0	1	6.29535	3.47756	5.74126	6.79007	-1.68081	-1.68081	-1.68081	0.7359	LHCGR	protein_coding	3973	HHG|LCGR|LGR2|LH/CG-R|LH/CGR|LHR|LHRHR|LSH-R|ULG5	MIM:152790|HGNC:HGNC:6585|Ensembl:ENSG00000138039|HPRD:01073|Vega:OTTHUMG00000129257	luteinizing hormone/choriogonadotropin receptor	hsa04020(Calcium signaling pathway)//hsa04080(Neuroactive ligand-receptor interaction)//hsa04913(Ovarian steroidogenesis)//hsa04917(Prolactin signaling pathway)	GO:0005768(endosome)//GO:0005886(plasma membrane)//GO:0005887(integral component of plasma membrane)//GO:0016021(integral component of membrane)	GO:0004964(luteinizing hormone receptor activity)//GO:0008528(G-protein coupled peptide receptor activity)//GO:0038106(choriogonadotropin hormone binding)//GO:0035472(choriogonadotropin hormone receptor activity)	GO:0022602(ovulation cycle process)//GO:0007189(adenylate cyclase-activating G-protein coupled receptor signaling pathway)//GO:0007200(phospholipase C-activating G-protein coupled receptor signaling pathway)//GO:0008584(male gonad development)//GO:0030539(male genitalia development)//GO:0043950(positive regulation of cAMP-mediated signaling)//GO:0009755(hormone-mediated signaling pathway)//GO:000…
ENSG00000168748	7.32976	4.43358	11.0742	0.000875352	0.12263	up	27	0	8	68	0	0	0	0	5.24902	-1.68081	3.60049	6.70784	-1.68081	-1.68081	-1.68081	-1.68081	CA7	protein_coding	766	CAVII	MIM:114770|HGNC:HGNC:1381|Ensembl:ENSG00000168748|HPRD:00263|Vega:OTTHUMG00000137524	carbonic anhydrase VII	hsa00910(Nitrogen metabolism)	GO:0005829(cytosol)	GO:0004089(carbonate dehydratase activity)//GO:0008270(zinc ion binding)	GO:0032849(positive regulation of cellular pH reduction)//GO:0015701(bicarbonate transport)//GO:0044281(small molecule metabolic process)//GO:0098792(xenophagy)//GO:0006730(one-carbon metabolic process)//GO:0098779(mitophagy in response to mitochondrial depolarization)//GO:2001225(regulation of chloride transport)//GO:0002230(positive regulation of defense response to virus by host)//GO:0032230(p…
ENSG00000248710	7.30352	4.74536	9.51243	0.00204085	0.168733	up	39	0	0	92	0	0	0	0	5.77589	-1.68081	-1.68081	7.14282	-1.68081	-1.68081	-1.68081	-1.68081	RP11-432B6.3	protein_coding
ENSG00000140285	7.27422	4.25612	10.8364	0.000995217	0.132085	up	48	14	0	31	0	0	0	0	6.07391	4.2675	-1.68081	5.5797	-1.68081	-1.68081	-1.68081	-1.68081	FGF7	protein_coding	2252	HBGF-7|KGF	MIM:148180|HGNC:HGNC:3685|Ensembl:ENSG00000140285|HPRD:01022	fibroblast growth factor 7	hsa04010(MAPK signaling pathway)//hsa04014(Ras signaling pathway)//hsa04015(Rap1 signaling pathway)//hsa04151(PI3K-Akt signaling pathway)//hsa04810(Regulation of actin cytoskeleton)//hsa05200(Pathways in cancer)//hsa05218(Melanoma)	GO:0005794(Golgi apparatus)//GO:0005576(extracellular region)//GO:0005615(extracellular space)	GO:0008083(growth factor activity)//GO:0005111(type 2 fibroblast growth factor receptor binding)//GO:0008201(heparin binding)//GO:0005104(fibroblast growth factor receptor binding)//GO:0005515(protein binding)//GO:0042056(chemoattractant activity)	GO:0051781(positive regulation of cell division)//GO:0034394(protein localization to cell surface)//GO:0009611(response to wounding)//GO:0050918(positive chemotaxis)//GO:0048011(neurotrophin TRK receptor signaling pathway)//GO:0051549(positive regulation of keratinocyte migration)//GO:0002230(positive regulation of defense response to virus by host)//GO:0042060(wound healing)//GO:0045893(positive…
ENSG00000168661	7.26849	3.96685	12.1108	0.000501319	0.0893437	up	9	10	27	26	0	0	0	0	3.68754	3.79138	5.32903	5.32776	-1.68081	-1.68081	-1.68081	-1.68081	ZNF30	protein_coding	90075	KOX28	HGNC:HGNC:13090|Ensembl:ENSG00000168661|HPRD:15763|Vega:OTTHUMG00000182960	zinc finger protein 30		GO:0005622(intracellular)//GO:0005634(nucleus)	GO:0003676(nucleic acid binding)//GO:0046872(metal ion binding)//GO:0003677(DNA binding)//GO:0003700(transcription factor activity, sequence-specific DNA binding)	GO:0006351(transcription, DNA-templated)//GO:0006355(regulation of transcription, DNA-templated)
ENSG00000176515	7.25844	4.27395	11.3573	0.000751524	0.113706	up	70	1	10	14	0	0	0	0	6.61613	0.735786	3.91498	4.44424	-1.68081	-1.68081	-1.68081	-1.68081	AL033381.1	protein_coding
ENSG00000155011	7.21051	4.36898	10.5622	0.00115423	0.139208	up	10	0	77	12	0	0	0	0	3.83604	-1.68081	6.83364	4.22529	-1.68081	-1.68081	-1.68081	-1.68081	DKK2	protein_coding	27123	DKK-2	MIM:605415|HGNC:HGNC:2892|Ensembl:ENSG00000155011|HPRD:05658|Vega:OTTHUMG00000131216	dickkopf WNT signaling pathway inhibitor 2	hsa04310(Wnt signaling pathway)	GO:0005576(extracellular region)//GO:0005615(extracellular space)		GO:0090090(negative regulation of canonical Wnt signaling pathway)//GO:0030178(negative regulation of Wnt signaling pathway)//GO:0016055(Wnt signaling pathway)//GO:0090263(positive regulation of canonical Wnt signaling pathway)//GO:0007275(multicellular organism development)
ENSG00000152467	7.1437	4.00826	10.2043	0.00140111	0.147219	up	14	0	36	24	0	0	0	0	4.31244	-1.68081	5.74126	5.21321	-1.68081	-1.68081	-1.68081	-1.68081	ZSCAN1	protein_coding	284312	MZF-1|ZNF915	HGNC:HGNC:23712|Ensembl:ENSG00000152467|HPRD:15897|Vega:OTTHUMG00000183381	zinc finger and SCAN domain containing 1		GO:0005634(nucleus)	GO:0000981(RNA polymerase II transcription factor activity, sequence-specific DNA binding)//GO:0046872(metal ion binding)//GO:0005515(protein binding)//GO:0003677(DNA binding)//GO:0003700(transcription factor activity, sequence-specific DNA binding)	GO:0006357(regulation of transcription from RNA polymerase II promoter)//GO:0006351(transcription, DNA-templated)//GO:0006355(regulation of transcription, DNA-templated)
ENSG00000197584	7.14041	4.07847	10.2581	0.00136088	0.147219	up	10	0	40	28	0	0	0	0	3.83604	-1.68081	5.89243	5.43387	-1.68081	-1.68081	-1.68081	-1.68081	KCNMB2	protein_coding	10242	-	MIM:605214|HGNC:HGNC:6286|Ensembl:ENSG00000197584|HPRD:05557|Vega:OTTHUMG00000157264	potassium calcium-activated channel subfamily M regulatory beta subunit 2	hsa04022(cGMP-PKG signaling pathway)//hsa04270(Vascular smooth muscle contraction)//hsa04911(Insulin secretion)	GO:0016021(integral component of membrane)//GO:0005887(integral component of plasma membrane)//GO:0005886(plasma membrane)//GO:0008076(voltage-gated potassium channel complex)	GO:0015269(calcium-activated potassium channel activity)//GO:0008200(ion channel inhibitor activity)//GO:0015459(potassium channel regulator activity)	GO:0071805(potassium ion transmembrane transport)//GO:0007596(blood coagulation)//GO:0007268(synaptic transmission)//GO:0005513(detection of calcium ion)//GO:0019229(regulation of vasoconstriction)//GO:0006813(potassium ion transport)//GO:0001508(action potential)//GO:0019228(neuronal action potential)
ENSG00000125630	7.11555	3.91524	10.0627	0.00151303	0.149636	up	22	0	24	23	0	0	0	0	4.95626	-1.68081	5.1605	5.15234	-1.68081	-1.68081	-1.68081	-1.68081	POLR1B	protein_coding	84172	RPA135|RPA2|Rpo1-2	MIM:602000|HGNC:HGNC:20454|Ensembl:ENSG00000125630|HPRD:06852|Vega:OTTHUMG00000131314	polymerase (RNA) I polypeptide B	hsa00230(Purine metabolism)//hsa00240(Pyrimidine metabolism)//	GO:0005730(nucleolus)//GO:0005736(DNA-directed RNA polymerase I complex)//GO:0005737(cytoplasm)//GO:0005654(nucleoplasm)	GO:0046872(metal ion binding)//GO:0001054(RNA polymerase I activity)//GO:0032549(ribonucleoside binding)//GO:0003899(DNA-directed RNA polymerase activity)//GO:0005515(protein binding)//GO:0003677(DNA binding)	GO:0045814(negative regulation of gene expression, epigenetic)//GO:0045815(positive regulation of gene expression, epigenetic)//GO:0006362(transcription elongation from RNA polymerase I promoter)//GO:0006360(transcription from RNA polymerase I promoter)//GO:0040029(regulation of gene expression, epigenetic)//GO:0010467(gene expression)//GO:0006351(transcription, DNA-templated)//GO:0007566(embryo …
ENSG00000144468	7.10011	5.6716	8.62856	0.00330933	0.206273	up	35	137	74	0	0	0	0	33	5.62071	7.53704	6.77647	-1.68081	-1.68081	-1.68081	-1.68081	5.49116	RHBDD1	protein_coding	84236	RRP4	HGNC:HGNC:23081|Ensembl:ENSG00000144468|HPRD:13206|Vega:OTTHUMG00000133178	rhomboid domain containing 1		GO:0016021(integral component of membrane)//GO:0005789(endoplasmic reticulum membrane)//GO:0030176(integral component of endoplasmic reticulum membrane)//GO:0044322(endoplasmic reticulum quality control compartment)//GO:0005739(mitochondrion)//GO:0005783(endoplasmic reticulum)	GO:0005515(protein binding)//GO:0004252(serine-type endopeptidase activity)//GO:0004175(endopeptidase activity)	GO:0031293(membrane protein intracellular domain proteolysis)//GO:0045732(positive regulation of protein catabolic process)//GO:0048515(spermatid differentiation)//GO:0043687(post-translational protein modification)//GO:0010954(positive regulation of protein processing)//GO:0033619(membrane protein proteolysis)//GO:1904211(membrane protein proteolysis involved in retrograde protein transport, ER …
ENSG00000123594	7.08827	8.80635	17.78	2.47977e-05	0.0156329	up	1076	0	414	932	0	1	17	1	10.554	-1.68081	9.25713	10.4806	-1.68081	0.618515	4.08643	0.7359	ATXN3L	protein_coding	92552	MJDL	MIM:300920|HGNC:HGNC:24173	ataxin 3 like	hsa04141(Protein processing in endoplasmic reticulum)	GO:0042405(nuclear inclusion body)//GO:0031966(mitochondrial membrane)//GO:0005759(mitochondrial matrix)	GO:0008242(omega peptidase activity)//GO:0008234(cysteine-type peptidase activity)//GO:0001012(RNA polymerase II regulatory region DNA binding)//GO:0004407(histone deacetylase activity)//GO:0004843(thiol-dependent ubiquitin-specific protease activity)	GO:0016579(protein deubiquitination)//GO:0035520(monoubiquitinated protein deubiquitination)//GO:0071218(cellular response to misfolded protein)//GO:0006351(transcription, DNA-templated)//GO:0034605(cellular response to heat)//GO:0043161(proteasome-mediated ubiquitin-dependent protein catabolic process)//GO:0035640(exploration behavior)//GO:0006508(proteolysis)//GO:0070932(histone H3 deacetylatio…
ENSG00000141639	7.0609	4.9768	12.5003	0.000406878	0.0799489	up	56	1	26	74	0	0	0	1	6.29535	0.735786	5.27501	6.82948	-1.68081	-1.68081	-1.68081	0.7359	MAPK4	protein_coding	5596	ERK-4|ERK4|PRKM4|p63-MAPK|p63MAPK	MIM:176949|HGNC:HGNC:6878|Ensembl:ENSG00000141639|HPRD:01497|Vega:OTTHUMG00000179853	mitogen-activated protein kinase 4		GO:0005829(cytosol)//GO:0005622(intracellular)//GO:0005634(nucleus)//GO:0005737(cytoplasm)//GO:0005654(nucleoplasm)	GO:0004674(protein serine/threonine kinase activity)//GO:0042803(protein homodimerization activity)//GO:0005524(ATP binding)//GO:0004707(MAP kinase activity)//GO:0046982(protein heterodimerization activity)//GO:0019901(protein kinase binding)//GO:0005515(protein binding)	GO:0007049(cell cycle)//GO:0000165(MAPK cascade)//GO:0006468(protein phosphorylation)
ENSG00000139292	7.04907	4.09556	11.1243	0.000852039	0.12048	up	64	4	9	6	0	0	0	0	6.48728	2.5174	3.76628	3.24915	-1.68081	-1.68081	-1.68081	-1.68081	LGR5	protein_coding	8549	FEX|GPR49|GPR67|GRP49|HG38	MIM:606667|HGNC:HGNC:4504|Ensembl:ENSG00000139292|HPRD:05979|Vega:OTTHUMG00000169543	leucine-rich repeat containing G protein-coupled receptor 5		GO:0032588(trans-Golgi network membrane)//GO:0005886(plasma membrane)//GO:0005887(integral component of plasma membrane)	GO:0004930(G-protein coupled receptor activity)//GO:0005515(protein binding)//GO:0004888(transmembrane signaling receptor activity)	GO:0048839(inner ear development)//GO:0090263(positive regulation of canonical Wnt signaling pathway)//GO:0042127(regulation of cell proliferation)//GO:0001942(hair follicle development)//GO:2001013(epithelial cell proliferation involved in renal tubule morphogenesis)//GO:0007186(G-protein coupled receptor signaling pathway)//GO:0009994(oocyte differentiation)
ENSG00000164651	7.03618	3.86095	9.80993	0.00173573	0.157215	up	19	0	29	18	0	0	0	0	4.74704	-1.68081	5.43135	4.80221	-1.68081	-1.68081	-1.68081	-1.68081	SP8	protein_coding	221833	BTD	MIM:608306|HGNC:HGNC:19196|HPRD:12208	Sp8 transcription factor		GO:0005634(nucleus)	GO:0003676(nucleic acid binding)//GO:0046872(metal ion binding)//GO:0003677(DNA binding)	GO:0009953(dorsal/ventral pattern formation)//GO:0009954(proximal/distal pattern formation)//GO:0006351(transcription, DNA-templated)//GO:0006355(regulation of transcription, DNA-templated)//GO:0030326(embryonic limb morphogenesis)
ENSG00000163293	7.03084	3.95205	9.82613	0.0017205	0.157215	up	8	35	31	0	0	0	0	0	3.52197	5.57534	5.52689	-1.68081	-1.68081	-1.68081	-1.68081	-1.68081	NIPAL1	protein_coding	152519	NPAL1	HGNC:HGNC:27194|HPRD:14096	NIPA like domain containing 1		GO:0016021(integral component of membrane)	GO:0015095(magnesium ion transmembrane transporter activity)	GO:0015693(magnesium ion transport)//GO:1903830(magnesium ion transmembrane transport)
ENSG00000203923	7.02836	4.15319	10.0161	0.00155181	0.150505	up	5	0	32	45	0	0	0	0	2.86721	-1.68081	5.57239	6.11443	-1.68081	-1.68081	-1.68081	-1.68081	SPANXN1	protein_coding	494118	CT11.6	MIM:300664|HGNC:HGNC:33174|HPRD:18090	SPANX family member N1
ENSG00000166228	7.01932	3.89114	11.2083	0.000814319	0.119065	up	3	37	18	12	0	0	0	0	2.17079	5.655	4.74965	4.22529	-1.68081	-1.68081	-1.68081	-1.68081	PCBD1	protein_coding	5092	DCOH|PCBD|PCD|PHS	MIM:126090|HGNC:HGNC:8646|Ensembl:ENSG00000166228|HPRD:00523|Vega:OTTHUMG00000018417	pterin-4 alpha-carbinolamine dehydratase 1		GO:0005654(nucleoplasm)//GO:0070062(extracellular exosome)//GO:0005737(cytoplasm)//GO:0005829(cytosol)	GO:0008124(4-alpha-hydroxytetrahydrobiopterin dehydratase activity)//GO:0005515(protein binding)//GO:0004505(phenylalanine 4-monooxygenase activity)//GO:0042802(identical protein binding)//GO:0003713(transcription coactivator activity)	GO:0055114(oxidation-reduction process)//GO:0044281(small molecule metabolic process)//GO:0051289(protein homotetramerization)//GO:0051291(protein heterooligomerization)//GO:0006729(tetrahydrobiopterin biosynthetic process)//GO:0006351(transcription, DNA-templated)//GO:0043496(regulation of protein homodimerization activity)//GO:0006559(L-phenylalanine catabolic process)//GO:0034641(cellular nitr…
ENSG00000069712	7.01656	3.85186	9.76775	0.001776	0.157215	up	30	0	16	20	0	0	0	0	5.39984	-1.68081	4.58182	4.9526	-1.68081	-1.68081	-1.68081	-1.68081	KIAA1107	protein_coding	23285	-	HGNC:HGNC:29192|Ensembl:ENSG00000069712|Vega:OTTHUMG00000010292	KIAA1107
ENSG00000185002	7.00303	5.20292	8.98014	0.0027293	0.188479	up	59	0	50	77	0	1	0	0	6.37035	-1.68081	6.21284	6.88666	-1.68081	0.618515	-1.68081	-1.68081	RFX6	protein_coding	222546	MTCHRS|MTFS|RFXDC1|dJ955L16.1	MIM:612659|HGNC:HGNC:21478|Ensembl:ENSG00000185002|HPRD:11490|Vega:OTTHUMG00000015449	regulatory factor X6	hsa04950(Maturity onset diabetes of the young)	GO:0005634(nucleus)	GO:0044212(transcription regulatory region DNA binding)//GO:0000978(RNA polymerase II core promoter proximal region sequence-specific DNA binding)//GO:0005515(protein binding)//GO:0000977(RNA polymerase II regulatory region sequence-specific DNA binding)//GO:0001228(transcriptional activator activity, RNA polymerase II transcription regulatory region sequence-specific binding)	GO:0003311(pancreatic D cell differentiation)//GO:0050796(regulation of insulin secretion)//GO:0003309(type B pancreatic cell differentiation)//GO:0031018(endocrine pancreas development)//GO:0042593(glucose homeostasis)//GO:0090104(pancreatic epsilon cell differentiation)//GO:0006366(transcription from RNA polymerase II promoter)//GO:0045944(positive regulation of transcription from RNA polymeras…
ENSG00000213265	6.99179	3.87152	9.79684	0.00174812	0.157215	up	16	0	20	30	0	0	0	0	4.50225	-1.68081	4.89998	5.53271	-1.68081	-1.68081	-1.68081	-1.68081	TSGA13	protein_coding	114960	-	HGNC:HGNC:12369|Ensembl:ENSG00000213265|HPRD:11650|Vega:OTTHUMG00000154999	testis specific 13				GO:1903955(positive regulation of protein targeting to mitochondrion)
ENSG00000079101	6.96027	4.19718	10.0625	0.00151317	0.149636	up	0	7	25	53	0	0	0	0	-1.68081	3.29067	5.21889	6.34952	-1.68081	-1.68081	-1.68081	-1.68081	CLUL1	protein_coding	27098	RA337M	HGNC:HGNC:2096|Ensembl:ENSG00000079101|HPRD:16726|Vega:OTTHUMG00000178252	clusterin like 1		GO:0005576(extracellular region)		GO:0008219(cell death)
ENSG00000124818	6.94155	3.87031	9.45819	0.00210209	0.169173	up	41	0	19	8	0	0	0	0	5.84764	-1.68081	4.82677	3.65231	-1.68081	-1.68081	-1.68081	-1.68081	OPN5	protein_coding	221391	GPR136|GRP136|PGR12|TMEM13	MIM:609042|HGNC:HGNC:19992|Ensembl:ENSG00000124818|HPRD:12358	opsin 5		GO:0016021(integral component of membrane)	GO:0009881(photoreceptor activity)//GO:0005502(11-cis retinal binding)//GO:0004930(G-protein coupled receptor activity)	GO:0007602(phototransduction)//GO:0007186(G-protein coupled receptor signaling pathway)//GO:0007601(visual perception)//GO:0018298(protein-chromophore linkage)
ENSG00000128915	6.94089	5.06224	11.4661	0.000708771	0.111705	up	51	0	12	103	0	0	0	1	6.16098	-1.68081	4.17303	7.30542	-1.68081	-1.68081	-1.68081	0.7359	NARG2	protein_coding
ENSG00000243317	6.9371	3.89492	10.7513	0.00104207	0.134996	up	14	2	11	40	0	0	0	0	4.31244	1.59393	4.04976	5.94532	-1.68081	-1.68081	-1.68081	-1.68081	C7orf73	protein_coding	647087	PL-5283	HGNC:HGNC:41909|Ensembl:ENSG00000243317|Vega:OTTHUMG00000155495	chromosome 7 open reading frame 73		GO:0016021(integral component of membrane)//GO:0031966(mitochondrial membrane)
ENSG00000105855	6.93022	9.20781	19.38	1.07121e-05	0.00953379	up	1238	1	584	1365	18	2	1	4	10.7563	0.735786	9.75325	11.031	4.12233	1.46398	0.370548	2.51753	ITGB8	protein_coding	3696	-	MIM:604160|HGNC:HGNC:6163|Ensembl:ENSG00000105855|HPRD:05001|Vega:OTTHUMG00000023594	integrin subunit beta 8	hsa04151(PI3K-Akt signaling pathway)//hsa04510(Focal adhesion)//hsa04512(ECM-receptor interaction)//hsa04514(Cell adhesion molecules (CAMs))//hsa04810(Regulation of actin cytoskeleton)//hsa05410(Hypertrophic cardiomyopathy (HCM))//hsa05412(Arrhythmogenic right ventricular cardiomyopathy (ARVC))//hsa05414(Dilated cardiomyopathy)	GO:0005886(plasma membrane)//GO:0070062(extracellular exosome)//GO:0008305(integrin complex)//GO:0009986(cell surface)//GO:0034686(integrin alphav-beta8 complex)	GO:0004872(receptor activity)//GO:0005102(receptor binding)//GO:1990430(extracellular matrix protein binding)	GO:0010629(negative regulation of gene expression)//GO:0051216(cartilage development)//GO:0001573(ganglioside metabolic process)//GO:0060674(placenta blood vessel development)//GO:0030198(extracellular matrix organization)//GO:0010628(positive regulation of gene expression)//GO:0007155(cell adhesion)//GO:0007229(integrin-mediated signaling pathway)//GO:0007160(cell-matrix adhesion)
ENSG00000149575	6.92757	3.75394	9.36075	0.00221682	0.173785	up	20	12	30	0	0	0	0	0	4.8202	4.04899	5.47991	-1.68081	-1.68081	-1.68081	-1.68081	-1.68081	SCN2B	protein_coding	6327	ATFB14	MIM:601327|HGNC:HGNC:10589|Ensembl:ENSG00000149575|HPRD:03208|Vega:OTTHUMG00000048248	sodium voltage-gated channel beta subunit 2		GO:0001518(voltage-gated sodium channel complex)	GO:0086006(voltage-gated sodium channel activity involved in cardiac muscle cell action potential)//GO:0017080(sodium channel regulator activity)	GO:0035725(sodium ion transmembrane transport)//GO:0086012(membrane depolarization during cardiac muscle cell action potential)//GO:2000649(regulation of sodium ion transmembrane transporter activity)//GO:0007268(synaptic transmission)//GO:0086002(cardiac muscle cell action potential involved in contraction)//GO:0060048(cardiac muscle contraction)//GO:0046684(response to pyrethroid)//GO:0086091(r…
ENSG00000196661	6.91219	4.15533	9.39988	0.00216999	0.171	up	51	0	2	32	0	0	0	0	6.16098	-1.68081	1.70769	5.62521	-1.68081	-1.68081	-1.68081	-1.68081	OR8B3	protein_coding	390271	OR11-311	HGNC:HGNC:8472|Ensembl:ENSG00000196661|HPRD:15079|Vega:OTTHUMG00000165983	olfactory receptor family 8 subfamily B member 3	hsa04740(Olfactory transduction)	GO:0005886(plasma membrane)//GO:0016021(integral component of membrane)	GO:0004930(G-protein coupled receptor activity)//GO:0005549(odorant binding)//GO:0004984(olfactory receptor activity)	GO:0050911(detection of chemical stimulus involved in sensory perception of smell)//GO:0007186(G-protein coupled receptor signaling pathway)
ENSG00000134640	6.9087	3.81448	9.5227	0.00202946	0.168713	up	12	0	29	22	0	0	0	0	4.09382	-1.68081	5.43135	5.08878	-1.68081	-1.68081	-1.68081	-1.68081	MTNR1B	protein_coding	4544	FGQTL2|MEL-1B-R|MT2	MIM:600804|HGNC:HGNC:7464|Ensembl:ENSG00000134640|HPRD:02882|Vega:OTTHUMG00000167364	melatonin receptor 1B	hsa04080(Neuroactive ligand-receptor interaction)//hsa04713(Circadian entrainment)	GO:0016021(integral component of membrane)//GO:0005887(integral component of plasma membrane)//GO:0005886(plasma membrane)//GO:0005829(cytosol)	GO:0005515(protein binding)//GO:0008502(melatonin receptor activity)//GO:0004930(G-protein coupled receptor activity)	GO:0045909(positive regulation of vasodilation)//GO:0050796(regulation of insulin secretion)//GO:0030824(negative regulation of cGMP metabolic process)//GO:0051971(positive regulation of transmission of nerve impulse)//GO:0051970(negative regulation of transmission of nerve impulse)//GO:0042593(glucose homeostasis)//GO:0051481(negative regulation of cytosolic calcium ion concentration)//GO:004601…
ENSG00000170579	6.88551	3.76059	9.32113	0.00226526	0.175757	up	20	0	30	11	0	0	0	0	4.8202	-1.68081	5.47991	4.10195	-1.68081	-1.68081	-1.68081	-1.68081	DLGAP1	protein_coding	9229	DAP-1|DAP-1-ALPHA|DAP-1-BETA|DAP1|DLGAP1A|DLGAP1B|GKAP|SAPAP1	MIM:605445|HGNC:HGNC:2905|Ensembl:ENSG00000170579|HPRD:09260|Vega:OTTHUMG00000131537	discs large homolog associated protein 1	hsa04724(Glutamatergic synapse)	GO:0045202(synapse)//GO:0097481(neuronal postsynaptic density)//GO:0005575(cellular_component)//GO:0030054(cell junction)//GO:0045211(postsynaptic membrane)	GO:0005515(protein binding)//GO:0019904(protein domain specific binding)//GO:0032403(protein complex binding)	GO:0007268(synaptic transmission)
ENSG00000175746	6.88112	3.91746	9.71791	0.00182481	0.158281	up	0	14	29	26	0	0	0	0	-1.68081	4.2675	5.43135	5.32776	-1.68081	-1.68081	-1.68081	-1.68081	C15orf54	protein_coding	400360	-	HGNC:HGNC:33797|HPRD:13437	chromosome 15 open reading frame 54
ENSG00000204941	6.85872	3.86014	9.46392	0.00209553	0.169173	up	8	0	28	29	0	0	0	0	3.52197	-1.68081	5.3811	5.48414	-1.68081	-1.68081	-1.68081	-1.68081	PSG5	protein_coding	5673	FL-NCA-3|PSG	MIM:176394|HGNC:HGNC:9522|Ensembl:ENSG00000204941|HPRD:08894|Vega:OTTHUMG00000151539	pregnancy specific beta-1-glycoprotein 5		GO:0005576(extracellular region)	GO:0005515(protein binding)	GO:0007565(female pregnancy)
ENSG00000151572	6.85353	4.42324	8.42502	0.00370092	0.21454	up	28	0	0	74	0	0	0	0	5.30107	-1.68081	-1.68081	6.82948	-1.68081	-1.68081	-1.68081	-1.68081	ANO4	protein_coding	121601	TMEM16D	MIM:610111|HGNC:HGNC:23837|Ensembl:ENSG00000151572|HPRD:15527|Vega:OTTHUMG00000170465	anoctamin 4		GO:0005622(intracellular)//GO:0005886(plasma membrane)//GO:0016021(integral component of membrane)	GO:0005229(intracellular calcium activated chloride channel activity)//GO:0046983(protein dimerization activity)//GO:0017128(phospholipid scramblase activity)	GO:0061590(calcium activated phosphatidylcholine scrambling)//GO:0006821(chloride transport)//GO:0061591(calcium activated galactosylceramide scrambling)//GO:0061589(calcium activated phosphatidylserine scrambling)//GO:1902476(chloride transmembrane transport)//GO:0006869(lipid transport)//GO:0061588(calcium activated phospholipid scrambling)//GO:0055085(transmembrane transport)//GO:0034220(ion t…
ENSG00000174483	6.84902	6.13053	9.46961	0.00208903	0.169173	up	124	20	13	130	0	100	0	0	7.43905	4.77504	4.28659	7.64069	-1.68081	6.93841	-1.68081	-1.68081	BBS1	protein_coding	582	BBS2L2	MIM:209901|HGNC:HGNC:966|Ensembl:ENSG00000174483|Ensembl:ENSG00000256349|HPRD:01950|Vega:OTTHUMG00000167110|Vega:OTTHUMG00000167719	Bardet-Biedl syndrome 1		GO:0005930(axoneme)//GO:0034464(BBSome)//GO:0005829(cytosol)//GO:0005813(centrosome)//GO:0060170(ciliary membrane)//GO:0036064(ciliary basal body)	GO:0005113(patched binding)//GO:0005515(protein binding)//GO:0005119(smoothened binding)//GO:0001103(RNA polymerase II repressing transcription factor binding)	GO:0042384(cilium assembly)//GO:0045494(photoreceptor cell maintenance)//GO:0043001(Golgi to plasma membrane protein transport)//GO:0006996(organelle organization)//GO:0061512(protein localization to cilium)//GO:0001895(retina homeostasis)//GO:0007601(visual perception)//GO:0035058(nonmotile primary cilium assembly)//GO:0050896(response to stimulus)
ENSG00000144481	6.81149	3.95929	9.46504	0.00209425	0.169173	up	6	0	21	43	0	0	0	0	3.11993	-1.68081	4.96965	6.04915	-1.68081	-1.68081	-1.68081	-1.68081	TRPM8	protein_coding	79054	LTRPC6|TRPP8	MIM:606678|HGNC:HGNC:17961|Ensembl:ENSG00000144481|HPRD:09454|Vega:OTTHUMG00000059129	transient receptor potential cation channel subfamily M member 8	hsa04750(Inflammatory mediator regulation of TRP channels)	GO:0009897(external side of plasma membrane)//GO:0016021(integral component of membrane)//GO:0045121(membrane raft)//GO:0005789(endoplasmic reticulum membrane)//GO:0005886(plasma membrane)	GO:0042803(protein homodimerization activity)//GO:0005515(protein binding)//GO:0005262(calcium channel activity)//GO:0005216(ion channel activity)	GO:0016048(detection of temperature stimulus)//GO:0051289(protein homotetramerization)//GO:0070588(calcium ion transmembrane transport)//GO:0006874(cellular calcium ion homeostasis)//GO:0050951(sensory perception of temperature stimulus)//GO:0006812(cation transport)//GO:0009409(response to cold)//GO:0070207(protein homotrimerization)//GO:0055085(transmembrane transport)//GO:0050955(thermoception…
ENSG00000204293	6.77783	3.64417	9.05921	0.00261375	0.186538	up	19	0	18	18	0	0	0	0	4.74704	-1.68081	4.74965	4.80221	-1.68081	-1.68081	-1.68081	-1.68081	OR8B2	protein_coding	26595	OR11-309|OR11-310	HGNC:HGNC:8471|Ensembl:ENSG00000204293|HPRD:15078|Vega:OTTHUMG00000165982	olfactory receptor family 8 subfamily B member 2	hsa04740(Olfactory transduction)	GO:0005886(plasma membrane)//GO:0016021(integral component of membrane)	GO:0004930(G-protein coupled receptor activity)//GO:0005549(odorant binding)//GO:0004984(olfactory receptor activity)	GO:0050911(detection of chemical stimulus involved in sensory perception of smell)//GO:0007186(G-protein coupled receptor signaling pathway)
ENSG00000179520	6.77132	3.74967	9.10913	0.00254337	0.18381	up	12	0	36	12	0	0	0	0	4.09382	-1.68081	5.74126	4.22529	-1.68081	-1.68081	-1.68081	-1.68081	SLC17A8	protein_coding	246213	DFNA25|VGLUT3	MIM:607557|HGNC:HGNC:20151|Ensembl:ENSG00000179520|HPRD:10457|Vega:OTTHUMG00000170358	solute carrier family 17 member 8	hsa04721(Synaptic vesicle cycle)//hsa04723(Retrograde endocannabinoid signaling)//hsa04724(Glutamatergic synapse)//hsa05033(Nicotine addiction)	GO:0043679(axon terminus)//GO:0016021(integral component of membrane)//GO:0005771(multivesicular body)//GO:1990030(pericellular basket)//GO:0043204(perikaryon)//GO:0060076(excitatory synapse)//GO:0030054(cell junction)//GO:0097440(apical dendrite)//GO:0097441(basilar dendrite)//GO:0030672(synaptic vesicle membrane)//GO:0097451(glial limiting end-foot)	GO:0005313(L-glutamate transmembrane transporter activity)//GO:0015293(symporter activity)	GO:0007420(brain development)//GO:0003407(neural retina development)//GO:0089711(L-glutamate transmembrane transport)//GO:0090102(cochlea development)//GO:0006814(sodium ion transport)//GO:0055085(transmembrane transport)//GO:0007605(sensory perception of sound)//GO:0006836(neurotransmitter transport)//GO:0006811(ion transport)
ENSG00000105997	6.76838	3.91032	10.317	0.00131811	0.147219	up	1	13	12	42	0	0	0	0	0.773012	4.16238	4.17303	6.01536	-1.68081	-1.68081	-1.68081	-1.68081	HOXA3	protein_coding	3200	HOX1|HOX1E	MIM:142954|HGNC:HGNC:5104|Ensembl:ENSG00000105997|HPRD:00842|Vega:OTTHUMG00000023209	homeobox A3		GO:0005654(nucleoplasm)	GO:0043565(sequence-specific DNA binding)//GO:0071837(HMG box domain binding)//GO:0005515(protein binding)//GO:0003700(transcription factor activity, sequence-specific DNA binding)	GO:0051216(cartilage development)//GO:0060017(parathyroid gland development)//GO:0008284(positive regulation of cell proliferation)//GO:0006351(transcription, DNA-templated)//GO:0009952(anterior/posterior pattern specification)//GO:0048538(thymus development)//GO:0001974(blood vessel remodeling)//GO:0021615(glossopharyngeal nerve morphogenesis)//GO:0010159(specification of organ position)//GO:003…
ENSG00000232382	6.76388	5.1741	11.8352	0.000581201	0.0994528	up	34	143	6	12	0	0	1	0	5.57916	7.59878	3.19776	4.22529	-1.68081	-1.68081	0.370548	-1.68081	OR5K1	protein_coding	26339	HSHTPCRX10|HTPCRX10|OR3-8	HGNC:HGNC:8349|Ensembl:ENSG00000232382|HPRD:15043|Vega:OTTHUMG00000160048	olfactory receptor family 5 subfamily K member 1	hsa04740(Olfactory transduction)	GO:0005886(plasma membrane)//GO:0016021(integral component of membrane)	GO:0004930(G-protein coupled receptor activity)//GO:0005549(odorant binding)//GO:0004984(olfactory receptor activity)	GO:0050911(detection of chemical stimulus involved in sensory perception of smell)//GO:0007186(G-protein coupled receptor signaling pathway)
ENSG00000227729	6.75189	3.75478	9.17021	0.00245987	0.180669	up	20	0	9	31	0	0	0	0	4.8202	-1.68081	3.76628	5.5797	-1.68081	-1.68081	-1.68081	-1.68081	RD3L	protein_coding	647286	TDRD9-AS1|TDRD9AS1	HGNC:HGNC:40912|Ensembl:ENSG00000227729|Vega:OTTHUMG00000152877	retinal degeneration 3-like
ENSG00000139323	6.74974	3.8343	8.86716	0.00290347	0.193615	up	18	0	43	4	0	0	0	0	4.66997	-1.68081	5.99623	2.68766	-1.68081	-1.68081	-1.68081	-1.68081	POC1B	protein_coding	282809	CORD20|PIX1|TUWD12|WDR51B	MIM:614784|HGNC:HGNC:30836|Ensembl:ENSG00000139323|HPRD:18301|Vega:OTTHUMG00000169944	POC1 centriolar protein B		GO:0005813(centrosome)//GO:0005814(centriole)//GO:0036064(ciliary basal body)//GO:0000922(spindle pole)	GO:0005515(protein binding)	GO:0001895(retina homeostasis)//GO:0008283(cell proliferation)//GO:0042384(cilium assembly)
ENSG00000137449	6.73938	6.00337	14.2992	0.00015593	0.0462593	up	135	34	40	112	30	0	0	0	7.56146	5.53379	5.89243	7.42604	4.84893	-1.68081	-1.68081	-1.68081	CPEB2	protein_coding	132864	CPE-BP2|CPEB-2|hCPEB-2	MIM:610605|HGNC:HGNC:21745|Ensembl:ENSG00000137449|HPRD:16744	cytoplasmic polyadenylation element binding protein 2	hsa04114(Oocyte meiosis)//hsa04320(Dorso-ventral axis formation)//hsa04914(Progesterone-mediated oocyte maturation)	GO:0043005(neuron projection)//GO:1990124(messenger ribonucleoprotein complex)//GO:0045202(synapse)//GO:0005844(polysome)//GO:0005634(nucleus)//GO:0005737(cytoplasm)	GO:0003676(nucleic acid binding)//GO:0008135(translation factor activity, RNA binding)//GO:0043022(ribosome binding)//GO:0043023(ribosomal large subunit binding)//GO:0003730(mRNA 3'-UTR binding)//GO:0000166(nucleotide binding)//GO:0005095(GTPase inhibitor activity)//GO:0035925(mRNA 3'-UTR AU-rich region binding)//GO:0044822(poly(A) RNA binding)//GO:0000900(translation repressor activity, nucleic …	GO:1900248(negative regulation of cytoplasmic translational elongation)//GO:0071456(cellular response to hypoxia)//GO:0034260(negative regulation of GTPase activity)//GO:0006412(translation)//GO:0032869(cellular response to insulin stimulus)//GO:0034599(cellular response to oxidative stress)//GO:0071243(cellular response to arsenic-containing substance)//GO:2000766(negative regulation of cytoplas…
ENSG00000141485	6.72403	3.62907	8.96316	0.00275479	0.188597	up	16	0	16	22	0	0	0	0	4.50225	-1.68081	4.58182	5.08878	-1.68081	-1.68081	-1.68081	-1.68081	SLC13A5	protein_coding	284111	EIEE25|NACT|mIndy	MIM:608305|HGNC:HGNC:23089|Ensembl:ENSG00000141485|HPRD:10512|Vega:OTTHUMG00000102052	solute carrier family 13 (sodium-dependent citrate transporter), member 5		GO:0016021(integral component of membrane)//GO:0005887(integral component of plasma membrane)//GO:0005886(plasma membrane)	GO:0015137(citrate transmembrane transporter activity)//GO:0017153(sodium:dicarboxylate symporter activity)//GO:0015141(succinate transmembrane transporter activity)//GO:0005215(transporter activity)	GO:0006814(sodium ion transport)//GO:0055085(transmembrane transport)//GO:0035674(tricarboxylic acid transmembrane transport)//GO:0071422(succinate transmembrane transport)//GO:0015746(citrate transport)
ENSG00000168393	6.71668	4.17926	7.9511	0.00480581	0.244482	up	57	0	0	30	0	0	0	0	6.32079	-1.68081	-1.68081	5.53271	-1.68081	-1.68081	-1.68081	-1.68081	DTYMK	protein_coding	1841	CDC8|PP3731|TMPK|TYMK	MIM:188345|HGNC:HGNC:3061|Ensembl:ENSG00000168393|HPRD:01773|Vega:OTTHUMG00000133409	deoxythymidylate kinase	hsa00240(Pyrimidine metabolism)//	GO:0005758(mitochondrial intermembrane space)//GO:0005759(mitochondrial matrix)//GO:0005829(cytosol)	GO:0005524(ATP binding)//GO:0009041(uridylate kinase activity)//GO:0004798(thymidylate kinase activity)//GO:0016301(kinase activity)//GO:0050145(nucleoside phosphate kinase activity)	GO:0071363(cellular response to growth factor stimulus)//GO:0006233(dTDP biosynthetic process)//GO:0044281(small molecule metabolic process)//GO:0045445(myoblast differentiation)//GO:0016310(phosphorylation)//GO:0055086(nucleobase-containing small molecule metabolic process)//GO:0008283(cell proliferation)//GO:0046939(nucleotide phosphorylation)//GO:0006235(dTTP biosynthetic process)//GO:0007049(…
ENSG00000145321	6.70425	3.82208	9.0012	0.00269803	0.188116	up	41	0	5	19	0	0	0	0	5.84764	-1.68081	2.9445	4.87937	-1.68081	-1.68081	-1.68081	-1.68081	GC	protein_coding	2638	DBP|DBP/GC|GRD3|Gc-MAF|GcMAF|HEL-S-51|VDBG|VDBP	MIM:139200|HGNC:HGNC:4187|Ensembl:ENSG00000145321|HPRD:00749|Vega:OTTHUMG00000129915	group-specific component (vitamin D binding protein)		GO:0070062(extracellular exosome)//GO:0005576(extracellular region)//GO:0048471(perinuclear region of cytoplasm)//GO:0030424(axon)//GO:0043202(lysosomal lumen)//GO:0005829(cytosol)//GO:0072562(blood microparticle)//GO:0005615(extracellular space)	GO:0051183(vitamin transporter activity)//GO:1902118(calcidiol binding)//GO:0005499(vitamin D binding)//GO:0003779(actin binding)	GO:0007595(lactation)//GO:0044281(small molecule metabolic process)//GO:0051180(vitamin transport)//GO:0006775(fat-soluble vitamin metabolic process)//GO:0031667(response to nutrient levels)//GO:0007565(female pregnancy)//GO:0042359(vitamin D metabolic process)//GO:0032355(response to estradiol)//GO:0006766(vitamin metabolic process)
ENSG00000163874	6.69706	3.69892	9.76222	0.00178135	0.157215	up	4	20	33	2	0	0	0	0	2.56062	4.77504	5.6165	1.75587	-1.68081	-1.68081	-1.68081	-1.68081	ZC3H12A	protein_coding	80149	MCPIP|MCPIP1|dJ423B22.1	MIM:610562|HGNC:HGNC:26259|Ensembl:ENSG00000163874|HPRD:08021|Vega:OTTHUMG00000004221	zinc finger CCCH-type containing 12A		GO:0005886(plasma membrane)//GO:0000932(cytoplasmic mRNA processing body)//GO:0005791(rough endoplasmic reticulum)//GO:0042406(extrinsic component of endoplasmic reticulum membrane)//GO:0005654(nucleoplasm)//GO:0005634(nucleus)//GO:0005856(cytoskeleton)//GO:0005737(cytoplasm)	GO:0004521(endoribonuclease activity)//GO:0043022(ribosome binding)//GO:0004540(ribonuclease activity)//GO:0003723(RNA binding)//GO:0003682(chromatin binding)//GO:0003730(mRNA 3'-UTR binding)//GO:0003729(mRNA binding)//GO:0004532(exoribonuclease activity)//GO:0035198(miRNA binding)//GO:0046872(metal ion binding)//GO:0005515(protein binding)//GO:0003677(DNA binding)//GO:0035613(RNA stem-loop bindi…	GO:0045019(negative regulation of nitric oxide biosynthetic process)//GO:0010656(negative regulation of muscle cell apoptotic process)//GO:0061158(3'-UTR-mediated mRNA destabilization)//GO:0055118(negative regulation of cardiac muscle contraction)//GO:0045600(positive regulation of fat cell differentiation)//GO:0042149(cellular response to glucose starvation)//GO:0010942(positive regulation of ce…
ENSG00000150681	6.68169	4.19747	7.96929	0.00475775	0.2441	up	31	0	0	55	0	0	0	0	5.44681	-1.68081	-1.68081	6.40276	-1.68081	-1.68081	-1.68081	-1.68081	RGS18	protein_coding	64407	RGS13	MIM:607192|HGNC:HGNC:14261|Ensembl:ENSG00000150681|HPRD:06224|Vega:OTTHUMG00000035592	regulator of G-protein signaling 18		GO:0005886(plasma membrane)//GO:0005737(cytoplasm)	GO:0005096(GTPase activator activity)	GO:0008277(regulation of G-protein coupled receptor protein signaling pathway)//GO:0009968(negative regulation of signal transduction)//GO:0007186(G-protein coupled receptor signaling pathway)//GO:0043547(positive regulation of GTPase activity)
ENSG00000016391	6.6791	3.63686	9.75614	0.00178724	0.157215	up	1	16	20	18	0	0	0	0	0.773012	4.45722	4.89998	4.80221	-1.68081	-1.68081	-1.68081	-1.68081	CHDH	protein_coding	55349	-	HGNC:HGNC:24288|HPRD:13050	choline dehydrogenase	hsa00260(Glycine, serine and threonine metabolism)//	GO:0005743(mitochondrial inner membrane)	GO:0016614(oxidoreductase activity, acting on CH-OH group of donors)//GO:0050660(flavin adenine dinucleotide binding)//GO:0005515(protein binding)//GO:0008812(choline dehydrogenase activity)	GO:0055114(oxidation-reduction process)//GO:0019285(glycine betaine biosynthetic process from choline)
ENSG00000151882	6.67442	3.59277	8.78567	0.00303607	0.19795	up	25	0	12	16	0	0	0	0	5.13894	-1.68081	4.17303	4.6343	-1.68081	-1.68081	-1.68081	-1.68081	CCL28	protein_coding	56477	CCK1|MEC|SCYA28	MIM:605240|HGNC:HGNC:17700|Ensembl:ENSG00000151882|HPRD:05577|Vega:OTTHUMG00000094811	chemokine (C-C motif) ligand 28	hsa04060(Cytokine-cytokine receptor interaction)//hsa04062(Chemokine signaling pathway)//hsa04672(Intestinal immune network for IgA production)	GO:0070062(extracellular exosome)//GO:0005576(extracellular region)//GO:0005615(extracellular space)//GO:0005829(cytosol)	GO:0005515(protein binding)//GO:0008009(chemokine activity)	GO:1903237(negative regulation of leukocyte tethering or rolling)//GO:0060326(cell chemotaxis)//GO:0001954(positive regulation of cell-matrix adhesion)//GO:0007204(positive regulation of cytosolic calcium ion concentration)//GO:0006955(immune response)//GO:0006935(chemotaxis)
ENSG00000167981	6.67192	3.68257	8.95376	0.00276899	0.188715	up	11	0	15	30	0	0	0	0	3.97068	-1.68081	4.48996	5.53271	-1.68081	-1.68081	-1.68081	-1.68081	ZNF597	protein_coding	146434	HIT-4	MIM:614685|HGNC:HGNC:26573|Ensembl:ENSG00000167981|HPRD:15869|Vega:OTTHUMG00000129359	zinc finger protein 597		GO:0005634(nucleus)	GO:0046872(metal ion binding)//GO:0003677(DNA binding)	GO:0006351(transcription, DNA-templated)//GO:0006355(regulation of transcription, DNA-templated)
ENSG00000068615	6.66595	4.9227	7.45035	0.00634241	0.277343	up	1	50	57	42	6	0	0	0	0.773012	6.08708	6.40113	6.01536	2.58814	-1.68081	-1.68081	-1.68081	REEP1	protein_coding	65055	C2orf23|HMN5B|SPG31|Yip2a	MIM:609139|HGNC:HGNC:25786|Ensembl:ENSG00000068615|HPRD:07810|Vega:OTTHUMG00000130205	receptor accessory protein 1		GO:0016021(integral component of membrane)//GO:0016020(membrane)//GO:0005789(endoplasmic reticulum membrane)//GO:0005783(endoplasmic reticulum)//GO:0031966(mitochondrial membrane)//GO:0005737(cytoplasm)	GO:0008017(microtubule binding)//GO:0005515(protein binding)//GO:0031849(olfactory receptor binding)	GO:0051205(protein insertion into membrane)//GO:0032386(regulation of intracellular transport)//GO:0071786(endoplasmic reticulum tubular network organization)
ENSG00000205664	6.66315	5.05782	7.49949	0.00617165	0.276258	up	67	60	3	32	0	0	19	0	6.55314	6.34901	2.24599	5.62521	-1.68081	-1.68081	4.2441	-1.68081	RP11-706O15.1	protein_coding
ENSG00000180919	6.6625	6.01302	12.5049	0.000405888	0.0799489	up	156	0	103	75	13	0	0	0	7.76972	-1.68081	7.25236	6.8488	3.66275	-1.68081	-1.68081	-1.68081	OR56B4	protein_coding	196335	OR11-67	HGNC:HGNC:15248|Ensembl:ENSG00000180919|HPRD:15027|Vega:OTTHUMG00000165531	olfactory receptor family 56 subfamily B member 4	hsa04740(Olfactory transduction)	GO:0005886(plasma membrane)//GO:0016021(integral component of membrane)	GO:0004930(G-protein coupled receptor activity)//GO:0004984(olfactory receptor activity)	GO:0050911(detection of chemical stimulus involved in sensory perception of smell)//GO:0007186(G-protein coupled receptor signaling pathway)//GO:0007165(signal transduction)
ENSG00000011677	6.65997	4.2963	8.06169	0.00452109	0.238342	up	0	0	24	67	0	0	0	0	-1.68081	-1.68081	5.1605	6.68653	-1.68081	-1.68081	-1.68081	-1.68081	GABRA3	protein_coding	2556	-	MIM:305660|HGNC:HGNC:4077|Ensembl:ENSG00000011677|HPRD:02375|Vega:OTTHUMG00000024183	gamma-aminobutyric acid type A receptor alpha3 subunit	hsa04080(Neuroactive ligand-receptor interaction)//hsa04723(Retrograde endocannabinoid signaling)//hsa04727(GABAergic synapse)//hsa04742(Taste transduction)//hsa05032(Morphine addiction)//hsa05033(Nicotine addiction)	GO:0005886(plasma membrane)//GO:0005887(integral component of plasma membrane)//GO:1902711(GABA-A receptor complex)//GO:0034707(chloride channel complex)//GO:0030054(cell junction)//GO:0045211(postsynaptic membrane)	GO:0004890(GABA-A receptor activity)//GO:0008503(benzodiazepine receptor activity)//GO:0005254(chloride channel activity)//GO:0005515(protein binding)//GO:0005230(extracellular ligand-gated ion channel activity)	GO:1902476(chloride transmembrane transport)//GO:0099565(chemical synaptic transmission, postsynaptic)//GO:0007268(synaptic transmission)//GO:0007214(gamma-aminobutyric acid signaling pathway)//GO:0055085(transmembrane transport)//GO:0006810(transport)//GO:0034220(ion transmembrane transport)
ENSG00000179902	6.65622	3.73056	8.77827	0.0030484	0.19795	up	43	12	7	0	0	0	0	0	5.91599	4.04899	3.41313	-1.68081	-1.68081	-1.68081	-1.68081	-1.68081	C1orf194	protein_coding	127003	-	HGNC:HGNC:32331|Ensembl:ENSG00000179902|Vega:OTTHUMG00000011735	chromosome 1 open reading frame 194
ENSG00000145242	6.65606	3.8914	8.4789	0.00359288	0.211645	up	53	0	15	2	0	0	0	0	6.21624	-1.68081	4.48996	1.75587	-1.68081	-1.68081	-1.68081	-1.68081	EPHA5	protein_coding	2044	CEK7|EHK-1|EHK1|EK7|HEK7|TYRO4	MIM:600004|HGNC:HGNC:3389|Ensembl:ENSG00000145242|HPRD:02474|Vega:OTTHUMG00000129273	EPH receptor A5	hsa04360(Axon guidance)	GO:0016021(integral component of membrane)//GO:0005887(integral component of plasma membrane)//GO:0005886(plasma membrane)//GO:0005791(rough endoplasmic reticulum)//GO:0030425(dendrite)//GO:0048471(perinuclear region of cytoplasm)//GO:0030424(axon)//GO:0009897(external side of plasma membrane)//GO:0043025(neuronal cell body)	GO:0005524(ATP binding)//GO:0005003(ephrin receptor activity)//GO:0005004(GPI-linked ephrin receptor activity)//GO:0005005(transmembrane-ephrin receptor activity)	GO:0007411(axon guidance)//GO:0048013(ephrin receptor signaling pathway)//GO:0048666(neuron development)//GO:0018108(peptidyl-tyrosine phosphorylation)//GO:0032793(positive regulation of CREB transcription factor activity)//GO:0021766(hippocampus development)//GO:0032956(regulation of actin cytoskeleton organization)//GO:0061178(regulation of insulin secretion involved in cellular response to glu…
ENSG00000269570	6.63358	4.43503	9.53669	0.00201405	0.168357	up	27	26	54	0	0	0	1	0	5.24902	5.14976	6.32342	-1.68081	-1.68081	-1.68081	0.370548	-1.68081	AP001350.1	protein_coding
ENSG00000187747	6.62883	4.13159	7.77857	0.00528697	0.259057	up	58	0	0	26	0	0	0	0	6.34578	-1.68081	-1.68081	5.32776	-1.68081	-1.68081	-1.68081	-1.68081	OR52B6	protein_coding	340980	OR11-47	HGNC:HGNC:15211|Ensembl:ENSG00000187747|HPRD:17743|Vega:OTTHUMG00000066906	olfactory receptor family 52 subfamily B member 6	hsa04740(Olfactory transduction)	GO:0005886(plasma membrane)//GO:0016021(integral component of membrane)	GO:0004930(G-protein coupled receptor activity)//GO:0004984(olfactory receptor activity)	GO:0050911(detection of chemical stimulus involved in sensory perception of smell)//GO:0007186(G-protein coupled receptor signaling pathway)//GO:0007165(signal transduction)
ENSG00000264472	6.61776	5.66061	9.40864	0.00215966	0.171	up	107	0	15	137	0	0	4	0	7.22673	-1.68081	4.48996	7.71624	-1.68081	-1.68081	2.08258	-1.68081	RP11-861L17.3	protein_coding
ENSG00000205456	6.60993	3.9411	7.42287	0.00644002	0.277553	up	55	0	18	0	0	0	0	0	6.26946	-1.68081	4.74965	-1.68081	-1.68081	-1.68081	-1.68081	-1.68081	TP53TG3D	protein_coding	729264	TP53TG3|TP53TG3B|TP53TG3C|TP53TG3E|TP53TG3F	HGNC:HGNC:44657	TP53 target 3D
ENSG00000100191	6.6097	4.1374	7.81242	0.00518885	0.257401	up	30	0	0	52	0	0	0	0	5.39984	-1.68081	-1.68081	6.32214	-1.68081	-1.68081	-1.68081	-1.68081	SLC5A4	protein_coding	6527	DJ90G24.4|SAAT1|SGLT3	HGNC:HGNC:11039|Ensembl:ENSG00000100191|HPRD:10238|Vega:OTTHUMG00000150007	solute carrier family 5 member 4		GO:0016021(integral component of membrane)	GO:0015293(symporter activity)	GO:0006814(sodium ion transport)//GO:0055085(transmembrane transport)//GO:0008643(carbohydrate transport)
ENSG00000165309	6.60353	3.70397	8.73185	0.00312698	0.199958	up	27	0	5	26	0	0	0	0	5.24902	-1.68081	2.9445	5.32776	-1.68081	-1.68081	-1.68081	-1.68081	ARMC3	protein_coding	219681	CT81|KU-CT-1	MIM:611226|HGNC:HGNC:30964|Ensembl:ENSG00000165309|HPRD:12487|Vega:OTTHUMG00000017811	armadillo repeat containing 3		GO:0070062(extracellular exosome)
ENSG00000039987	6.59704	3.90257	8.57675	0.00340482	0.207279	up	0	39	30	2	0	0	0	0	-1.68081	5.73049	5.47991	1.75587	-1.68081	-1.68081	-1.68081	-1.68081	BEST2	protein_coding	54831	VMD2L1	MIM:607335|HGNC:HGNC:17107|Ensembl:ENSG00000039987|Vega:OTTHUMG00000169293	bestrophin 2	hsa04970(Salivary secretion)	GO:0034707(chloride channel complex)//GO:0005887(integral component of plasma membrane)//GO:0005929(cilium)	GO:0003674(molecular_function)//GO:0005254(chloride channel activity)	GO:1902476(chloride transmembrane transport)//GO:0007608(sensory perception of smell)//GO:0051899(membrane depolarization)//GO:0008150(biological_process)
ENSG00000174473	6.58687	3.63652	8.79629	0.00301844	0.197702	up	24	14	0	18	0	0	0	0	5.08058	4.2675	-1.68081	4.80221	-1.68081	-1.68081	-1.68081	-1.68081	GALNTL6	protein_coding	442117	GALNACT20|GALNT17|GalNAc-T6L	MIM:615138|HGNC:HGNC:33844	polypeptide N-acetylgalactosaminyltransferase-like 6	hsa00512(Mucin type O-Glycan biosynthesis)//	GO:0016021(integral component of membrane)//GO:0000139(Golgi membrane)	GO:0004653(polypeptide N-acetylgalactosaminyltransferase activity)//GO:0030246(carbohydrate binding)//GO:0016757(transferase activity, transferring glycosyl groups)//GO:0046872(metal ion binding)	GO:0006486(protein glycosylation)
ENSG00000170632	6.56856	5.56137	11.9382	0.00054994	0.0956389	up	82	42	31	76	26	0	0	0	6.84373	5.8368	5.52689	6.86785	4.64488	-1.68081	-1.68081	-1.68081	ARMC10	protein_coding	83787	PNAS-112|PNAS112|PSEC0198|SVH	MIM:611864|HGNC:HGNC:21706|Ensembl:ENSG00000170632|HPRD:18133|Vega:OTTHUMG00000157201	armadillo repeat containing 10		GO:0016021(integral component of membrane)//GO:0005739(mitochondrion)//GO:0005789(endoplasmic reticulum membrane)		GO:0040008(regulation of growth)
ENSG00000158055	6.55541	3.55916	8.49075	0.00356957	0.211645	up	17	30	7	0	0	0	0	0	4.58854	5.35452	3.41313	-1.68081	-1.68081	-1.68081	-1.68081	-1.68081	GRHL3	protein_coding	57822	SOM|TFCP2L4|VWS2	MIM:608317|HGNC:HGNC:25839|Ensembl:ENSG00000158055|HPRD:12210|Vega:OTTHUMG00000003040	grainyhead like transcription factor 3		GO:0005654(nucleoplasm)//GO:0005634(nucleus)//GO:0005737(cytoplasm)	GO:0031490(chromatin DNA binding)//GO:0005515(protein binding)//GO:0043565(sequence-specific DNA binding)//GO:0001228(transcriptional activator activity, RNA polymerase II transcription regulatory region sequence-specific binding)	GO:0090179(planar cell polarity pathway involved in neural tube closure)//GO:0090103(cochlea morphogenesis)//GO:0032956(regulation of actin cytoskeleton organization)//GO:0043547(positive regulation of GTPase activity)//GO:0006366(transcription from RNA polymerase II promoter)//GO:0061436(establishment of skin barrier)//GO:0045944(positive regulation of transcription from RNA polymerase II promot…
ENSG00000163536	6.54351	3.95374	7.48554	0.00621964	0.276258	up	34	42	0	0	0	0	0	0	5.57916	5.8368	-1.68081	-1.68081	-1.68081	-1.68081	-1.68081	-1.68081	SERPINI1	protein_coding	5274	PI12|neuroserpin	MIM:602445|HGNC:HGNC:8943|Ensembl:ENSG00000163536|HPRD:03901|Vega:OTTHUMG00000158450	serpin peptidase inhibitor, clade I (neuroserpin), member 1		GO:0070062(extracellular exosome)//GO:0005615(extracellular space)	GO:0004867(serine-type endopeptidase inhibitor activity)	GO:0007422(peripheral nervous system development)//GO:0030155(regulation of cell adhesion)//GO:0010951(negative regulation of endopeptidase activity)//GO:0007417(central nervous system development)
ENSG00000147364	6.54154	5.62462	10.9289	0.000946737	0.126762	up	31	36	60	104	0	0	36	0	5.44681	5.61572	6.47486	7.31933	-1.68081	-1.68081	5.15484	-1.68081	FBXO25	protein_coding	26260	FBX25	MIM:609098|HGNC:HGNC:13596|Ensembl:ENSG00000147364|HPRD:16439|Vega:OTTHUMG00000090341	F-box protein 25	hsa04068(FoxO signaling pathway)	GO:0005730(nucleolus)//GO:0005634(nucleus)//GO:0019005(SCF ubiquitin ligase complex)//GO:0000151(ubiquitin ligase complex)	GO:0005515(protein binding)//GO:0004842(ubiquitin-protein transferase activity)//GO:0003779(actin binding)	GO:0016567(protein ubiquitination)
ENSG00000257040	6.54037	5.44262	8.03958	0.00457661	0.23881	up	15	104	72	12	44	0	0	0	4.41046	7.14022	6.73705	4.22529	5.39649	-1.68081	-1.68081	-1.68081	AC005477.1	protein_coding
ENSG00000206052	6.53276	5.5447	7.6329	0.0057313	0.267578	up	18	3	52	106	0	70	0	0	4.66997	2.12833	6.26919	7.34676	-1.68081	6.42541	-1.68081	-1.68081	DOK6	protein_coding	220164	DOK5L|HsT3226	MIM:611402|HGNC:HGNC:28301|Ensembl:ENSG00000206052|HPRD:13244|Vega:OTTHUMG00000178688	docking protein 6			GO:0005515(protein binding)//GO:0005158(insulin receptor binding)
ENSG00000249034	6.53059	5.73916	14.4531	0.00014369	0.0448065	up	170	16	44	46	14	0	0	0	7.89354	4.45722	6.02924	6.146	3.76713	-1.68081	-1.68081	-1.68081	AC005609.1	protein_coding
ENSG00000186908	6.53023	4.71343	10.9691	0.000926458	0.125155	up	32	4	42	50	2	0	0	0	5.49229	2.5174	5.96246	6.26578	1.14558	-1.68081	-1.68081	-1.68081	ZDHHC17	protein_coding	23390	HIP14|HIP3|HSPC294|HYPH	MIM:607799|HGNC:HGNC:18412|Ensembl:ENSG00000186908|HPRD:09697|Vega:OTTHUMG00000169917	zinc finger DHHC-type containing 17		GO:0016021(integral component of membrane)//GO:0005794(Golgi apparatus)//GO:0030660(Golgi-associated vesicle membrane)//GO:0043231(intracellular membrane-bounded organelle)//GO:0000139(Golgi membrane)//GO:0005737(cytoplasm)	GO:0008270(zinc ion binding)//GO:0019706(protein-cysteine S-palmitoyltransferase activity)//GO:0016409(palmitoyltransferase activity)//GO:0042802(identical protein binding)//GO:0004871(signal transducer activity)//GO:0015095(magnesium ion transmembrane transporter activity)//GO:0005515(protein binding)	GO:0018345(protein palmitoylation)//GO:0008152(metabolic process)//GO:0043123(positive regulation of I-kappaB kinase/NF-kappaB signaling)//GO:1903830(magnesium ion transmembrane transport)//GO:0042953(lipoprotein transport)//GO:0007165(signal transduction)
ENSG00000185813	6.52715	4.53042	11.0428	0.000890338	0.12281	up	36	23	24	30	0	0	0	2	5.6611	4.97453	5.1605	5.53271	-1.68081	-1.68081	-1.68081	1.59405	PCYT2	protein_coding	5833	ET	MIM:602679|HGNC:HGNC:8756|HPRD:04059	phosphate cytidylyltransferase 2, ethanolamine	hsa00564(Glycerophospholipid metabolism)//	GO:0005575(cellular_component)//GO:0005789(endoplasmic reticulum membrane)	GO:0003824(catalytic activity)//GO:0004306(ethanolamine-phosphate cytidylyltransferase activity)	GO:0006644(phospholipid metabolic process)//GO:0008654(phospholipid biosynthetic process)//GO:0044281(small molecule metabolic process)//GO:0046474(glycerophospholipid biosynthetic process)//GO:0006646(phosphatidylethanolamine biosynthetic process)//GO:0009058(biosynthetic process)
ENSG00000100284	6.52666	3.79408	8.73091	0.00312859	0.199958	up	0	6	40	16	0	0	0	0	-1.68081	3.07592	5.89243	4.6343	-1.68081	-1.68081	-1.68081	-1.68081	TOM1	protein_coding	10043	-	MIM:604700|HGNC:HGNC:11982|Ensembl:ENSG00000100284|HPRD:05265|Vega:OTTHUMG00000150958	target of myb1 membrane trafficking protein		GO:0005768(endosome)//GO:0070062(extracellular exosome)//GO:0016020(membrane)//GO:0005829(cytosol)//GO:0005622(intracellular)//GO:0005769(early endosome)//GO:0005737(cytoplasm)	GO:0005515(protein binding)//GO:0030276(clathrin binding)	GO:0006897(endocytosis)//GO:0016197(endosomal transport)//GO:0015031(protein transport)//GO:0006886(intracellular protein transport)
ENSG00000164794	6.52337	8.0821	19.0773	1.25529e-05	0.0102716	up	569	0	279	585	43	0	3	1	9.63511	-1.68081	8.68812	9.80886	5.36357	-1.68081	1.70253	0.7359	KCNV1	protein_coding	27012	HNKA|KCNB3|KV2.3|KV8.1	MIM:608164|HGNC:HGNC:18861|Ensembl:ENSG00000164794|HPRD:16293|Vega:OTTHUMG00000165637	potassium voltage-gated channel modifier subfamily V member 1		GO:0005886(plasma membrane)//GO:0005887(integral component of plasma membrane)//GO:0008076(voltage-gated potassium channel complex)	GO:0005251(delayed rectifier potassium channel activity)//GO:0008200(ion channel inhibitor activity)//GO:0015459(potassium channel regulator activity)	GO:0034765(regulation of ion transmembrane transport)//GO:0006813(potassium ion transport)//GO:0007268(synaptic transmission)//GO:0071805(potassium ion transmembrane transport)//GO:0051260(protein homooligomerization)
ENSG00000071991	6.52283	4.05504	7.56132	0.00596344	0.272861	up	55	0	0	24	0	0	0	0	6.26946	-1.68081	-1.68081	5.21321	-1.68081	-1.68081	-1.68081	-1.68081	CDH19	protein_coding	28513	CDH7|CDH7L2	MIM:603016|HGNC:HGNC:1758|Ensembl:ENSG00000071991|HPRD:04311|Vega:OTTHUMG00000132802	cadherin 19		GO:0005886(plasma membrane)//GO:0016021(integral component of membrane)	GO:0005509(calcium ion binding)	GO:0007156(homophilic cell adhesion via plasma membrane adhesion molecules)
ENSG00000164185	6.52259	6.33346	9.9787	0.00158362	0.151647	up	160	0	125	110	0	0	50	0	7.8062	-1.68081	7.53112	7.4001	-1.68081	-1.68081	5.62523	-1.68081	ZNF474	protein_coding	133923	-	HGNC:HGNC:23245|Ensembl:ENSG00000164185|HPRD:13411|Vega:OTTHUMG00000128911	zinc finger protein 474			GO:0046872(metal ion binding)
ENSG00000170820	6.52092	4.8018	9.6964	0.0018463	0.158718	up	52	0	5	80	0	0	0	1	6.18888	-1.68081	2.9445	6.94166	-1.68081	-1.68081	-1.68081	0.7359	FSHR	protein_coding	2492	FSHR1|FSHRO|LGR1|ODG1	MIM:136435|HGNC:HGNC:3969|Ensembl:ENSG00000170820|HPRD:00639|Vega:OTTHUMG00000129259	follicle stimulating hormone receptor	hsa04024(cAMP signaling pathway)//hsa04080(Neuroactive ligand-receptor interaction)//hsa04913(Ovarian steroidogenesis)	GO:0005768(endosome)//GO:0005886(plasma membrane)//GO:0005887(integral component of plasma membrane)//GO:0016021(integral component of membrane)//GO:0009986(cell surface)	GO:0004963(follicle-stimulating hormone receptor activity)//GO:0005515(protein binding)//GO:0017046(peptide hormone binding)//GO:0008528(G-protein coupled peptide receptor activity)	GO:0032350(regulation of hormone metabolic process)//GO:0045670(regulation of osteoclast differentiation)//GO:0007283(spermatogenesis)//GO:0010640(regulation of platelet-derived growth factor receptor signaling pathway)//GO:0007193(adenylate cyclase-inhibiting G-protein coupled receptor signaling pathway)//GO:0009755(hormone-mediated signaling pathway)//GO:0035093(spermatogenesis, exchange of chr…
ENSG00000129226	6.51098	3.43388	8.23192	0.00411599	0.229797	up	12	12	23	0	0	0	0	0	4.09382	4.04899	5.09965	-1.68081	-1.68081	-1.68081	-1.68081	-1.68081	CD68	protein_coding	968	GP110|LAMP4|SCARD1	MIM:153634|HGNC:HGNC:1693|Ensembl:ENSG00000129226|HPRD:01093|Vega:OTTHUMG00000108146	CD68 molecule	hsa04142(Lysosome)	GO:0005765(lysosomal membrane)//GO:0016020(membrane)//GO:0005886(plasma membrane)//GO:0010008(endosome membrane)//GO:0016021(integral component of membrane)		GO:0071310(cellular response to organic substance)
ENSG00000164379	6.50358	3.89574	8.20304	0.00418203	0.231541	up	44	0	1	24	0	0	0	0	5.94899	-1.68081	0.839271	5.21321	-1.68081	-1.68081	-1.68081	-1.68081	FOXQ1	protein_coding	94234	HFH1	MIM:612788|HGNC:HGNC:20951|HPRD:17015	forkhead box Q1		GO:0005634(nucleus)	GO:0000981(RNA polymerase II transcription factor activity, sequence-specific DNA binding)//GO:0043565(sequence-specific DNA binding)	GO:0006357(regulation of transcription from RNA polymerase II promoter)//GO:0031069(hair follicle morphogenesis)//GO:0009653(anatomical structure morphogenesis)//GO:0006351(transcription, DNA-templated)//GO:0030154(cell differentiation)
ENSG00000102383	6.48837	5.47398	11.8174	0.000586806	0.0994528	up	83	78	25	37	22	0	0	0	6.86117	6.72624	5.21889	5.83344	4.40714	-1.68081	-1.68081	-1.68081	ZDHHC15	protein_coding	158866	MRX91	MIM:300576|HGNC:HGNC:20342|Ensembl:ENSG00000102383|HPRD:06758|Vega:OTTHUMG00000021866	zinc finger DHHC-type containing 15		GO:0016021(integral component of membrane)//GO:0070062(extracellular exosome)//GO:0005794(Golgi apparatus)	GO:0016409(palmitoyltransferase activity)//GO:0008270(zinc ion binding)//GO:0019706(protein-cysteine S-palmitoyltransferase activity)	GO:0018345(protein palmitoylation)//GO:0016188(synaptic vesicle maturation)//GO:0045184(establishment of protein localization)
ENSG00000215131	6.48547	4.06404	8.5733	0.00341127	0.207279	up	71	0	3	7	0	0	0	0	6.63653	-1.68081	2.24599	3.46477	-1.68081	-1.68081	-1.68081	-1.68081	C16orf90	protein_coding	646174	-	HGNC:HGNC:34455|Ensembl:ENSG00000215131|Vega:OTTHUMG00000154627	chromosome 16 open reading frame 90
ENSG00000017427	6.48064	9.31137	21.5199	3.5017e-06	0.00441507	up	1118	1	657	1592	80	0	10	3	10.6092	0.735786	9.92312	11.2529	6.25417	-1.68081	3.33932	2.12846	IGF1	protein_coding	3479	IGF-I|IGFI|MGF	MIM:147440|HGNC:HGNC:5464|Ensembl:ENSG00000017427|HPRD:00936|Vega:OTTHUMG00000149910	insulin like growth factor 1	hsa04014(Ras signaling pathway)//hsa04015(Rap1 signaling pathway)//hsa04066(HIF-1 signaling pathway)//hsa04068(FoxO signaling pathway)//hsa04114(Oocyte meiosis)//hsa04115(p53 signaling pathway)//hsa04150(mTOR signaling pathway)//hsa04151(PI3K-Akt signaling pathway)//hsa04152(AMPK signaling pathway)//	GO:0016942(insulin-like growth factor binding protein complex)//GO:0005886(plasma membrane)//GO:0005576(extracellular region)//GO:0031093(platelet alpha granule lumen)//GO:0005614(interstitial matrix)//GO:0070382(exocytic vesicle)//GO:0005615(extracellular space)//GO:0042567(insulin-like growth factor ternary complex)//GO:0043025(neuronal cell body)	GO:0008083(growth factor activity)//GO:0005496(steroid binding)//GO:0005158(insulin receptor binding)//GO:0005159(insulin-like growth factor receptor binding)//GO:0005515(protein binding)//GO:0005179(hormone activity)//GO:0005178(integrin binding)	GO:0042523(positive regulation of tyrosine phosphorylation of Stat5 protein)//GO:0071392(cellular response to estradiol stimulus)//GO:0007517(muscle organ development)//GO:0050714(positive regulation of protein secretion)//GO:0060741(prostate gland stromal morphogenesis)//GO:0030166(proteoglycan biosynthetic process)//GO:0097192(extrinsic apoptotic signaling pathway in absence of ligand)//GO:0046…
ENSG00000106327	6.47663	4.82294	9.8854	0.00166595	0.157215	up	19	60	26	36	6	0	0	0	4.74704	6.34901	5.27501	5.79413	2.58814	-1.68081	-1.68081	-1.68081	TFR2	protein_coding	7036	HFE3|TFRC2	MIM:604720|HGNC:HGNC:11762|Ensembl:ENSG00000106327|HPRD:05282|Vega:OTTHUMG00000159598	transferrin receptor 2		GO:0016021(integral component of membrane)//GO:0005887(integral component of plasma membrane)//GO:1990712(HFE-transferrin receptor complex)//GO:0009897(external side of plasma membrane)//GO:0031410(cytoplasmic vesicle)	GO:0039706(co-receptor binding)//GO:0005515(protein binding)//GO:0001948(glycoprotein binding)//GO:0004998(transferrin receptor activity)	GO:0090277(positive regulation of peptide hormone secretion)//GO:0006898(receptor-mediated endocytosis)//GO:0033572(transferrin transport)//GO:0006826(iron ion transport)//GO:0097460(ferrous iron import into cell)//GO:0010039(response to iron ion)//GO:0006879(cellular iron ion homeostasis)//GO:0045944(positive regulation of transcription from RNA polymerase II promoter)//GO:1903319(positive regul…
ENSG00000215277	6.46947	5.68279	9.82161	0.00172473	0.157215	up	40	68	32	73	0	69	0	0	5.81221	6.52893	5.57239	6.80991	-1.68081	6.40473	-1.68081	-1.68081	C14orf164	protein_coding
ENSG00000261086	6.46822	4.42101	9.11367	0.00253707	0.18381	up	25	0	31	46	0	0	1	0	5.13894	-1.68081	5.52689	6.146	-1.68081	-1.68081	0.370548	-1.68081	RP11-379H8.1	protein_coding
ENSG00000106686	6.46369	5.58702	10.6785	0.00108389	0.13553	up	78	48	30	66	48	0	0	0	6.77178	6.02846	5.47991	6.6649	5.52113	-1.68081	-1.68081	-1.68081	SPATA6L	protein_coding	55064	C9orf68|bA6J24.2	HGNC:HGNC:25472|HPRD:12973	spermatogenesis associated 6 like
ENSG00000138944	6.45328	3.514	8.23293	0.00411371	0.229797	up	10	0	30	9	0	0	0	0	3.83604	-1.68081	5.47991	3.81825	-1.68081	-1.68081	-1.68081	-1.68081	KIAA1644	protein_coding	85352	-	HGNC:HGNC:29335|Ensembl:ENSG00000138944|Vega:OTTHUMG00000030991	KIAA1644		GO:0016021(integral component of membrane)
ENSG00000129951	6.44989	3.9126	7.33903	0.00674732	0.283575	up	0	31	40	0	0	0	0	0	-1.68081	5.40147	5.89243	-1.68081	-1.68081	-1.68081	-1.68081	-1.68081	LPPR3	protein_coding
ENSG00000150361	6.44945	4.03594	7.47137	0.00626877	0.276258	up	0	0	52	23	0	0	0	0	-1.68081	-1.68081	6.26919	5.15234	-1.68081	-1.68081	-1.68081	-1.68081	KLHL1	protein_coding	57626	MRP2	MIM:605332|HGNC:HGNC:6352|Ensembl:ENSG00000150361|HPRD:05623|Vega:OTTHUMG00000017056	kelch like family member 1		GO:0030425(dendrite)//GO:0043025(neuronal cell body)//GO:0005856(cytoskeleton)//GO:0005737(cytoplasm)//GO:0031463(Cul3-RING ubiquitin ligase complex)	GO:0004842(ubiquitin-protein transferase activity)//GO:0003779(actin binding)	GO:0030036(actin cytoskeleton organization)//GO:0007628(adult walking behavior)//GO:0016358(dendrite development)//GO:0021680(cerebellar Purkinje cell layer development)//GO:0016567(protein ubiquitination)
ENSG00000244694	6.44308	3.4369	8.19266	0.00420603	0.231541	up	20	0	9	17	0	0	0	0	4.8202	-1.68081	3.76628	4.7207	-1.68081	-1.68081	-1.68081	-1.68081	PTCHD4	protein_coding	442213	C6orf138|PTCH53|dJ402H5.2	HGNC:HGNC:21345|Ensembl:ENSG00000244694|HPRD:18470|Vega:OTTHUMG00000150404	patched domain containing 4		GO:0016021(integral component of membrane)//GO:0005575(cellular_component)	GO:0008158(hedgehog receptor activity)//GO:0003674(molecular_function)	GO:0008150(biological_process)//GO:0007165(signal transduction)
ENSG00000164100	6.4362	5.53819	6.77493	0.0092447	0.318666	up	117	0	7	75	0	52	0	0	7.35537	-1.68081	3.41313	6.8488	-1.68081	5.99838	-1.68081	-1.68081	NDST3	protein_coding	9348	HSST3	MIM:603950|HGNC:HGNC:7682|Ensembl:ENSG00000164100|Vega:OTTHUMG00000132959	N-deacetylase/N-sulfotransferase 3	hsa00534(Glycosaminoglycan biosynthesis - heparan sulfate / heparin)//	GO:0016021(integral component of membrane)//GO:0000139(Golgi membrane)	GO:0019213(deacetylase activity)//GO:0015016([heparan sulfate]-glucosamine N-sulfotransferase activity)	GO:0015012(heparan sulfate proteoglycan biosynthetic process)//GO:0030210(heparin biosynthetic process)
ENSG00000204909	6.42555	5.01326	9.206	0.00241224	0.179789	up	11	136	26	0	1	0	0	0	3.97068	7.52649	5.27501	-1.68081	0.335861	-1.68081	-1.68081	-1.68081	SPINK9	protein_coding	643394	LEKTI2	MIM:613511|HGNC:HGNC:32951|Ensembl:ENSG00000204909|Vega:OTTHUMG00000163431	serine peptidase inhibitor, Kazal type 9		GO:0005576(extracellular region)	GO:0004867(serine-type endopeptidase inhibitor activity)//GO:0005515(protein binding)	GO:1900004(negative regulation of serine-type endopeptidase activity)
ENSG00000248050	6.37636	5.36484	8.54687	0.00346116	0.207807	up	88	0	57	66	1	1	0	0	6.94534	-1.68081	6.40113	6.6649	0.335861	0.618515	-1.68081	-1.68081	RP11-422N16.3	protein_coding
ENSG00000137040	6.36342	3.47305	8.16984	0.00425926	0.232645	up	24	14	0	11	0	0	0	0	5.08058	4.2675	-1.68081	4.10195	-1.68081	-1.68081	-1.68081	-1.68081	RANBP6	protein_coding	26953	-	HGNC:HGNC:9851|Ensembl:ENSG00000137040|HPRD:17953|Vega:OTTHUMG00000019512	RAN binding protein 6		GO:0031965(nuclear membrane)//GO:0034399(nuclear periphery)//GO:0005737(cytoplasm)	GO:0008139(nuclear localization sequence binding)//GO:0005515(protein binding)//GO:0008565(protein transporter activity)	GO:0006607(NLS-bearing protein import into nucleus)//GO:0000060(protein import into nucleus, translocation)//GO:0006610(ribosomal protein import into nucleus)//GO:0000059(protein import into nucleus, docking)
ENSG00000106536	6.36341	3.33915	7.89986	0.00494385	0.246748	up	13	0	18	11	0	0	0	0	4.20726	-1.68081	4.74965	4.10195	-1.68081	-1.68081	-1.68081	-1.68081	POU6F2	protein_coding	11281	RPF-1|WT5|WTSL	MIM:609062|HGNC:HGNC:21694|Ensembl:ENSG00000106536|HPRD:10162|Vega:OTTHUMG00000150803	POU class 6 homeobox 2		GO:0005634(nucleus)	GO:0003677(DNA binding)//GO:0003700(transcription factor activity, sequence-specific DNA binding)	GO:0006351(transcription, DNA-templated)//GO:0007402(ganglion mother cell fate determination)//GO:0006366(transcription from RNA polymerase II promoter)//GO:0007601(visual perception)//GO:0006355(regulation of transcription, DNA-templated)//GO:0007417(central nervous system development)
ENSG00000136492	6.36023	3.65546	8.72815	0.00313334	0.199958	up	18	1	2	34	0	0	0	0	4.66997	0.735786	1.70769	5.71214	-1.68081	-1.68081	-1.68081	-1.68081	BRIP1	protein_coding	83990	BACH1|FANCJ|OF	MIM:605882|HGNC:HGNC:20473|Ensembl:ENSG00000136492|HPRD:05797|Vega:OTTHUMG00000179233	BRCA1 interacting protein C-terminal helicase 1	hsa03460(Fanconi anemia pathway)	GO:0031965(nuclear membrane)//GO:0005654(nucleoplasm)//GO:0005634(nucleus)//GO:0005737(cytoplasm)	GO:0003676(nucleic acid binding)//GO:0008026(ATP-dependent helicase activity)//GO:0005524(ATP binding)//GO:0051539(4 iron, 4 sulfur cluster binding)//GO:0004003(ATP-dependent DNA helicase activity)//GO:0046872(metal ion binding)//GO:0005515(protein binding)//GO:0003677(DNA binding)	GO:0044281(small molecule metabolic process)//GO:0032508(DNA duplex unwinding)//GO:0000724(double-strand break repair via homologous recombination)//GO:0006302(double-strand break repair)//GO:0008285(negative regulation of cell proliferation)//GO:0045003(double-strand break repair via synthesis-dependent strand annealing)//GO:0006357(regulation of transcription from RNA polymerase II promoter)//G…
ENSG00000137414	6.34603	5.28783	9.2506	0.00235418	0.179789	up	52	34	43	45	44	0	0	0	6.18888	5.53379	5.99623	6.11443	5.39649	-1.68081	-1.68081	-1.68081	FAM8A1	protein_coding	51439	AHCP	HGNC:HGNC:16372|Ensembl:ENSG00000137414|HPRD:13316|Vega:OTTHUMG00000014309	family with sequence similarity 8 member A1		GO:0016021(integral component of membrane)
ENSG00000169836	6.32885	5.3273	9.85291	0.00169563	0.157215	up	41	8	54	90	17	0	0	0	5.84764	3.47756	6.32342	7.11118	4.04139	-1.68081	-1.68081	-1.68081	TACR3	protein_coding	6870	HH11|NK-3R|NK3R|NKR|TAC3RL	MIM:162332|HGNC:HGNC:11528|HPRD:01209	tachykinin receptor 3	hsa04020(Calcium signaling pathway)//hsa04080(Neuroactive ligand-receptor interaction)	GO:0005886(plasma membrane)//GO:0005887(integral component of plasma membrane)//GO:0032590(dendrite membrane)//GO:0032809(neuronal cell body membrane)//GO:0005634(nucleus)//GO:0005737(cytoplasm)	GO:0005515(protein binding)//GO:0004995(tachykinin receptor activity)	GO:0042220(response to cocaine)//GO:0007568(aging)//GO:0042053(regulation of dopamine metabolic process)//GO:0043278(response to morphine)//GO:0032355(response to estradiol)//GO:0042538(hyperosmotic salinity response)//GO:0045777(positive regulation of blood pressure)//GO:0060259(regulation of feeding behavior)//GO:0010460(positive regulation of heart rate)//GO:0007217(tachykinin receptor signali…
ENSG00000157423	6.32728	4.76315	6.09363	0.013567	0.367866	up	44	0	20	53	0	21	0	0	5.94899	-1.68081	4.89998	6.34952	-1.68081	4.70061	-1.68081	-1.68081	HYDIN	protein_coding	54768	CILD5|HYDIN1|HYDIN2|PPP1R31	MIM:610812|HGNC:HGNC:19368|Ensembl:ENSG00000157423|HPRD:11042|Vega:OTTHUMG00000137584	HYDIN, axonemal central pair apparatus protein		GO:1990718(axonemal central pair projection)		GO:0060438(trachea development)//GO:1904158(axonemal central apparatus assembly)//GO:0002064(epithelial cell development)//GO:0003341(cilium movement)//GO:0021591(ventricular system development)
ENSG00000188175	6.32231	4.36349	7.62775	0.0057477	0.267578	up	11	0	0	85	0	0	0	0	3.97068	-1.68081	-1.68081	7.02891	-1.68081	-1.68081	-1.68081	-1.68081	HEPACAM2	protein_coding	253012	MIKI	MIM:614133|HGNC:HGNC:27364|Ensembl:ENSG00000188175|HPRD:14138|Vega:OTTHUMG00000131732	HEPACAM family member 2		GO:0016021(integral component of membrane)//GO:0005794(Golgi apparatus)//GO:0030496(midbody)//GO:0005813(centrosome)//GO:0005819(spindle)//GO:0000139(Golgi membrane)	GO:0005515(protein binding)	GO:0051297(centrosome organization)//GO:0007067(mitotic nuclear division)//GO:0051301(cell division)
ENSG00000106927	6.32084	4.11412	10.2638	0.00135669	0.147219	up	12	11	19	38	0	0	0	1	4.09382	3.92593	4.82677	5.8717	-1.68081	-1.68081	-1.68081	0.7359	AMBP	protein_coding	259	A1M|EDC1|HCP|HI30|IATIL|ITI|ITIL|ITILC|UTI	MIM:176870|HGNC:HGNC:453|Ensembl:ENSG00000106927|HPRD:01467|Vega:OTTHUMG00000020534	alpha-1-microglobulin/bikunin precursor		GO:0005886(plasma membrane)//GO:0070062(extracellular exosome)//GO:0005576(extracellular region)//GO:0009986(cell surface)//GO:0043231(intracellular membrane-bounded organelle)//GO:0072562(blood microparticle)//GO:0005615(extracellular space)	GO:0019862(IgA binding)//GO:0004867(serine-type endopeptidase inhibitor activity)//GO:0036094(small molecule binding)//GO:0042803(protein homodimerization activity)//GO:0020037(heme binding)//GO:0046904(calcium oxalate binding)//GO:0019855(calcium channel inhibitor activity)//GO:0005515(protein binding)	GO:0046329(negative regulation of JNK cascade)//GO:0042167(heme catabolic process)//GO:0006898(receptor-mediated endocytosis)//GO:0050777(negative regulation of immune response)//GO:0007565(female pregnancy)//GO:0007155(cell adhesion)//GO:0030163(protein catabolic process)//GO:0016032(viral process)//GO:0010951(negative regulation of endopeptidase activity)//GO:0018298(protein-chromophore linkage)
ENSG00000152078	6.31542	3.81114	7.08742	0.00776267	0.301044	up	0	38	28	0	0	0	0	0	-1.68081	5.69324	5.3811	-1.68081	-1.68081	-1.68081	-1.68081	-1.68081	TMEM56	protein_coding	148534	-	HGNC:HGNC:26477|Ensembl:ENSG00000152078|HPRD:08110|Vega:OTTHUMG00000010847	transmembrane protein 56		GO:0016021(integral component of membrane)//GO:0005575(cellular_component)	GO:0003674(molecular_function)	GO:0008150(biological_process)
ENSG00000184786	6.30732	3.81661	7.06825	0.00784617	0.301044	up	24	44	0	0	0	0	0	0	5.08058	5.90355	-1.68081	-1.68081	-1.68081	-1.68081	-1.68081	-1.68081	TCTE3	protein_coding	6991	TCTEX1D3	MIM:186977|HGNC:HGNC:11695|Ensembl:ENSG00000184786|HPRD:01747|Vega:OTTHUMG00000016068	t-complex-associated-testis-expressed 3		GO:0016020(membrane)//GO:0005874(microtubule)//GO:0005737(cytoplasm)//GO:0030286(dynein complex)	GO:0003774(motor activity)	GO:0006810(transport)//GO:0008152(metabolic process)
ENSG00000149527	6.30672	4.8364	7.06156	0.00787554	0.301044	up	36	11	50	25	0	26	0	0	5.6611	3.92593	6.21284	5.27162	-1.68081	5.0054	-1.68081	-1.68081	PLCH2	protein_coding	9651	PLC-L4|PLC-eta2|PLCL4|PLCeta2	MIM:612836|HGNC:HGNC:29037|Ensembl:ENSG00000149527|Vega:OTTHUMG00000000719	phospholipase C eta 2	hsa00562(Inositol phosphate metabolism)//	GO:0005622(intracellular)//GO:0005886(plasma membrane)//GO:0005575(cellular_component)//GO:0005737(cytoplasm)	GO:0004871(signal transducer activity)//GO:0003674(molecular_function)//GO:0004435(phosphatidylinositol phospholipase C activity)//GO:0005509(calcium ion binding)//GO:0004629(phospholipase C activity)	GO:0008152(metabolic process)//GO:0044281(small molecule metabolic process)//GO:0016042(lipid catabolic process)//GO:0043647(inositol phosphate metabolic process)//GO:0008150(biological_process)//GO:0035556(intracellular signal transduction)//GO:0046488(phosphatidylinositol metabolic process)
ENSG00000204967	6.30193	3.86541	7.15267	0.00748523	0.300402	up	28	0	0	38	0	0	0	0	5.30107	-1.68081	-1.68081	5.8717	-1.68081	-1.68081	-1.68081	-1.68081	PCDHA4	protein_coding	56144	CNR1|CNRN1|CRNR1|PCDH-ALPHA4	MIM:606310|HGNC:HGNC:8670|Ensembl:ENSG00000204967|HPRD:07322|Vega:OTTHUMG00000163360	protocadherin alpha 4		GO:0005886(plasma membrane)//GO:0005887(integral component of plasma membrane)//GO:0016021(integral component of membrane)	GO:0005515(protein binding)//GO:0005509(calcium ion binding)	GO:0007399(nervous system development)//GO:0007156(homophilic cell adhesion via plasma membrane adhesion molecules)//GO:0007155(cell adhesion)
ENSG00000164512	6.30074	3.32532	7.6794	0.00558547	0.264088	up	20	0	16	6	0	0	0	0	4.8202	-1.68081	4.58182	3.24915	-1.68081	-1.68081	-1.68081	-1.68081	ANKRD55	protein_coding	79722	-	MIM:615189|HGNC:HGNC:25681|Ensembl:ENSG00000164512|HPRD:07758|Vega:OTTHUMG00000162305	ankyrin repeat domain 55
ENSG00000181656	6.2857	3.84306	7.08349	0.00777974	0.301044	up	42	0	0	24	0	0	0	0	5.88222	-1.68081	-1.68081	5.21321	-1.68081	-1.68081	-1.68081	-1.68081	GPR88	protein_coding	54112	STRG	MIM:607468|HGNC:HGNC:4539|Ensembl:ENSG00000181656|HPRD:16248|Vega:OTTHUMG00000010981	G protein-coupled receptor 88		GO:0005887(integral component of plasma membrane)//GO:0005575(cellular_component)	GO:0004930(G-protein coupled receptor activity)	GO:0007626(locomotory behavior)//GO:0007186(G-protein coupled receptor signaling pathway)//GO:0007166(cell surface receptor signaling pathway)//GO:0019228(neuronal action potential)//GO:0050885(neuromuscular process controlling balance)
ENSG00000185000	6.28281	5.62255	8.37369	0.00380691	0.219006	up	42	95	38	19	107	0	0	0	5.88222	7.00994	5.81882	4.87937	6.67222	-1.68081	-1.68081	-1.68081	DGAT1	protein_coding	8694	ARAT|ARGP1|DGAT|DIAR7	MIM:604900|HGNC:HGNC:2843|Ensembl:ENSG00000185000|HPRD:05360|Vega:OTTHUMG00000174606	diacylglycerol O-acyltransferase 1	hsa00561(Glycerolipid metabolism)//hsa00830(Retinol metabolism)//	GO:0016021(integral component of membrane)//GO:0005789(endoplasmic reticulum membrane)	GO:0004144(diacylglycerol O-acyltransferase activity)//GO:0005515(protein binding)//GO:0003846(2-acylglycerol O-acyltransferase activity)//GO:0050252(retinol O-fatty-acyltransferase activity)//GO:0016746(transferase activity, transferring acyl groups)//GO:0008374(O-acyltransferase activity)	GO:0044255(cellular lipid metabolic process)//GO:0006644(phospholipid metabolic process)//GO:0046339(diacylglycerol metabolic process)//GO:0008152(metabolic process)//GO:0044281(small molecule metabolic process)//GO:0006641(triglyceride metabolic process)//GO:0019915(lipid storage)//GO:0035336(long-chain fatty-acyl-CoA metabolic process)//GO:0042572(retinol metabolic process)//GO:0036155(acylglyc…
ENSG00000183921	6.27913	3.5094	8.12532	0.00436512	0.234701	up	9	30	0	12	0	0	0	0	3.68754	5.35452	-1.68081	4.22529	-1.68081	-1.68081	-1.68081	-1.68081	SDR42E2	protein_coding	100288072	-	HGNC:HGNC:35414	short chain dehydrogenase/reductase family 42E, member 2			GO:0003854(3-beta-hydroxy-delta5-steroid dehydrogenase activity)	GO:0055114(oxidation-reduction process)//GO:0006694(steroid biosynthetic process)
ENSG00000269559	6.26634	3.96928	7.11239	0.0076553	0.301044	up	0	15	58	0	0	0	0	0	-1.68081	4.36547	6.42613	-1.68081	-1.68081	-1.68081	-1.68081	-1.68081	AC093677.1	protein_coding
ENSG00000165985	6.26357	6.12695	12.9181	0.000325415	0.0713554	up	148	0	40	173	8	0	0	1	7.69388	-1.68081	5.89243	8.05239	2.98435	-1.68081	-1.68081	0.7359	C1QL3	protein_coding	389941	C1QTNF13|C1ql|CTRP13|K100	MIM:615227|HGNC:HGNC:19359|Ensembl:ENSG00000165985|HPRD:16632|Vega:OTTHUMG00000017738	complement component 1, q subcomponent-like 3		GO:0005581(collagen trimer)//GO:0005576(extracellular region)		GO:0050807(regulation of synapse organization)
ENSG00000154864	6.23708	3.28399	7.63434	0.00572673	0.267578	up	17	0	8	15	0	0	0	0	4.58854	-1.68081	3.60049	4.5424	-1.68081	-1.68081	-1.68081	-1.68081	PIEZO2	protein_coding	63895	C18orf30|C18orf58|DA3|DA5|FAM38B|FAM38B2|HsT748|HsT771|MWKS	MIM:613629|HGNC:HGNC:26270|Ensembl:ENSG00000154864|HPRD:07636|Vega:OTTHUMG00000178507	piezo type mechanosensitive ion channel component 2		GO:0016021(integral component of membrane)	GO:0008381(mechanically-gated ion channel activity)//GO:0005261(cation channel activity)	GO:0050974(detection of mechanical stimulus involved in sensory perception)//GO:0042391(regulation of membrane potential)//GO:0006812(cation transport)//GO:0009612(response to mechanical stimulus)//GO:0098655(cation transmembrane transport)//GO:0034220(ion transmembrane transport)
ENSG00000156269	6.23644	3.74918	6.91989	0.00852422	0.309018	up	0	28	34	0	0	0	0	0	-1.68081	5.25577	5.6593	-1.68081	-1.68081	-1.68081	-1.68081	-1.68081	NAA11	protein_coding	84779	ARD1B|ARD2|hARD2	HGNC:HGNC:28125	N(alpha)-acetyltransferase 11, NatA catalytic subunit		GO:0022626(cytosolic ribosome)//GO:0031415(NatA complex)//GO:0005634(nucleus)	GO:0004596(peptide alpha-N-acetyltransferase activity)//GO:0005515(protein binding)//GO:1990189(peptide-serine-N-acetyltransferase activity)//GO:1990190(peptide-glutamate-N-acetyltransferase activity)	GO:0006475(internal protein amino acid acetylation)//GO:0006474(N-terminal protein amino acid acetylation)//GO:0018002(N-terminal peptidyl-glutamic acid acetylation)//GO:0017198(N-terminal peptidyl-serine acetylation)
ENSG00000148481	6.23523	6.42104	10.1936	0.00140927	0.147219	up	160	6	107	165	0	15	0	4	7.8062	3.07592	7.30721	7.98417	-1.68081	4.22209	-1.68081	2.51753	FAM188A	protein_coding	80013	C10orf97|CARP|DERP5|MST126|MSTP126|my042	MIM:611649|HGNC:HGNC:23578|Ensembl:ENSG00000148481|HPRD:10702|Vega:OTTHUMG00000017734	family with sequence similarity 188 member A		GO:0031965(nuclear membrane)//GO:0005654(nucleoplasm)	GO:0005515(protein binding)	GO:0006915(apoptotic process)
ENSG00000198354	6.2298	3.79104	6.97062	0.00828589	0.306517	up	38	0	0	25	0	0	0	0	5.73864	-1.68081	-1.68081	5.27162	-1.68081	-1.68081	-1.68081	-1.68081	DCAF12L2	protein_coding	340578	WDR40C	HGNC:HGNC:32950|HPRD:15323	DDB1 and CUL4 associated factor 12-like 2
ENSG00000132518	6.22054	3.51372	7.94147	0.00483147	0.244482	up	7	0	8	33	0	0	0	0	3.33491	-1.68081	3.60049	5.66933	-1.68081	-1.68081	-1.68081	-1.68081	GUCY2D	protein_coding	3000	CORD5|CORD6|CYGD|GUC1A4|GUC2D|LCA|LCA1|RCD2|RETGC-1|ROS-GC1|ROSGC|retGC	MIM:600179|HGNC:HGNC:4689|Ensembl:ENSG00000132518|HPRD:02550|Vega:OTTHUMG00000108169	guanylate cyclase 2D, membrane (retina-specific)	hsa00230(Purine metabolism)//hsa04740(Olfactory transduction)//hsa04744(Phototransduction)	GO:0008074(guanylate cyclase complex, soluble)//GO:0005887(integral component of plasma membrane)//GO:0005640(nuclear outer membrane)//GO:0097381(photoreceptor disc membrane)	GO:0004672(protein kinase activity)//GO:0004872(receptor activity)//GO:0005525(GTP binding)//GO:0004383(guanylate cyclase activity)//GO:0004016(adenylate cyclase activity)//GO:0005515(protein binding)//GO:0005524(ATP binding)	GO:0006182(cGMP biosynthetic process)//GO:0007168(receptor guanylyl cyclase signaling pathway)//GO:0006468(protein phosphorylation)//GO:0022400(regulation of rhodopsin mediated signaling pathway)//GO:0016056(rhodopsin mediated signaling pathway)//GO:0007601(visual perception)//GO:0007603(phototransduction, visible light)//GO:0035556(intracellular signal transduction)
ENSG00000069206	6.19789	3.76095	6.91287	0.00855774	0.309018	up	32	0	0	29	0	0	0	0	5.49229	-1.68081	-1.68081	5.48414	-1.68081	-1.68081	-1.68081	-1.68081	ADAM7	protein_coding	8756	ADAM 7|ADAM-7|EAPI|GP-83|GP83	MIM:607310|HGNC:HGNC:214|Ensembl:ENSG00000069206|HPRD:07391|Vega:OTTHUMG00000097859	ADAM metallopeptidase domain 7		GO:0016021(integral component of membrane)//GO:0005886(plasma membrane)	GO:0008270(zinc ion binding)//GO:0004222(metalloendopeptidase activity)	GO:0006508(proteolysis)
ENSG00000004766	6.17001	3.24018	7.46432	0.00629338	0.276258	up	8	0	16	14	0	0	0	0	3.52197	-1.68081	4.58182	4.44424	-1.68081	-1.68081	-1.68081	-1.68081	CCDC132	protein_coding
ENSG00000183742	6.16487	3.73707	6.84392	0.00889433	0.315895	up	34	0	0	26	0	0	0	0	5.57916	-1.68081	-1.68081	5.32776	-1.68081	-1.68081	-1.68081	-1.68081	MACC1	protein_coding	346389	7A5|SH3BP4L	MIM:612646|HGNC:HGNC:30215|Ensembl:ENSG00000183742|HPRD:12381|Vega:OTTHUMG00000128415	metastasis associated in colon cancer 1		GO:0005739(mitochondrion)//GO:0005634(nucleus)//GO:0005737(cytoplasm)	GO:0008083(growth factor activity)	GO:0051781(positive regulation of cell division)//GO:0006351(transcription, DNA-templated)//GO:0006355(regulation of transcription, DNA-templated)
ENSG00000269305	6.16161	4.81182	6.34862	0.0117472	0.343783	up	5	43	22	44	42	0	0	0	2.86721	5.87056	5.03611	6.08216	5.32989	-1.68081	-1.68081	-1.68081	AL158147.2	protein_coding
ENSG00000018610	6.15582	3.18672	7.36742	0.0066416	0.282376	up	8	18	12	0	0	0	0	0	3.52197	4.62486	4.17303	-1.68081	-1.68081	-1.68081	-1.68081	-1.68081	CXorf56	protein_coding	63932	-	HGNC:HGNC:26239|Ensembl:ENSG00000018610|HPRD:06541|Vega:OTTHUMG00000022276	chromosome X open reading frame 56
ENSG00000167799	6.14011	3.79958	6.91524	0.0085464	0.309018	up	0	0	22	39	0	0	0	0	-1.68081	-1.68081	5.03611	5.90898	-1.68081	-1.68081	-1.68081	-1.68081	NUDT8	protein_coding	254552	-	HGNC:HGNC:8055|Ensembl:ENSG00000167799|HPRD:17652|Vega:OTTHUMG00000167292	nudix hydrolase 8		GO:0005739(mitochondrion)	GO:0046872(metal ion binding)//GO:0016787(hydrolase activity)	GO:0008152(metabolic process)
ENSG00000253148	6.11728	3.70227	6.75776	0.00933407	0.319462	up	30	0	0	28	0	0	0	0	5.39984	-1.68081	-1.68081	5.43387	-1.68081	-1.68081	-1.68081	-1.68081	RGS21	protein_coding	431704	-	MIM:612407|HGNC:HGNC:26839|Ensembl:ENSG00000253148|Vega:OTTHUMG00000035594	regulator of G-protein signaling 21		GO:0005886(plasma membrane)//GO:0005737(cytoplasm)	GO:0005096(GTPase activator activity)	GO:0009968(negative regulation of signal transduction)//GO:0043547(positive regulation of GTPase activity)
ENSG00000205021	6.11498	4.37016	7.9274	0.00486917	0.245569	up	36	5	12	45	0	2	0	0	5.6611	2.82352	4.17303	6.11443	-1.68081	1.46398	-1.68081	-1.68081	CCL3L1	protein_coding	6349	464.2|D17S1718|G0S19-2|LD78|LD78-beta(1-70)|LD78BETA|MIP1AP|SCYA3L|SCYA3L1	MIM:601395|HGNC:HGNC:10628|HPRD:03234	chemokine (C-C motif) ligand 3-like 1	hsa04060(Cytokine-cytokine receptor interaction)//hsa04062(Chemokine signaling pathway)//hsa04620(Toll-like receptor signaling pathway)//hsa05132(Salmonella infection)//hsa05142(Chagas disease (American trypanosomiasis))//hsa05323(Rheumatoid arthritis)	GO:0005576(extracellular region)//GO:0005615(extracellular space)	GO:0048020(CCR chemokine receptor binding)//GO:0008009(chemokine activity)	GO:0048247(lymphocyte chemotaxis)//GO:0070374(positive regulation of ERK1 and ERK2 cascade)//GO:0071347(cellular response to interleukin-1)//GO:0002548(monocyte chemotaxis)//GO:0071356(cellular response to tumor necrosis factor)//GO:0050729(positive regulation of inflammatory response)//GO:0043547(positive regulation of GTPase activity)//GO:0006954(inflammatory response)//GO:0008285(negative regu…
ENSG00000157214	6.11383	3.69874	6.74598	0.00939593	0.319462	up	32	0	0	26	0	0	0	0	5.49229	-1.68081	-1.68081	5.32776	-1.68081	-1.68081	-1.68081	-1.68081	STEAP2	protein_coding	261729	IPCA1|PCANAP1|PUMPCn|STAMP1|STMP	MIM:605094|HGNC:HGNC:17885|Ensembl:ENSG00000157214|HPRD:05481|Vega:OTTHUMG00000023341	STEAP2 metalloreductase	hsa04978(Mineral absorption)	GO:0030140(trans-Golgi network transport vesicle)//GO:0005886(plasma membrane)//GO:0030173(integral component of Golgi membrane)//GO:0010008(endosome membrane)//GO:0016021(integral component of membrane)//GO:0005829(cytosol)//GO:0043231(intracellular membrane-bounded organelle)//GO:0005769(early endosome)	GO:0046872(metal ion binding)//GO:0008823(cupric reductase activity)//GO:0005215(transporter activity)//GO:0052851(ferric-chelate reductase (NADPH) activity)	GO:0006897(endocytosis)//GO:0055114(oxidation-reduction process)//GO:0097461(ferric iron import into cell)//GO:0006893(Golgi to plasma membrane transport)//GO:0009725(response to hormone)//GO:0045055(regulated exocytosis)//GO:0015677(copper ion import)//GO:0055072(iron ion homeostasis)
ENSG00000145692	6.10637	3.58408	7.36673	0.00664415	0.282376	up	1	0	23	27	0	0	0	0	0.773012	-1.68081	5.09965	5.38179	-1.68081	-1.68081	-1.68081	-1.68081	BHMT	protein_coding	635	BHMT1|HEL-S-61p	MIM:602888|HGNC:HGNC:1047|Ensembl:ENSG00000145692|HPRD:04200|Vega:OTTHUMG00000108157	betaine--homocysteine S-methyltransferase	hsa00260(Glycine, serine and threonine metabolism)//hsa00270(Cysteine and methionine metabolism)//	GO:0070062(extracellular exosome)//GO:0005737(cytoplasm)//GO:0005829(cytosol)	GO:0008270(zinc ion binding)//GO:0008898(S-adenosylmethionine-homocysteine S-methyltransferase activity)//GO:0047150(betaine-homocysteine S-methyltransferase activity)	GO:0044281(small molecule metabolic process)//GO:0071267(L-methionine salvage)//GO:0006577(amino-acid betaine metabolic process)//GO:0006579(amino-acid betaine catabolic process)//GO:0046500(S-adenosylmethionine metabolic process)//GO:0034641(cellular nitrogen compound metabolic process)//GO:0050666(regulation of homocysteine metabolic process)//GO:0000096(sulfur amino acid metabolic process)//GO…
ENSG00000079974	6.10529	5.37583	10.1226	0.00146462	0.149178	up	35	0	104	70	2	0	0	1	5.62071	-1.68081	7.26627	6.74954	1.14558	-1.68081	-1.68081	0.7359	RABL2B	protein_coding	11158	-	MIM:605413|HGNC:HGNC:9800|Ensembl:ENSG00000079974|HPRD:10395|Vega:OTTHUMG00000150156	RAB, member of RAS oncogene family-like 2B		GO:0005622(intracellular)	GO:0003924(GTPase activity)//GO:0005525(GTP binding)	GO:0007264(small GTPase mediated signal transduction)
ENSG00000230657	6.09635	5.0447	7.7016	0.00551719	0.263068	up	38	43	33	23	0	0	50	0	5.73864	5.87056	5.6165	5.15234	-1.68081	-1.68081	5.62523	-1.68081	PRB4	protein_coding	5545	Po	MIM:180990|HGNC:HGNC:9340|Ensembl:ENSG00000230657|HPRD:01624|Vega:OTTHUMG00000169116	proline-rich protein BstNI subfamily 4		GO:0005576(extracellular region)	GO:0003674(molecular_function)	GO:0008150(biological_process)
ENSG00000187391	6.0926	3.12772	8.07068	0.00449872	0.238342	up	16	5	2	12	0	0	0	0	4.50225	2.82352	1.70769	4.22529	-1.68081	-1.68081	-1.68081	-1.68081	MAGI2	protein_coding	9863	ACVRIP1|AIP-1|AIP1|ARIP1|MAGI-2|SSCAM	MIM:606382|HGNC:HGNC:18957|Ensembl:ENSG00000187391|HPRD:16212|Vega:OTTHUMG00000130697	membrane associated guanylate kinase, WW and PDZ domain containing 2	hsa04015(Rap1 signaling pathway)//hsa04530(Tight junction)	GO:0005923(bicellular tight junction)//GO:0045202(synapse)//GO:0005886(plasma membrane)//GO:0048471(perinuclear region of cytoplasm)//GO:0030425(dendrite)//GO:0043234(protein complex)//GO:0005770(late endosome)//GO:0036057(slit diaphragm)//GO:0014069(postsynaptic density)//GO:0005634(nucleus)//GO:0005737(cytoplasm)	GO:0031697(beta-1 adrenergic receptor binding)//GO:0019902(phosphatase binding)//GO:0004871(signal transducer activity)//GO:0016301(kinase activity)//GO:0030159(receptor signaling complex scaffold activity)//GO:0070699(type II activin receptor binding)//GO:0032947(protein complex scaffold)//GO:0046332(SMAD binding)//GO:0005515(protein binding)	GO:1990090(cellular response to nerve growth factor stimulus)//GO:0010976(positive regulation of neuron projection development)//GO:0016482(cytoplasmic transport)//GO:0071850(mitotic cell cycle arrest)//GO:0043113(receptor clustering)//GO:0002092(positive regulation of receptor internalization)//GO:0003402(planar cell polarity pathway involved in axis elongation)//GO:0016310(phosphorylation)//GO:…
ENSG00000163743	6.08816	3.35851	7.43309	0.00640354	0.277553	up	19	22	0	4	0	0	0	0	4.74704	4.91105	-1.68081	2.68766	-1.68081	-1.68081	-1.68081	-1.68081	RCHY1	protein_coding	25898	ARNIP|CHIMP|PIRH2|PRO1996|RNF199|ZCHY|ZNF363	MIM:607680|HGNC:HGNC:17479|Ensembl:ENSG00000163743|HPRD:07607|Vega:OTTHUMG00000130105	ring finger and CHY zinc finger domain containing 1	hsa04115(p53 signaling pathway)//hsa04120(Ubiquitin mediated proteolysis)//hsa05162(Measles)	GO:0005654(nucleoplasm)//GO:0005634(nucleus)//GO:0016607(nuclear speck)//GO:0005737(cytoplasm)//GO:0000151(ubiquitin ligase complex)	GO:0008270(zinc ion binding)//GO:0042803(protein homodimerization activity)//GO:0005102(receptor binding)//GO:0004842(ubiquitin-protein transferase activity)//GO:0016874(ligase activity)//GO:0005515(protein binding)//GO:0002039(p53 binding)	GO:0070987(error-free translesion synthesis)//GO:0032436(positive regulation of proteasomal ubiquitin-dependent protein catabolic process)//GO:0031398(positive regulation of protein ubiquitination)//GO:0016567(protein ubiquitination)//GO:0051865(protein autoubiquitination)//GO:0042787(protein ubiquitination involved in ubiquitin-dependent protein catabolic process)//GO:0019985(translesion synthes…
ENSG00000233434	6.07721	5.12329	5.63697	0.0175856	0.401919	up	80	0	4	71	0	27	0	0	6.8082	-1.68081	2.63711	6.76995	-1.68081	5.05933	-1.68081	-1.68081	BX649567.1	protein_coding
ENSG00000120662	6.07611	4.8311	9.01284	0.00268089	0.188116	up	45	21	44	24	16	0	0	0	5.98125	4.84465	6.02924	5.21321	3.95564	-1.68081	-1.68081	-1.68081	MTRF1	protein_coding	9617	MRF1|MTTRF1|RF1	MIM:604601|HGNC:HGNC:7469|Ensembl:ENSG00000120662|HPRD:06855|Vega:OTTHUMG00000016790	mitochondrial translational release factor 1		GO:0005739(mitochondrion)//GO:0005737(cytoplasm)	GO:0016149(translation release factor activity, codon specific)//GO:0003747(translation release factor activity)//GO:0043022(ribosome binding)	GO:0006415(translational termination)//GO:0006449(regulation of translational termination)//GO:0070126(mitochondrial translational termination)
ENSG00000086015	6.05658	4.31357	5.41992	0.0199082	0.423199	up	0	41	22	30	6	0	0	0	-1.68081	5.80222	5.03611	5.53271	2.58814	-1.68081	-1.68081	-1.68081	MAST2	protein_coding	23139	MAST205|MTSSK	MIM:612257|HGNC:HGNC:19035|Ensembl:ENSG00000086015|HPRD:11294|Vega:OTTHUMG00000008007	microtubule associated serine/threonine kinase 2		GO:0005886(plasma membrane)//GO:0015630(microtubule cytoskeleton)//GO:0005737(cytoplasm)	GO:0004674(protein serine/threonine kinase activity)//GO:0019902(phosphatase binding)//GO:0005524(ATP binding)//GO:0000287(magnesium ion binding)//GO:0008017(microtubule binding)//GO:0005515(protein binding)	GO:0045075(regulation of interleukin-12 biosynthetic process)//GO:0007010(cytoskeleton organization)//GO:0006468(protein phosphorylation)//GO:0035556(intracellular signal transduction)//GO:0048515(spermatid differentiation)//GO:0018105(peptidyl-serine phosphorylation)
ENSG00000132874	6.05584	3.99805	7.76477	0.0053275	0.259889	up	31	0	30	13	1	0	0	0	5.44681	-1.68081	5.47991	4.33892	0.335861	-1.68081	-1.68081	-1.68081	SLC14A2	protein_coding	8170	HUT2|UT-A2|UT2|UTA|UTR|hUT-A6	MIM:601611|HGNC:HGNC:10919|Ensembl:ENSG00000132874|HPRD:03366|Vega:OTTHUMG00000132616	solute carrier family 14 member 2		GO:0016020(membrane)//GO:0016021(integral component of membrane)//GO:0005887(integral component of plasma membrane)//GO:0005886(plasma membrane)//GO:0016324(apical plasma membrane)	GO:0015265(urea channel activity)//GO:0005515(protein binding)//GO:0050839(cell adhesion molecule binding)//GO:0015204(urea transmembrane transporter activity)	GO:0071918(urea transmembrane transport)//GO:0009414(response to water deprivation)//GO:0015840(urea transport)//GO:0055085(transmembrane transport)
ENSG00000217555	6.05178	3.14839	7.21989	0.00721002	0.294036	up	12	0	8	15	0	0	0	0	4.09382	-1.68081	3.60049	4.5424	-1.68081	-1.68081	-1.68081	-1.68081	CKLF	protein_coding	51192	C32|CKLF1|CKLF2|CKLF3|CKLF4|HSPC224|UCK-1	MIM:616074|HGNC:HGNC:13253|Ensembl:ENSG00000217555|HPRD:16718|Vega:OTTHUMG00000137504	chemokine-like factor		GO:0005623(cell)//GO:0016021(integral component of membrane)//GO:0005576(extracellular region)//GO:0005615(extracellular space)//GO:0016020(membrane)	GO:0008009(chemokine activity)	GO:0048247(lymphocyte chemotaxis)//GO:0032940(secretion by cell)//GO:0048246(macrophage chemotaxis)//GO:0008283(cell proliferation)//GO:0030593(neutrophil chemotaxis)
ENSG00000109339	6.04332	3.72079	6.67603	0.00977183	0.323518	up	0	46	16	0	0	0	0	0	-1.68081	5.96736	4.58182	-1.68081	-1.68081	-1.68081	-1.68081	-1.68081	MAPK10	protein_coding	5602	JNK3|JNK3A|PRKM10|SAPK1b|p493F12|p54bSAPK	MIM:602897|HGNC:HGNC:6872|Ensembl:ENSG00000109339|HPRD:04207|Vega:OTTHUMG00000130604	mitogen-activated protein kinase 10	hsa04010(MAPK signaling pathway)//hsa04012(ErbB signaling pathway)//hsa04014(Ras signaling pathway)//hsa04024(cAMP signaling pathway)//hsa04068(FoxO signaling pathway)//hsa04071(Sphingolipid signaling pathway)//hsa04141(Protein processing in endoplasmic reticulum)//hsa04210(Apoptosis)//hsa04310(Wnt signaling pathway)//hsa04380(Osteoclast differentiation)//hsa04510(Focal adhesion)//hsa04620(Toll-l…	GO:0005886(plasma membrane)//GO:0005829(cytosol)//GO:0097481(neuronal postsynaptic density)//GO:0005739(mitochondrion)//GO:0005654(nucleoplasm)//GO:0005622(intracellular)//GO:0005737(cytoplasm)	GO:0004672(protein kinase activity)//GO:0004707(MAP kinase activity)//GO:0004708(MAP kinase kinase activity)//GO:0005524(ATP binding)//GO:0004705(JUN kinase activity)//GO:0005515(protein binding)	GO:0034166(toll-like receptor 10 signaling pathway)//GO:0035666(TRIF-dependent toll-like receptor signaling pathway)//GO:0048511(rhythmic process)//GO:0034142(toll-like receptor 4 signaling pathway)//GO:0042752(regulation of circadian rhythm)//GO:0051403(stress-activated MAPK cascade)//GO:0034146(toll-like receptor 5 signaling pathway)//GO:0000187(activation of MAPK activity)//GO:0051090(regulati…
ENSG00000168878	6.03522	3.40081	7.56422	0.00595384	0.272861	up	5	27	0	14	0	0	0	0	2.86721	5.20373	-1.68081	4.44424	-1.68081	-1.68081	-1.68081	-1.68081	SFTPB	protein_coding	6439	PSP-B|SFTB3|SFTP3|SMDP1|SP-B	MIM:178640|HGNC:HGNC:10801|Ensembl:ENSG00000168878|HPRD:01523|Vega:OTTHUMG00000130181	surfactant protein B		GO:0005764(lysosome)//GO:0097208(alveolar lamellar body)//GO:0005576(extracellular region)//GO:0042599(lamellar body)//GO:0005789(endoplasmic reticulum membrane)//GO:0097486(multivesicular body lumen)//GO:0045334(clathrin-coated endocytic vesicle)//GO:0005654(nucleoplasm)//GO:0005771(multivesicular body)//GO:0005615(extracellular space)	GO:0001664(G-protein coupled receptor binding)//GO:0008047(enzyme activator activity)	GO:0009887(organ morphogenesis)//GO:0007585(respiratory gaseous exchange)//GO:0006665(sphingolipid metabolic process)//GO:0044267(cellular protein metabolic process)//GO:0043085(positive regulation of catalytic activity)
ENSG00000111863	6.03305	3.33747	7.36135	0.00666406	0.282429	up	4	0	12	25	0	0	0	0	2.56062	-1.68081	4.17303	5.27162	-1.68081	-1.68081	-1.68081	-1.68081	ADTRP	protein_coding	84830	AIG1L|C6orf105|dJ413H6.1	MIM:614348|HGNC:HGNC:21214|Ensembl:ENSG00000111863|HPRD:12836|Vega:OTTHUMG00000014260	androgen dependent TFPI regulating protein		GO:0016021(integral component of membrane)//GO:0005886(plasma membrane)
ENSG00000178338	6.02935	3.43878	7.48932	0.00620661	0.276258	up	9	0	4	32	0	0	0	0	3.68754	-1.68081	2.63711	5.62521	-1.68081	-1.68081	-1.68081	-1.68081	ZNF354B	protein_coding	117608	KID2	HGNC:HGNC:17197|HPRD:15784	zinc finger protein 354B		GO:0005622(intracellular)//GO:0005634(nucleus)	GO:0003676(nucleic acid binding)//GO:0046872(metal ion binding)//GO:0003677(DNA binding)//GO:0003700(transcription factor activity, sequence-specific DNA binding)	GO:0006351(transcription, DNA-templated)//GO:0006355(regulation of transcription, DNA-templated)
ENSG00000117600	6.02746	3.64477	6.59657	0.0102175	0.330032	up	26	0	0	29	0	0	0	0	5.19503	-1.68081	-1.68081	5.48414	-1.68081	-1.68081	-1.68081	-1.68081	LPPR4	protein_coding
ENSG00000070388	6.01447	3.58197	6.49428	0.0108222	0.337608	up	0	28	26	0	0	0	0	0	-1.68081	5.25577	5.27501	-1.68081	-1.68081	-1.68081	-1.68081	-1.68081	FGF22	protein_coding	27006	-	MIM:605831|HGNC:HGNC:3679|HPRD:05784	fibroblast growth factor 22	hsa04010(MAPK signaling pathway)//hsa04014(Ras signaling pathway)//hsa04015(Rap1 signaling pathway)//hsa04151(PI3K-Akt signaling pathway)//hsa04810(Regulation of actin cytoskeleton)//hsa05200(Pathways in cancer)//hsa05218(Melanoma)	GO:0005730(nucleolus)//GO:0005794(Golgi apparatus)//GO:0005576(extracellular region)//GO:0005615(extracellular space)//GO:0009986(cell surface)	GO:0008083(growth factor activity)//GO:0005104(fibroblast growth factor receptor binding)	GO:0007411(axon guidance)//GO:0045087(innate immune response)//GO:0008286(insulin receptor signaling pathway)//GO:0000165(MAPK cascade)//GO:0007173(epidermal growth factor receptor signaling pathway)//GO:0007264(small GTPase mediated signal transduction)//GO:0030154(cell differentiation)//GO:0007265(Ras protein signal transduction)//GO:0000186(activation of MAPKK activity)//GO:0048011(neurotrophi…
ENSG00000198612	6.00629	4.45634	7.25394	0.00707455	0.291656	up	64	10	4	29	0	0	3	0	6.48728	3.79138	2.63711	5.48414	-1.68081	-1.68081	1.70253	-1.68081	COPS8	protein_coding	10920	COP9|CSN8|SGN8	MIM:616011|HGNC:HGNC:24335|HPRD:16737	COP9 signalosome subunit 8		GO:0070062(extracellular exosome)//GO:0048471(perinuclear region of cytoplasm)//GO:0008180(COP9 signalosome)//GO:0005654(nucleoplasm)//GO:0005634(nucleus)//GO:0005737(cytoplasm)	GO:0005515(protein binding)	GO:0006283(transcription-coupled nucleotide-excision repair)//GO:0070911(global genome nucleotide-excision repair)//GO:0010388(cullin deneddylation)//GO:0000715(nucleotide-excision repair, DNA damage recognition)//GO:0006289(nucleotide-excision repair)//GO:0008285(negative regulation of cell proliferation)//GO:0007250(activation of NF-kappaB-inducing kinase activity)//GO:0006281(DNA repair)
ENSG00000153902	6.00293	3.55551	6.42871	0.011229	0.340647	up	31	23	0	0	0	0	0	0	5.44681	4.97453	-1.68081	-1.68081	-1.68081	-1.68081	-1.68081	-1.68081	LGI4	protein_coding	163175	LGIL3	MIM:608303|HGNC:HGNC:18712|Ensembl:ENSG00000153902|HPRD:06433|Vega:OTTHUMG00000044558	leucine-rich repeat LGI family member 4		GO:0005576(extracellular region)//GO:0005615(extracellular space)		GO:0042551(neuron maturation)//GO:0008344(adult locomotory behavior)//GO:0022011(myelination in peripheral nervous system)//GO:0014009(glial cell proliferation)
ENSG00000205867	5.98065	3.76359	6.69235	0.00968273	0.323399	up	0	0	16	43	0	0	0	0	-1.68081	-1.68081	4.58182	6.04915	-1.68081	-1.68081	-1.68081	-1.68081	KRTAP5-2	protein_coding	440021	KRTAP5-8|KRTAP5.2	HGNC:HGNC:23597|Ensembl:ENSG00000205867|HPRD:17249|Vega:OTTHUMG00000165547	keratin associated protein 5-2		GO:0045095(keratin filament)
ENSG00000136883	5.97284	3.63001	6.52361	0.0106452	0.334847	up	22	0	0	32	0	0	0	0	4.95626	-1.68081	-1.68081	5.62521	-1.68081	-1.68081	-1.68081	-1.68081	KIF12	protein_coding	113220	-	MIM:611278|HGNC:HGNC:21495|Ensembl:ENSG00000136883|HPRD:13914|Vega:OTTHUMG00000020533	kinesin family member 12		GO:0005871(kinesin complex)//GO:0070062(extracellular exosome)//GO:0005874(microtubule)//GO:0005737(cytoplasm)	GO:0005524(ATP binding)//GO:0008017(microtubule binding)//GO:0003674(molecular_function)//GO:0003777(microtubule motor activity)//GO:0016887(ATPase activity)	GO:0008152(metabolic process)//GO:0007018(microtubule-based movement)//GO:0008150(biological_process)
ENSG00000131650	5.97282	3.18355	7.03823	0.00797877	0.301044	up	4	22	12	0	0	0	0	0	2.56062	4.91105	4.17303	-1.68081	-1.68081	-1.68081	-1.68081	-1.68081	KREMEN2	protein_coding	79412	KRM2	MIM:609899|HGNC:HGNC:18797|Ensembl:ENSG00000131650|HPRD:13933|Vega:OTTHUMG00000128976	kringle containing transmembrane protein 2		GO:0016020(membrane)//GO:0016021(integral component of membrane)//GO:0005886(plasma membrane)//GO:0031901(early endosome membrane)		GO:0090090(negative regulation of canonical Wnt signaling pathway)//GO:0016055(Wnt signaling pathway)//GO:0007154(cell communication)
ENSG00000231924	5.97142	3.66121	6.51321	0.0107076	0.335183	up	41	0	0	16	0	0	0	0	5.84764	-1.68081	-1.68081	4.6343	-1.68081	-1.68081	-1.68081	-1.68081	PSG1	protein_coding	5669	B1G1|CD66f|DHFRP2|FL-NCA-1/2|PBG1|PS-beta-C/D|PS-beta-G-1|PSBG-1|PSBG1|PSG95|PSGGA|PSGIIA|SP1	MIM:176390|HGNC:HGNC:9514|Ensembl:ENSG00000231924|HPRD:01449|Vega:OTTHUMG00000151123	pregnancy specific beta-1-glycoprotein 1		GO:0005576(extracellular region)	GO:0005515(protein binding)	GO:0007565(female pregnancy)
ENSG00000083307	5.97083	3.43985	6.96606	0.00830703	0.30655	up	1	16	30	0	0	0	0	0	0.773012	4.45722	5.47991	-1.68081	-1.68081	-1.68081	-1.68081	-1.68081	GRHL2	protein_coding	79977	BOM|DFNA28|ECTDS|TFCP2L3	MIM:608576|HGNC:HGNC:2799|Ensembl:ENSG00000083307|HPRD:10545|Vega:OTTHUMG00000149915	grainyhead like transcription factor 2		GO:0005654(nucleoplasm)//GO:0005886(plasma membrane)//GO:0005634(nucleus)//GO:0005911(cell-cell junction)	GO:0001161(intronic transcription regulatory region sequence-specific DNA binding)//GO:0031490(chromatin DNA binding)//GO:0003700(transcription factor activity, sequence-specific DNA binding)//GO:0043565(sequence-specific DNA binding)//GO:0001228(transcriptional activator activity, RNA polymerase II transcription regulatory region sequence-specific binding)//GO:0005515(protein binding)	GO:0021915(neural tube development)//GO:0001843(neural tube closure)//GO:0048701(embryonic cranial skeleton morphogenesis)//GO:0051973(positive regulation of telomerase activity)//GO:0090132(epithelium migration)//GO:0006366(transcription from RNA polymerase II promoter)//GO:0045944(positive regulation of transcription from RNA polymerase II promoter)//GO:0060324(face development)//GO:0003208(car…
ENSG00000258231	5.96895	3.36554	6.10485	0.0134812	0.367801	up	25	0	19	0	0	0	0	0	5.13894	-1.68081	4.82677	-1.68081	-1.68081	-1.68081	-1.68081	-1.68081	RP11-362K2.2	protein_coding
ENSG00000174325	5.96846	5.44957	5.17108	0.0229659	0.445314	up	115	0	14	76	0	0	33	0	7.33054	-1.68081	4.39185	6.86785	-1.68081	-1.68081	5.03046	-1.68081	DIRC1	protein_coding	116093	-	MIM:606423|HGNC:HGNC:15760|HPRD:16219	disrupted in renal carcinoma 1
ENSG00000179817	5.96801	3.60769	6.47311	0.0109518	0.338858	up	34	0	0	20	0	0	0	0	5.57916	-1.68081	-1.68081	4.9526	-1.68081	-1.68081	-1.68081	-1.68081	MRGPRX4	protein_coding	117196	GPCR|MRGX4|SNSR6	MIM:607230|HGNC:HGNC:17617|Ensembl:ENSG00000179817|HPRD:06249|Vega:OTTHUMG00000166442	MAS related GPR family member X4		GO:0016021(integral component of membrane)//GO:0005887(integral component of plasma membrane)	GO:0004930(G-protein coupled receptor activity)	GO:0007186(G-protein coupled receptor signaling pathway)
ENSG00000138075	5.96406	3.62274	6.45336	0.0110743	0.340207	up	0	17	38	0	0	0	0	0	-1.68081	4.54347	5.81882	-1.68081	-1.68081	-1.68081	-1.68081	-1.68081	ABCG5	protein_coding	64240	STSL	MIM:605459|HGNC:HGNC:13886|Ensembl:ENSG00000138075|HPRD:05678|Vega:OTTHUMG00000128758	ATP binding cassette subfamily G member 5	hsa02010(ABC transporters)//hsa04975(Fat digestion and absorption)//hsa04976(Bile secretion)	GO:0016021(integral component of membrane)//GO:0043235(receptor complex)//GO:0043190(ATP-binding cassette (ABC) transporter complex)//GO:0005886(plasma membrane)//GO:0016324(apical plasma membrane)	GO:0005524(ATP binding)//GO:0017127(cholesterol transporter activity)//GO:0046982(protein heterodimerization activity)//GO:0016887(ATPase activity)//GO:0042626(ATPase activity, coupled to transmembrane movement of substances)//GO:0005515(protein binding)	GO:0008152(metabolic process)//GO:0044281(small molecule metabolic process)//GO:0042493(response to drug)//GO:0010949(negative regulation of intestinal phytosterol absorption)//GO:0007588(excretion)//GO:0030299(intestinal cholesterol absorption)//GO:0010212(response to ionizing radiation)//GO:0042632(cholesterol homeostasis)//GO:0007584(response to nutrient)//GO:0045796(negative regulation of int…
ENSG00000145945	5.94108	5.15407	4.30395	0.038024	0.541717	up	131	0	54	0	0	0	0	2	7.51814	-1.68081	6.32342	-1.68081	-1.68081	-1.68081	-1.68081	1.59405	FAM50B	protein_coding	26240	D6S2654E|X5L	MIM:614686|HGNC:HGNC:18789|Ensembl:ENSG00000145945|HPRD:16883|Vega:OTTHUMG00000014147	family with sequence similarity 50 member B		GO:0005634(nucleus)	GO:0005515(protein binding)
ENSG00000170396	5.92195	5.18208	8.45794	0.00363454	0.212319	up	68	0	34	76	10	0	0	0	6.57445	-1.68081	5.6593	6.86785	3.29486	-1.68081	-1.68081	-1.68081	ZNF804A	protein_coding	91752	C2orf10	MIM:612282|HGNC:HGNC:21711|Ensembl:ENSG00000170396|HPRD:12804|Vega:OTTHUMG00000132625	zinc finger protein 804A			GO:0046872(metal ion binding)
ENSG00000177994	5.92044	3.28519	7.03901	0.00797531	0.301044	up	0	18	20	3	0	0	0	0	-1.68081	4.62486	4.89998	2.29572	-1.68081	-1.68081	-1.68081	-1.68081	C2orf73	protein_coding	129852	-	HGNC:HGNC:26861|Ensembl:ENSG00000177994|HPRD:13446|Vega:OTTHUMG00000151826	chromosome 2 open reading frame 73
ENSG00000151790	5.91554	3.35009	6.03105	0.0140564	0.37071	up	17	0	26	0	0	0	0	0	4.58854	-1.68081	5.27501	-1.68081	-1.68081	-1.68081	-1.68081	-1.68081	TDO2	protein_coding	6999	TDO|TO|TPH2|TRPO	MIM:191070|HGNC:HGNC:11708|Ensembl:ENSG00000151790|HPRD:01847|Vega:OTTHUMG00000161838	tryptophan 2,3-dioxygenase	hsa00380(Tryptophan metabolism)//	GO:0005829(cytosol)	GO:0020037(heme binding)//GO:0019825(oxygen binding)//GO:0004833(tryptophan 2,3-dioxygenase activity)//GO:0046872(metal ion binding)//GO:0005515(protein binding)//GO:0016597(amino acid binding)	GO:0055114(oxidation-reduction process)//GO:0044281(small molecule metabolic process)//GO:0019442(tryptophan catabolic process to acetyl-CoA)//GO:0034641(cellular nitrogen compound metabolic process)//GO:0006569(tryptophan catabolic process)//GO:0019441(tryptophan catabolic process to kynurenine)
ENSG00000114735	5.90427	4.05575	5.63137	0.0176418	0.402595	up	16	38	26	0	0	0	0	1	4.50225	5.69324	5.27501	-1.68081	-1.68081	-1.68081	-1.68081	0.7359	HEMK1	protein_coding	51409	HEMK|MTQ1	HGNC:HGNC:24923|Ensembl:ENSG00000114735|HPRD:13645|Vega:OTTHUMG00000156849	HemK methyltransferase family member 1		GO:0005739(mitochondrion)	GO:0008170(N-methyltransferase activity)//GO:0008276(protein methyltransferase activity)//GO:0005515(protein binding)//GO:0003677(DNA binding)	GO:0006306(DNA methylation)//GO:0006479(protein methylation)
ENSG00000185128	5.90261	3.00457	6.81403	0.00904443	0.316044	up	12	14	6	0	0	0	0	0	4.09382	4.2675	3.19776	-1.68081	-1.68081	-1.68081	-1.68081	-1.68081	TBC1D3F	protein_coding	84218	TBC1D3	MIM:610809|HGNC:HGNC:18257|Ensembl:ENSG00000275954|HPRD:09667|Vega:OTTHUMG00000188428	TBC1 domain family member 3F		GO:0005886(plasma membrane)	GO:0005096(GTPase activator activity)	GO:0043547(positive regulation of GTPase activity)
ENSG00000189180	5.89907	5.25555	8.85826	0.00291766	0.193615	up	102	0	45	43	12	0	0	0	7.15784	-1.68081	6.06151	6.04915	3.55023	-1.68081	-1.68081	-1.68081	ZNF33A	protein_coding	7581	KOX2|KOX31|KOX5|NF11A|ZNF11|ZNF11A|ZNF33|ZZAPK	MIM:194521|HGNC:HGNC:13096|Ensembl:ENSG00000189180|HPRD:11710|Vega:OTTHUMG00000017983	zinc finger protein 33A		GO:0005622(intracellular)//GO:0005634(nucleus)	GO:0003676(nucleic acid binding)//GO:0046872(metal ion binding)//GO:0003677(DNA binding)//GO:0003700(transcription factor activity, sequence-specific DNA binding)	GO:0006351(transcription, DNA-templated)//GO:0006355(regulation of transcription, DNA-templated)
ENSG00000150394	5.89122	3.56188	6.33797	0.011818	0.345186	up	34	0	0	18	0	0	0	0	5.57916	-1.68081	-1.68081	4.80221	-1.68081	-1.68081	-1.68081	-1.68081	CDH8	protein_coding	1006	Nbla04261	MIM:603008|HGNC:HGNC:1767|Ensembl:ENSG00000150394|HPRD:04306|Vega:OTTHUMG00000137493	cadherin 8		GO:0043083(synaptic cleft)//GO:0043679(axon terminus)//GO:0005886(plasma membrane)//GO:0016021(integral component of membrane)	GO:0005509(calcium ion binding)	GO:0007156(homophilic cell adhesion via plasma membrane adhesion molecules)//GO:0007155(cell adhesion)//GO:0034332(adherens junction organization)//GO:0034329(cell junction assembly)//GO:0009409(response to cold)//GO:0035249(synaptic transmission, glutamatergic)//GO:0045216(cell-cell junction organization)
ENSG00000110944	5.89057	4.88011	5.53058	0.0186869	0.411546	up	14	30	0	58	0	0	68	0	4.31244	5.35452	-1.68081	6.4791	-1.68081	-1.68081	6.06642	-1.68081	IL23A	protein_coding	51561	IL-23|IL-23A|IL23P19|P19|SGRF	MIM:605580|HGNC:HGNC:15488|Ensembl:ENSG00000110944|HPRD:12026|Vega:OTTHUMG00000187402	interleukin 23 subunit alpha	hsa04060(Cytokine-cytokine receptor interaction)//hsa04630(Jak-STAT signaling pathway)//hsa05133(Pertussis)//hsa05152(Tuberculosis)//hsa05321(Inflammatory bowel disease (IBD))//hsa05323(Rheumatoid arthritis)	GO:0070743(interleukin-23 complex)	GO:0005515(protein binding)//GO:0045519(interleukin-23 receptor binding)//GO:0005125(cytokine activity)	GO:0042523(positive regulation of tyrosine phosphorylation of Stat5 protein)//GO:0042104(positive regulation of activated T cell proliferation)//GO:0043382(positive regulation of memory T cell differentiation)//GO:0042520(positive regulation of tyrosine phosphorylation of Stat4 protein)//GO:0042098(T cell proliferation)//GO:0050829(defense response to Gram-negative bacterium)//GO:2000318(positive…
ENSG00000002933	5.88177	3.75255	6.54779	0.0105015	0.331706	up	13	0	0	46	0	0	0	0	4.20726	-1.68081	-1.68081	6.146	-1.68081	-1.68081	-1.68081	-1.68081	TMEM176A	protein_coding	55365	GS188|HCA112|MS4B1	MIM:610334|HGNC:HGNC:24930|Ensembl:ENSG00000002933|HPRD:13635|Vega:OTTHUMG00000158114	transmembrane protein 176A		GO:0016021(integral component of membrane)		GO:2001199(negative regulation of dendritic cell differentiation)
ENSG00000134508	5.87074	5.06142	8.61911	0.00332654	0.206273	up	67	38	34	13	34	0	0	0	6.55314	5.69324	5.6593	4.33892	5.02766	-1.68081	-1.68081	-1.68081	CABLES1	protein_coding	91768	CABL1|CABLES|HsT2563|IK3-1	MIM:609194|HGNC:HGNC:25097|Ensembl:ENSG00000134508|HPRD:16461|Vega:OTTHUMG00000179186	Cdk5 and Abl enzyme substrate 1		GO:0005634(nucleus)//GO:0005829(cytosol)	GO:0005515(protein binding)	GO:0007049(cell cycle)//GO:0051301(cell division)//GO:0051726(regulation of cell cycle)//GO:0007596(blood coagulation)
ENSG00000113389	5.86223	3.33842	6.92695	0.00849064	0.309018	up	18	2	0	22	0	0	0	0	4.66997	1.59393	-1.68081	5.08878	-1.68081	-1.68081	-1.68081	-1.68081	NPR3	protein_coding	4883	ANP-C|ANPR-C|ANPRC|C5orf23|GUCY2B|NPR-C|NPRC	MIM:108962|HGNC:HGNC:7945|Ensembl:ENSG00000113389|HPRD:00167|Vega:OTTHUMG00000150316	natriuretic peptide receptor 3		GO:0005622(intracellular)//GO:0016021(integral component of membrane)//GO:0005887(integral component of plasma membrane)//GO:0005886(plasma membrane)//GO:0070062(extracellular exosome)	GO:0017046(peptide hormone binding)//GO:0016941(natriuretic peptide receptor activity)//GO:0042803(protein homodimerization activity)//GO:0042562(hormone binding)//GO:0008528(G-protein coupled peptide receptor activity)//GO:0004016(adenylate cyclase activity)	GO:0009190(cyclic nucleotide biosynthetic process)//GO:0002158(osteoclast proliferation)//GO:0007200(phospholipase C-activating G-protein coupled receptor signaling pathway)//GO:0007194(negative regulation of adenylate cyclase activity)//GO:0019933(cAMP-mediated signaling)//GO:0001501(skeletal system development)//GO:0030157(pancreatic juice secretion)//GO:0051000(positive regulation of nitric-ox…
ENSG00000228919	5.86008	5.23527	5.61566	0.0178007	0.40476	up	64	0	14	102	0	0	16	0	6.48728	-1.68081	4.39185	7.29137	-1.68081	-1.68081	4.00062	-1.68081	AC097381.1	protein_coding
ENSG00000128203	5.85117	5.30365	5.28851	0.0214666	0.43417	up	18	0	88	75	28	0	0	0	4.66997	-1.68081	7.02579	6.8488	4.75051	-1.68081	-1.68081	-1.68081	ASPHD2	protein_coding	57168	-	HGNC:HGNC:30437|Ensembl:ENSG00000128203|HPRD:14255|Vega:OTTHUMG00000150884	aspartate beta-hydroxylase domain containing 2		GO:0016020(membrane)//GO:0016021(integral component of membrane)	GO:0046872(metal ion binding)//GO:0051213(dioxygenase activity)	GO:0055114(oxidation-reduction process)//GO:0018193(peptidyl-amino acid modification)
ENSG00000196345	5.84025	4.54902	5.0958	0.0239838	0.453017	up	42	60	6	0	0	0	0	14	5.88222	6.34901	3.19776	-1.68081	-1.68081	-1.68081	-1.68081	4.26763	ZKSCAN7	protein_coding	55888	ZFP|ZNF167|ZNF448|ZNF64|ZSCAN39	HGNC:HGNC:12955|Ensembl:ENSG00000196345|HPRD:15744|Vega:OTTHUMG00000186378	zinc finger with KRAB and SCAN domains 7		GO:0005622(intracellular)//GO:0005634(nucleus)	GO:0003676(nucleic acid binding)//GO:0046872(metal ion binding)//GO:0005515(protein binding)//GO:0003677(DNA binding)//GO:0003700(transcription factor activity, sequence-specific DNA binding)	GO:0006351(transcription, DNA-templated)//GO:0006355(regulation of transcription, DNA-templated)
ENSG00000181074	5.83762	5.2336	5.90589	0.0150904	0.379253	up	67	0	74	32	0	0	0	22	6.55314	-1.68081	6.77647	5.62521	-1.68081	-1.68081	-1.68081	4.91119	OR52N4	protein_coding	390072	OR11-64	HGNC:HGNC:15230|Ensembl:ENSG00000181074|HPRD:15022|Vega:OTTHUMG00000066887	olfactory receptor family 52 subfamily N member 4 (gene/pseudogene)	hsa04740(Olfactory transduction)	GO:0005886(plasma membrane)//GO:0016021(integral component of membrane)	GO:0004930(G-protein coupled receptor activity)//GO:0004984(olfactory receptor activity)	GO:0050911(detection of chemical stimulus involved in sensory perception of smell)//GO:0007186(G-protein coupled receptor signaling pathway)//GO:0007165(signal transduction)
ENSG00000227839	5.83586	3.53612	6.10594	0.0134728	0.367801	up	44	0	8	0	0	0	0	0	5.94899	-1.68081	3.60049	-1.68081	-1.68081	-1.68081	-1.68081	-1.68081	AL645730.2	protein_coding
ENSG00000165300	5.82451	6.46895	10.1952	0.0014081	0.147219	up	229	0	127	96	0	0	34	1	8.32287	-1.68081	7.55398	7.20409	-1.68081	-1.68081	5.07312	0.7359	SLITRK5	protein_coding	26050	LRRC11|bA364G4.2	MIM:609680|HGNC:HGNC:20295|HPRD:18065	SLIT and NTRK like family member 5		GO:0016021(integral component of membrane)//GO:0043235(receptor complex)		GO:0007409(axonogenesis)//GO:0007625(grooming behavior)//GO:0072358(cardiovascular system development)//GO:0043588(skin development)//GO:0007268(synaptic transmission)//GO:0009410(response to xenobiotic stimulus)//GO:0021756(striatum development)//GO:0051965(positive regulation of synapse assembly)//GO:0048813(dendrite morphogenesis)//GO:0030534(adult behavior)
ENSG00000168306	5.81844	3.26296	5.82704	0.0157816	0.386288	up	22	0	18	0	0	0	0	0	4.95626	-1.68081	4.74965	-1.68081	-1.68081	-1.68081	-1.68081	-1.68081	ACOX2	protein_coding	8309	BCOX|BRCACOX|BRCOX|THCCox	MIM:601641|HGNC:HGNC:120|Ensembl:ENSG00000168306|HPRD:09037|Vega:OTTHUMG00000159154	acyl-CoA oxidase 2, branched chain	hsa00120(Primary bile acid biosynthesis)//	GO:0005777(peroxisome)//GO:0005739(mitochondrion)//GO:0043231(intracellular membrane-bounded organelle)//GO:0005782(peroxisomal matrix)	GO:0052890(oxidoreductase activity, acting on the CH-CH group of donors, with a flavin as acceptor)//GO:0003995(acyl-CoA dehydrogenase activity)//GO:0005102(receptor binding)//GO:0009055(electron carrier activity)//GO:0003997(acyl-CoA oxidase activity)//GO:0016402(pristanoyl-CoA oxidase activity)//GO:0005504(fatty acid binding)//GO:0000062(fatty-acyl-CoA binding)//GO:0033791(3alpha,7alpha,12alpha…	GO:0055114(oxidation-reduction process)//GO:0044255(cellular lipid metabolic process)//GO:0006635(fatty acid beta-oxidation)//GO:0044281(small molecule metabolic process)//GO:0006699(bile acid biosynthetic process)//GO:0008206(bile acid metabolic process)//GO:0055088(lipid homeostasis)//GO:0033539(fatty acid beta-oxidation using acyl-CoA dehydrogenase)//GO:0033540(fatty acid beta-oxidation using …
ENSG00000144591	5.81221	3.37058	6.95378	0.00836425	0.307163	up	2	0	10	30	0	0	0	0	1.63495	-1.68081	3.91498	5.53271	-1.68081	-1.68081	-1.68081	-1.68081	GMPPA	protein_coding	29926	AAMR	MIM:615495|HGNC:HGNC:22923|Ensembl:ENSG00000144591|HPRD:13588|Vega:OTTHUMG00000058922	GDP-mannose pyrophosphorylase A	hsa00051(Fructose and mannose metabolism)//hsa00520(Amino sugar and nucleotide sugar metabolism)//	GO:0070062(extracellular exosome)//GO:0005737(cytoplasm)	GO:0005515(protein binding)//GO:0016740(transferase activity)//GO:0016779(nucleotidyltransferase activity)	GO:0044267(cellular protein metabolic process)//GO:0008152(metabolic process)//GO:0006488(dolichol-linked oligosaccharide biosynthetic process)//GO:0043687(post-translational protein modification)//GO:0009058(biosynthetic process)//GO:0018279(protein N-linked glycosylation via asparagine)//GO:0009298(GDP-mannose biosynthetic process)
ENSG00000049283	5.79985	5.07645	8.2115	0.00416258	0.231541	up	36	9	17	94	20	0	0	0	5.6611	3.64299	4.66817	7.17378	4.27175	-1.68081	-1.68081	-1.68081	EPN3	protein_coding	55040	-	MIM:607264|HGNC:HGNC:18235|Ensembl:ENSG00000049283|HPRD:06272|Vega:OTTHUMG00000162155	epsin 3	hsa04144(Endocytosis)	GO:0030136(clathrin-coated vesicle)//GO:0070062(extracellular exosome)//GO:0019897(extrinsic component of plasma membrane)//GO:0048471(perinuclear region of cytoplasm)//GO:0043231(intracellular membrane-bounded organelle)//GO:0005654(nucleoplasm)//GO:0005634(nucleus)//GO:0005905(coated pit)	GO:0008289(lipid binding)//GO:1990175(EH domain binding)//GO:0005515(protein binding)
ENSG00000105784	5.78622	4.84482	7.52843	0.00607327	0.273924	up	42	40	39	8	29	0	0	0	5.88222	5.7668	5.85609	3.65231	4.80056	-1.68081	-1.68081	-1.68081	RUNDC3B	protein_coding	154661	RPIB9|RPIP9	HGNC:HGNC:30286|Ensembl:ENSG00000105784|HPRD:15274|Vega:OTTHUMG00000131035	RUN domain containing 3B
ENSG00000120306	5.78099	3.71817	6.48745	0.0108638	0.337888	up	0	43	0	18	0	0	0	0	-1.68081	5.87056	-1.68081	4.80221	-1.68081	-1.68081	-1.68081	-1.68081	CYSTM1	protein_coding	84418	C5orf32|ORF1-FL49	HGNC:HGNC:30239|HPRD:15091	cysteine rich transmembrane module containing 1		GO:0016021(integral component of membrane)//GO:0070062(extracellular exosome)	GO:0003674(molecular_function)	GO:0008150(biological_process)
ENSG00000119946	5.7801	4.14498	7.16434	0.00743671	0.299931	up	42	17	26	0	0	0	2	0	5.88222	4.54347	5.27501	-1.68081	-1.68081	-1.68081	1.18509	-1.68081	CNNM1	protein_coding	26507	ACDP1|CLP-1	MIM:607802|HGNC:HGNC:102|Ensembl:ENSG00000119946|HPRD:07417|Vega:OTTHUMG00000018881	cyclin and CBS domain divalent metal cation transport mediator 1		GO:0005886(plasma membrane)//GO:0016021(integral component of membrane)		GO:0006811(ion transport)
ENSG00000248933	5.77779	3.46547	6.13543	0.01325	0.366197	up	22	0	0	25	0	0	0	0	4.95626	-1.68081	-1.68081	5.27162	-1.68081	-1.68081	-1.68081	-1.68081	USP17L22	protein_coding	100287513	-	HGNC:HGNC:44450|Ensembl:ENSG00000248933|Vega:OTTHUMG00000160159	ubiquitin specific peptidase 17-like family member 22		GO:0005783(endoplasmic reticulum)//GO:0005634(nucleus)	GO:0036459(thiol-dependent ubiquitinyl hydrolase activity)//GO:0008234(cysteine-type peptidase activity)	GO:0016579(protein deubiquitination)//GO:0006511(ubiquitin-dependent protein catabolic process)
ENSG00000163354	5.77616	4.13132	7.0247	0.00803932	0.302574	up	27	38	20	0	0	0	2	0	5.24902	5.69324	4.89998	-1.68081	-1.68081	-1.68081	1.18509	-1.68081	DCST2	protein_coding	127579	-	HGNC:HGNC:26562|Ensembl:ENSG00000163354|HPRD:08739|Vega:OTTHUMG00000037371	DC-STAMP domain containing 2		GO:0016021(integral component of membrane)
ENSG00000167968	5.77196	4.82007	5.87205	0.0153831	0.384706	up	22	78	9	10	0	0	42	0	4.95626	6.72624	3.76628	3.96706	-1.68081	-1.68081	5.37543	-1.68081	DNASE1L2	protein_coding	1775	DNAS1L2	MIM:602622|HGNC:HGNC:2958|Ensembl:ENSG00000167968|HPRD:04018|Vega:OTTHUMG00000177086	deoxyribonuclease I-like 2		GO:0005634(nucleus)//GO:0005576(extracellular region)//GO:0005737(cytoplasm)	GO:0016888(endodeoxyribonuclease activity, producing 5'-phosphomonoesters)//GO:0003677(DNA binding)//GO:0005509(calcium ion binding)//GO:0004536(deoxyribonuclease activity)	GO:0001942(hair follicle development)//GO:0090305(nucleic acid phosphodiester bond hydrolysis)//GO:0006259(DNA metabolic process)//GO:0003335(corneocyte development)//GO:0006308(DNA catabolic process)
ENSG00000163606	5.77165	5.78499	7.72182	0.00545575	0.262768	up	98	0	41	112	0	0	0	39	7.10025	-1.68081	5.92787	7.42604	-1.68081	-1.68081	-1.68081	5.73063	CD200R1	protein_coding	131450	CD200R|HCRTR2|MOX2R|OX2R	MIM:607546|HGNC:HGNC:24235|Ensembl:ENSG00000163606|HPRD:09609|Vega:OTTHUMG00000159298	CD200 receptor 1		GO:0016021(integral component of membrane)//GO:0005576(extracellular region)//GO:0005886(plasma membrane)//GO:0043235(receptor complex)	GO:0005515(protein binding)	GO:0016032(viral process)//GO:0050776(regulation of immune response)
ENSG00000171970	5.7689	4.72783	6.18565	0.012879	0.363142	up	12	67	12	22	0	0	34	0	4.09382	6.50763	4.17303	5.08878	-1.68081	-1.68081	5.07312	-1.68081	ZNF57	protein_coding	126295	ZNF424	HGNC:HGNC:13125|Ensembl:ENSG00000171970|HPRD:14034|Vega:OTTHUMG00000164485	zinc finger protein 57		GO:0005622(intracellular)//GO:0005634(nucleus)	GO:0003676(nucleic acid binding)//GO:0046872(metal ion binding)//GO:0003677(DNA binding)	GO:0006351(transcription, DNA-templated)//GO:0006355(regulation of transcription, DNA-templated)
ENSG00000185669	5.76696	5.11181	8.14073	0.0043282	0.234701	up	64	24	56	10	39	0	0	0	6.48728	5.03534	6.37569	3.96706	5.22383	-1.68081	-1.68081	-1.68081	SNAI3	protein_coding	333929	SMUC|SNAIL3|ZNF293|Zfp293	MIM:612741|HGNC:HGNC:18411|Ensembl:ENSG00000185669|HPRD:18781|Vega:OTTHUMG00000173243	snail family zinc finger 3		GO:0005667(transcription factor complex)//GO:0005634(nucleus)	GO:0005507(copper ion binding)//GO:0001227(transcriptional repressor activity, RNA polymerase II transcription regulatory region sequence-specific binding)//GO:0000978(RNA polymerase II core promoter proximal region sequence-specific DNA binding)//GO:0000982(transcription factor activity, RNA polymerase II core promoter proximal region sequence-specific binding)	GO:0006351(transcription, DNA-templated)//GO:0000122(negative regulation of transcription from RNA polymerase II promoter)
ENSG00000124557	5.74525	4.94905	5.51262	0.0188798	0.412907	up	20	50	16	0	0	0	0	80	4.8202	6.08708	4.58182	-1.68081	-1.68081	-1.68081	-1.68081	6.7628	BTN1A1	protein_coding	696	BT|BTN|BTN1	MIM:601610|HGNC:HGNC:1135|Ensembl:ENSG00000124557|HPRD:03365|Vega:OTTHUMG00000016358	butyrophilin subfamily 1 member A1		GO:0016021(integral component of membrane)//GO:0005887(integral component of plasma membrane)//GO:0005615(extracellular space)	GO:0004872(receptor activity)
ENSG00000196167	5.74416	3.17415	6.57143	0.0103629	0.33148	up	18	18	0	2	0	0	0	0	4.66997	4.62486	-1.68081	1.75587	-1.68081	-1.68081	-1.68081	-1.68081	COLCA1	protein_coding	399948	C11orf92|CASC12|LOH11CR1F	MIM:615693|HGNC:HGNC:33789|HPRD:13513	colorectal cancer associated 1		GO:0016020(membrane)//GO:0016021(integral component of membrane)
ENSG00000006652	5.74088	2.93648	7.11664	0.00763717	0.301044	up	1	10	14	4	0	0	0	0	0.773012	3.79138	4.39185	2.68766	-1.68081	-1.68081	-1.68081	-1.68081	IFRD1	protein_coding	3475	PC4|TIS7	MIM:603502|HGNC:HGNC:5456|Ensembl:ENSG00000006652|HPRD:04612	interferon related developmental regulator 1		GO:0005634(nucleus)//GO:0005737(cytoplasm)		GO:0043403(skeletal muscle tissue regeneration)//GO:0048671(negative regulation of collateral sprouting)//GO:0007518(myoblast fate determination)//GO:0030517(negative regulation of axon extension)//GO:0014706(striated muscle tissue development)
ENSG00000151422	5.73066	4.55256	9.30247	0.00228845	0.175757	up	69	8	6	31	5	0	0	0	6.59544	3.47756	3.19776	5.5797	2.34	-1.68081	-1.68081	-1.68081	FER	protein_coding	2241	PPP1R74|TYK3|p94-Fer	MIM:176942|HGNC:HGNC:3655|Ensembl:ENSG00000151422|HPRD:01491	FER tyrosine kinase	hsa04520(Adherens junction)	GO:0030027(lamellipodium)//GO:0005938(cell cortex)//GO:0000790(nuclear chromatin)//GO:0015629(actin cytoskeleton)//GO:0005829(cytosol)//GO:0030054(cell junction)//GO:0015630(microtubule cytoskeleton)//GO:0005634(nucleus)//GO:0031234(extrinsic component of cytoplasmic side of plasma membrane)//GO:0005737(cytoplasm)	GO:0004713(protein tyrosine kinase activity)//GO:0005524(ATP binding)//GO:0008157(protein phosphatase 1 binding)//GO:0008289(lipid binding)//GO:0004715(non-membrane spanning protein tyrosine kinase activity)//GO:0005515(protein binding)//GO:0005154(epidermal growth factor receptor binding)	GO:0010762(regulation of fibroblast migration)//GO:0043304(regulation of mast cell degranulation)//GO:0044331(cell-cell adhesion mediated by cadherin)//GO:0034614(cellular response to reactive oxygen species)//GO:0030154(cell differentiation)//GO:0001932(regulation of protein phosphorylation)//GO:0038028(insulin receptor signaling pathway via phosphatidylinositol 3-kinase)//GO:0048008(platelet-de…
ENSG00000172476	5.72541	5.44164	6.67832	0.00975924	0.323518	up	56	0	45	100	32	0	0	0	6.29535	-1.68081	6.06151	7.26286	4.94106	-1.68081	-1.68081	-1.68081	RAB40A	protein_coding	142684	RAR2|RAR2A	HGNC:HGNC:18283|Ensembl:ENSG00000172476|HPRD:06705|Vega:OTTHUMG00000022100	RAB40A, member RAS oncogene family		GO:0005622(intracellular)//GO:0005886(plasma membrane)	GO:0005525(GTP binding)	GO:0015031(protein transport)//GO:0007264(small GTPase mediated signal transduction)//GO:0016567(protein ubiquitination)
ENSG00000237440	5.72443	7.36537	10.1349	0.00145491	0.149178	up	332	0	201	328	0	1	36	0	8.85826	-1.68081	8.21547	8.97452	-1.68081	0.618515	5.15484	-1.68081	ZNF737	protein_coding	100129842	ZNF102	MIM:603984|HGNC:HGNC:32468	zinc finger protein 737		GO:0005622(intracellular)//GO:0005634(nucleus)	GO:0000978(RNA polymerase II core promoter proximal region sequence-specific DNA binding)//GO:0003676(nucleic acid binding)//GO:0046872(metal ion binding)	GO:0006351(transcription, DNA-templated)//GO:0006355(regulation of transcription, DNA-templated)
ENSG00000138030	5.71601	4.90449	10.0191	0.00154922	0.150505	up	38	18	24	67	4	0	1	0	5.73864	4.62486	5.1605	6.68653	2.04012	-1.68081	0.370548	-1.68081	KHK	protein_coding	3795	-	MIM:614058|HGNC:HGNC:6315|Ensembl:ENSG00000138030|HPRD:11774|Vega:OTTHUMG00000097077	ketohexokinase	hsa00051(Fructose and mannose metabolism)//	GO:0070062(extracellular exosome)//GO:0005634(nucleus)//GO:0005737(cytoplasm)//GO:0005829(cytosol)	GO:0004454(ketohexokinase activity)//GO:0005524(ATP binding)//GO:0005515(protein binding)	GO:0061624(fructose catabolic process to hydroxyacetone phosphate and glyceraldehyde-3-phosphate)//GO:0044281(small molecule metabolic process)//GO:0009749(response to glucose)//GO:0070873(regulation of glycogen metabolic process)//GO:0005975(carbohydrate metabolic process)//GO:0046835(carbohydrate phosphorylation)//GO:0010043(response to zinc ion)//GO:0032868(response to insulin)//GO:0006000(fru…
ENSG00000185052	5.71475	3.23614	6.70918	0.00959177	0.322496	up	0	28	9	3	0	0	0	0	-1.68081	5.25577	3.76628	2.29572	-1.68081	-1.68081	-1.68081	-1.68081	SLC24A3	protein_coding	57419	NCKX3	MIM:609839|HGNC:HGNC:10977|Ensembl:ENSG00000185052|HPRD:15352|Vega:OTTHUMG00000031993	solute carrier family 24 member 3		GO:0005886(plasma membrane)//GO:0005887(integral component of plasma membrane)	GO:0031402(sodium ion binding)//GO:0008273(calcium, potassium:sodium antiporter activity)//GO:0030955(potassium ion binding)//GO:0005262(calcium channel activity)//GO:0005509(calcium ion binding)//GO:0015293(symporter activity)	GO:0035725(sodium ion transmembrane transport)//GO:0070588(calcium ion transmembrane transport)//GO:0006874(cellular calcium ion homeostasis)//GO:0006813(potassium ion transport)//GO:0055085(transmembrane transport)//GO:0006811(ion transport)
ENSG00000136514	5.71079	3.46571	6.03226	0.0140467	0.37071	up	34	0	0	14	0	0	0	0	5.57916	-1.68081	-1.68081	4.44424	-1.68081	-1.68081	-1.68081	-1.68081	RTP4	protein_coding	64108	IFRG28|Z3CXXC4	MIM:609350|HGNC:HGNC:23992|HPRD:17136	receptor (chemosensory) transporter protein 4		GO:0016021(integral component of membrane)//GO:0005737(cytoplasm)	GO:0005515(protein binding)//GO:0031849(olfactory receptor binding)	GO:0051205(protein insertion into membrane)//GO:0006612(protein targeting to membrane)//GO:0001580(detection of chemical stimulus involved in sensory perception of bitter taste)
ENSG00000238091	5.70931	3.18761	6.5577	0.0104431	0.331566	up	2	0	24	10	0	0	0	0	1.63495	-1.68081	5.1605	3.96706	-1.68081	-1.68081	-1.68081	-1.68081	AC016745.1	protein_coding
ENSG00000186153	5.70569	5.16985	8.72114	0.00314541	0.199958	up	67	0	15	98	2	0	1	0	6.55314	-1.68081	4.48996	7.23377	1.14558	-1.68081	0.370548	-1.68081	WWOX	protein_coding	51741	D16S432E|EIEE28|FOR|FRA16D|HHCMA56|PRO0128|SCAR12|SDR41C1|WOX1	MIM:605131|HGNC:HGNC:12799|Ensembl:ENSG00000186153|HPRD:05501|Vega:OTTHUMG00000176851	WW domain containing oxidoreductase		GO:0005886(plasma membrane)//GO:0005794(Golgi apparatus)//GO:0005829(cytosol)//GO:0005739(mitochondrion)//GO:0090575(RNA polymerase II transcription factor complex)//GO:0005902(microvillus)//GO:0005634(nucleus)//GO:0005737(cytoplasm)	GO:0048037(cofactor binding)//GO:0050662(coenzyme binding)//GO:0001105(RNA polymerase II transcription coactivator activity)//GO:0019899(enzyme binding)//GO:0016491(oxidoreductase activity)//GO:0046983(protein dimerization activity)//GO:0005515(protein binding)	GO:0055114(oxidation-reduction process)//GO:0048705(skeletal system morphogenesis)//GO:2001238(positive regulation of extrinsic apoptotic signaling pathway)//GO:0016055(Wnt signaling pathway)//GO:0097191(extrinsic apoptotic signaling pathway)//GO:0030178(negative regulation of Wnt signaling pathway)//GO:0001649(osteoblast differentiation)//GO:0071560(cellular response to transforming growth facto…
ENSG00000022840	5.68629	3.38907	5.93641	0.0148312	0.378408	up	0	30	16	0	0	0	0	0	-1.68081	5.35452	4.58182	-1.68081	-1.68081	-1.68081	-1.68081	-1.68081	RNF10	protein_coding	9921	RIE2	MIM:615998|HGNC:HGNC:10055|Ensembl:ENSG00000022840|HPRD:11496|Vega:OTTHUMG00000168999	ring finger protein 10		GO:0005634(nucleus)//GO:0005737(cytoplasm)	GO:0004842(ubiquitin-protein transferase activity)//GO:0008270(zinc ion binding)//GO:0005515(protein binding)//GO:0044212(transcription regulatory region DNA binding)	GO:0010626(negative regulation of Schwann cell proliferation)//GO:0006351(transcription, DNA-templated)//GO:0051865(protein autoubiquitination)//GO:0045944(positive regulation of transcription from RNA polymerase II promoter)//GO:0031643(positive regulation of myelination)//GO:0045893(positive regulation of transcription, DNA-templated)
ENSG00000163689	5.67909	3.50624	6.0765	0.0136992	0.368884	up	14	0	0	34	0	0	0	0	4.31244	-1.68081	-1.68081	5.71214	-1.68081	-1.68081	-1.68081	-1.68081	C3orf67	protein_coding	200844	-	HGNC:HGNC:24763|Ensembl:ENSG00000163689|HPRD:13458|Vega:OTTHUMG00000159151	chromosome 3 open reading frame 67
ENSG00000180138	5.67835	3.6395	6.28848	0.0121525	0.350224	up	0	40	0	17	0	0	0	0	-1.68081	5.7668	-1.68081	4.7207	-1.68081	-1.68081	-1.68081	-1.68081	CSNK1A1L	protein_coding	122011	CK1	HGNC:HGNC:20289|Ensembl:ENSG00000180138|HPRD:13095|Vega:OTTHUMG00000016748	casein kinase 1 alpha 1 like	hsa04310(Wnt signaling pathway)//hsa04340(Hedgehog signaling pathway)	GO:0005737(cytoplasm)	GO:0005524(ATP binding)//GO:0004674(protein serine/threonine kinase activity)	GO:0006909(phagocytosis)//GO:0018105(peptidyl-serine phosphorylation)//GO:0016055(Wnt signaling pathway)
ENSG00000179954	5.66996	2.88894	6.38412	0.0115146	0.341599	up	6	0	13	8	0	0	0	0	3.11993	-1.68081	4.28659	3.65231	-1.68081	-1.68081	-1.68081	-1.68081	SSC5D	protein_coding	284297	-	HGNC:HGNC:26641|Ensembl:ENSG00000179954|HPRD:11444|Vega:OTTHUMG00000180855	scavenger receptor cysteine rich family, 5 domains		GO:0031012(extracellular matrix)//GO:0016020(membrane)//GO:0005615(extracellular space)//GO:0005737(cytoplasm)//GO:0005622(intracellular)	GO:0050840(extracellular matrix binding)//GO:0005515(protein binding)//GO:0005044(scavenger receptor activity)//GO:0001968(fibronectin binding)//GO:0043236(laminin binding)	GO:0006898(receptor-mediated endocytosis)//GO:0045087(innate immune response)//GO:0050829(defense response to Gram-negative bacterium)//GO:0050830(defense response to Gram-positive bacterium)//GO:0007275(multicellular organism development)//GO:0042494(detection of bacterial lipoprotein)//GO:2000483(negative regulation of interleukin-8 secretion)
ENSG00000166979	5.66326	4.79171	7.96867	0.00475938	0.2441	up	34	11	11	72	14	0	0	0	5.57916	3.92593	4.04976	6.79007	3.76713	-1.68081	-1.68081	-1.68081	EVA1C	protein_coding	59271	B18|B19|C21orf63|C21orf64|FAM176C|PRED34|SUE21	HGNC:HGNC:13239|Ensembl:ENSG00000166979|HPRD:10760|Vega:OTTHUMG00000064922	eva-1 homolog C (C. elegans)		GO:0016021(integral component of membrane)	GO:0030246(carbohydrate binding)
ENSG00000197579	5.66311	4.74614	7.22644	0.00718377	0.293758	up	44	43	36	3	0	0	18	0	5.94899	5.87056	5.74126	2.29572	-1.68081	-1.68081	4.16742	-1.68081	TOPORS	protein_coding	10210	LUN|P53BP3|RP31|TP53BPL	MIM:609507|HGNC:HGNC:21653|Ensembl:ENSG00000197579|HPRD:11642|Vega:OTTHUMG00000019743	topoisomerase I binding, arginine/serine-rich, E3 ubiquitin protein ligase		GO:0000151(ubiquitin ligase complex)//GO:0000930(gamma-tubulin complex)//GO:0005868(cytoplasmic dynein complex)//GO:0030496(midbody)//GO:0005814(centriole)//GO:0016607(nuclear speck)//GO:0016605(PML body)//GO:0032391(photoreceptor connecting cilium)//GO:0005634(nucleus)//GO:0036064(ciliary basal body)//GO:0000922(spindle pole)	GO:0008270(zinc ion binding)//GO:0044547(DNA topoisomerase binding)//GO:0003823(antigen binding)//GO:0004842(ubiquitin-protein transferase activity)//GO:0019789(SUMO transferase activity)//GO:0061630(ubiquitin protein ligase activity)//GO:0016874(ligase activity)//GO:0005515(protein binding)//GO:0003677(DNA binding)	GO:0051443(positive regulation of ubiquitin-protein transferase activity)//GO:0010842(retina layer formation)//GO:0035845(photoreceptor cell outer segment organization)//GO:0006974(cellular response to DNA damage stimulus)//GO:0008630(intrinsic apoptotic signaling pathway in response to DNA damage)//GO:0006351(transcription, DNA-templated)//GO:0042771(intrinsic apoptotic signaling pathway in resp…
ENSG00000185758	5.65473	3.32972	5.83007	0.0157545	0.386288	up	0	21	22	0	0	0	0	0	-1.68081	4.84465	5.03611	-1.68081	-1.68081	-1.68081	-1.68081	-1.68081	CLDN24	protein_coding	100132463	CLDN21	HGNC:HGNC:37200|Ensembl:ENSG00000185758|Vega:OTTHUMG00000160628	claudin 24	hsa04514(Cell adhesion molecules (CAMs))//hsa04530(Tight junction)//hsa04670(Leukocyte transendothelial migration)//hsa05160(Hepatitis C)	GO:0005923(bicellular tight junction)//GO:0005886(plasma membrane)//GO:0016021(integral component of membrane)	GO:0005198(structural molecule activity)
ENSG00000134574	5.64291	3.38899	5.91685	0.0149967	0.379253	up	0	0	24	19	0	0	0	0	-1.68081	-1.68081	5.1605	4.87937	-1.68081	-1.68081	-1.68081	-1.68081	DDB2	protein_coding	1643	DDBB|UV-DDB2|XPE	MIM:600811|HGNC:HGNC:2718|Ensembl:ENSG00000134574|HPRD:02886|Vega:OTTHUMG00000187453	damage specific DNA binding protein 2	hsa03420(Nucleotide excision repair)//hsa04115(p53 signaling pathway)//hsa04120(Ubiquitin mediated proteolysis)//hsa05161(Hepatitis B)	GO:0005654(nucleoplasm)//GO:0031465(Cul4B-RING E3 ubiquitin ligase complex)//GO:0043234(protein complex)//GO:0030054(cell junction)	GO:0003684(damaged DNA binding)//GO:0004842(ubiquitin-protein transferase activity)//GO:0005515(protein binding)//GO:0003677(DNA binding)	GO:0070914(UV-damage excision repair)//GO:0070911(global genome nucleotide-excision repair)//GO:0000715(nucleotide-excision repair, DNA damage recognition)//GO:0051865(protein autoubiquitination)//GO:0033683(nucleotide-excision repair, DNA incision)//GO:0035518(histone H2A monoubiquitination)//GO:0006290(pyrimidine dimer repair)//GO:0006289(nucleotide-excision repair)//GO:0000209(protein polyubiq…
ENSG00000171714	5.63806	5.609	6.07137	0.013739	0.368884	up	95	0	54	57	0	56	0	2	7.0555	-1.68081	6.32342	6.4541	-1.68081	6.10479	-1.68081	1.59405	ANO5	protein_coding	203859	GDD1|LGMD2L|TMEM16E	MIM:608662|HGNC:HGNC:27337|Ensembl:ENSG00000171714|HPRD:10558|Vega:OTTHUMG00000166051	anoctamin 5		GO:0005622(intracellular)//GO:0005886(plasma membrane)//GO:0005789(endoplasmic reticulum membrane)//GO:0016021(integral component of membrane)//GO:0031982(vesicle)	GO:0005229(intracellular calcium activated chloride channel activity)//GO:0046983(protein dimerization activity)	GO:1902476(chloride transmembrane transport)//GO:0055085(transmembrane transport)//GO:0006821(chloride transport)//GO:0034220(ion transmembrane transport)
ENSG00000084093	5.63681	3.10084	6.51419	0.0107017	0.335183	up	8	0	3	22	0	0	0	0	3.52197	-1.68081	2.24599	5.08878	-1.68081	-1.68081	-1.68081	-1.68081	REST	protein_coding	5978	NRSF|WT6|XBR	MIM:600571|HGNC:HGNC:9966|Ensembl:ENSG00000084093|HPRD:08990|Vega:OTTHUMG00000128770	RE1-silencing transcription factor	hsa04550(Signaling pathways regulating pluripotency of stem cells)//hsa05016(Huntington's disease)	GO:0005654(nucleoplasm)//GO:0005634(nucleus)//GO:0017053(transcriptional repressor complex)//GO:0005829(cytosol)//GO:0000785(chromatin)	GO:0003676(nucleic acid binding)//GO:0032403(protein complex binding)//GO:0003700(transcription factor activity, sequence-specific DNA binding)//GO:0000981(RNA polymerase II transcription factor activity, sequence-specific DNA binding)//GO:0001047(core promoter binding)//GO:0003682(chromatin binding)//GO:0044212(transcription regulatory region DNA binding)//GO:0001078(transcriptional repressor ac…	GO:2000065(negative regulation of cortisol biosynthetic process)//GO:0008285(negative regulation of cell proliferation)//GO:0000122(negative regulation of transcription from RNA polymerase II promoter)//GO:0045893(positive regulation of transcription, DNA-templated)//GO:0010629(negative regulation of gene expression)//GO:0043065(positive regulation of apoptotic process)//GO:0045955(negative regul…
ENSG00000112578	5.62728	4.69815	9.22683	0.00238494	0.179789	up	22	31	50	24	0	3	0	1	4.95626	5.40147	6.21284	5.21321	-1.68081	1.99352	-1.68081	0.7359	BYSL	protein_coding	705	BYSTIN	MIM:603871|HGNC:HGNC:1157|Ensembl:ENSG00000112578|HPRD:04848|Vega:OTTHUMG00000014687	bystin like		GO:0045177(apical part of cell)//GO:0005881(cytoplasmic microtubule)//GO:0016020(membrane)//GO:0048471(perinuclear region of cytoplasm)//GO:0042995(cell projection)//GO:0043231(intracellular membrane-bounded organelle)//GO:0005730(nucleolus)//GO:0005634(nucleus)//GO:0005737(cytoplasm)	GO:0044822(poly(A) RNA binding)//GO:0005515(protein binding)	GO:0071363(cellular response to growth factor stimulus)//GO:0001829(trophectodermal cell differentiation)//GO:0071347(cellular response to interleukin-1)//GO:0007420(brain development)//GO:0000462(maturation of SSU-rRNA from tricistronic rRNA transcript (SSU-rRNA, 5.8S rRNA, LSU-rRNA))//GO:0008283(cell proliferation)//GO:0007155(cell adhesion)//GO:0007565(female pregnancy)//GO:0071222(cellular re…
ENSG00000139618	5.62086	3.01076	6.30078	0.0120685	0.350224	up	2	18	12	0	0	0	0	0	1.63495	4.62486	4.17303	-1.68081	-1.68081	-1.68081	-1.68081	-1.68081	BRCA2	protein_coding	675	BRCC2|BROVCA2|FACD|FAD|FAD1|FANCD|FANCD1|GLM3|PNCA2|XRCC11	MIM:600185|HGNC:HGNC:1101|Ensembl:ENSG00000139618|HPRD:02554|Vega:OTTHUMG00000017411	breast cancer 2	hsa03440(Homologous recombination)//hsa03460(Fanconi anemia pathway)//hsa05200(Pathways in cancer)//hsa05212(Pancreatic cancer)	GO:0043234(protein complex)//GO:0005813(centrosome)//GO:0000784(nuclear chromosome, telomeric region)//GO:0033593(BRCA2-MAGE-D1 complex)//GO:0005654(nucleoplasm)//GO:0005634(nucleus)//GO:0005737(cytoplasm)//GO:0030141(secretory granule)	GO:0010485(H4 histone acetyltransferase activity)//GO:0010484(H3 histone acetyltransferase activity)//GO:0002020(protease binding)//GO:0043015(gamma-tubulin binding)//GO:0003697(single-stranded DNA binding)//GO:0005515(protein binding)//GO:0004402(histone acetyltransferase activity)	GO:0045003(double-strand break repair via synthesis-dependent strand annealing)//GO:0007283(spermatogenesis)//GO:0030097(hemopoiesis)//GO:1990426(homologous recombination-dependent replication fork processing)//GO:0010332(response to gamma radiation)//GO:0048478(replication fork protection)//GO:0000910(cytokinesis)//GO:0045893(positive regulation of transcription, DNA-templated)//GO:0001556(oocyt…
ENSG00000214128	5.62053	5.03276	7.90429	0.00493176	0.246748	up	56	0	4	101	4	0	0	0	6.29535	-1.68081	2.63711	7.27718	2.04012	-1.68081	-1.68081	-1.68081	TMEM213	protein_coding	155006	-	HGNC:HGNC:27220|Ensembl:ENSG00000214128|Vega:OTTHUMG00000157182	transmembrane protein 213		GO:0016021(integral component of membrane)
ENSG00000186567	5.61812	4.74531	5.05739	0.0245212	0.457954	up	48	0	1	82	0	1	0	0	6.07391	-1.68081	0.839271	6.9772	-1.68081	0.618515	-1.68081	-1.68081	CEACAM19	protein_coding	56971	CEAL1	MIM:606691|HGNC:HGNC:31951|Ensembl:ENSG00000186567|HPRD:16229|Vega:OTTHUMG00000151528	carcinoembryonic antigen related cell adhesion molecule 19		GO:0016021(integral component of membrane)
ENSG00000116039	5.61024	3.66871	6.22653	0.012585	0.359947	up	0	46	0	13	0	0	0	0	-1.68081	5.96736	-1.68081	4.33892	-1.68081	-1.68081	-1.68081	-1.68081	ATP6V1B1	protein_coding	525	ATP6B1|RTA1B|VATB|VMA2|VPP3	MIM:192132|HGNC:HGNC:853|Ensembl:ENSG00000116039|HPRD:01887|Vega:OTTHUMG00000129711	ATPase H+ transporting V1 subunit B1	hsa00190(Oxidative phosphorylation)//	GO:0016471(vacuolar proton-transporting V-type ATPase complex)//GO:0070062(extracellular exosome)//GO:0016328(lateral plasma membrane)//GO:0012505(endomembrane system)//GO:0005829(cytosol)//GO:0016323(basolateral plasma membrane)//GO:0033180(proton-transporting V-type ATPase, V1 domain)//GO:0016324(apical plasma membrane)//GO:0005902(microvillus)//GO:0033178(proton-transporting two-sector ATPase …	GO:0005524(ATP binding)//GO:0016820(hydrolase activity, acting on acid anhydrides, catalyzing transmembrane movement of substances)//GO:0032403(protein complex binding)//GO:0015078(hydrogen ion transmembrane transporter activity)	GO:0015992(proton transport)//GO:0033572(transferrin transport)//GO:0055074(calcium ion homeostasis)//GO:0006885(regulation of pH)//GO:0008286(insulin receptor signaling pathway)//GO:0015991(ATP hydrolysis coupled proton transport)//GO:0042472(inner ear morphogenesis)//GO:0045851(pH reduction)//GO:0001503(ossification)//GO:0006879(cellular iron ion homeostasis)//GO:0007588(excretion)//GO:0045454(…
ENSG00000235863	5.60926	5.01203	5.80612	0.0159704	0.387141	up	2	42	32	64	34	0	0	1	1.63495	5.8368	5.57239	6.62065	5.02766	-1.68081	-1.68081	0.7359	B3GALT4	protein_coding	8705	BETA3GALT4|GALT2|GALT4	MIM:603095|HGNC:HGNC:919|Ensembl:ENSG00000235863|HPRD:04370|Vega:OTTHUMG00000031100	Beta-1,3-galactosyltransferase 4	hsa00514(Other types of O-glycan biosynthesis)//hsa00604(Glycosphingolipid biosynthesis - ganglio series)//	GO:0016021(integral component of membrane)//GO:0000139(Golgi membrane)	GO:0008499(UDP-galactose:beta-N-acetylglucosamine beta-1,3-galactosyltransferase activity)//GO:0047915(ganglioside galactosyltransferase activity)	GO:0006486(protein glycosylation)
ENSG00000235156	5.60697	3.36606	5.85955	0.0154927	0.38617	up	0	0	20	22	0	0	0	0	-1.68081	-1.68081	4.89998	5.08878	-1.68081	-1.68081	-1.68081	-1.68081	TMEM30C	protein_coding	644444	CDC50C	MIM:611030|HGNC:HGNC:30443|Ensembl:ENSG00000235156	transmembrane protein 30C		GO:0016021(integral component of membrane)
ENSG00000164010	5.60697	3.36606	5.85955	0.0154927	0.38617	up	0	0	20	22	0	0	0	0	-1.68081	-1.68081	4.89998	5.08878	-1.68081	-1.68081	-1.68081	-1.68081	ERMAP	protein_coding	114625	BTN5|PRO2801|RD|SC	MIM:609017|HGNC:HGNC:15743|Ensembl:ENSG00000164010|HPRD:12355|Vega:OTTHUMG00000007619	erythroblast membrane associated protein (Scianna blood group)		GO:0005886(plasma membrane)//GO:0016021(integral component of membrane)//GO:0031410(cytoplasmic vesicle)
ENSG00000205334	5.60581	3.27382	5.70019	0.0169631	0.394849	up	20	22	0	0	0	0	0	0	4.8202	4.91105	-1.68081	-1.68081	-1.68081	-1.68081	-1.68081	-1.68081	AC074091.13	protein_coding
ENSG00000121753	5.59816	2.97602	6.40761	0.0113632	0.340647	up	0	9	16	5	0	0	0	0	-1.68081	3.64299	4.58182	2.99555	-1.68081	-1.68081	-1.68081	-1.68081	BAI2	protein_coding
ENSG00000100124	5.59745	2.87589	6.14597	0.0131712	0.365051	up	10	0	14	3	0	0	0	0	3.83604	-1.68081	4.39185	2.29572	-1.68081	-1.68081	-1.68081	-1.68081	ANKRD54	protein_coding	129138	LIAR	MIM:613383|HGNC:HGNC:25185|Ensembl:ENSG00000100124|HPRD:14042|Vega:OTTHUMG00000150663	ankyrin repeat domain 54		GO:0030496(midbody)//GO:0005634(nucleus)//GO:0005737(cytoplasm)	GO:0005515(protein binding)//GO:0032403(protein complex binding)//GO:0019887(protein kinase regulator activity)	GO:0045859(regulation of protein kinase activity)//GO:0006913(nucleocytoplasmic transport)//GO:1902531(regulation of intracellular signal transduction)//GO:0045648(positive regulation of erythrocyte differentiation)
ENSG00000189108	5.58542	3.34431	5.79968	0.0160291	0.387141	up	18	0	0	24	0	0	0	0	4.66997	-1.68081	-1.68081	5.21321	-1.68081	-1.68081	-1.68081	-1.68081	IL1RAPL2	protein_coding	26280	IL-1R9|IL1R9|IL1RAPL-2|TIGIRR-1	MIM:300277|HGNC:HGNC:5997|Ensembl:ENSG00000189108|HPRD:02231|Vega:OTTHUMG00000022141	interleukin 1 receptor accessory protein like 2		GO:0016021(integral component of membrane)	GO:0004908(interleukin-1 receptor activity)//GO:0004910(interleukin-1, Type II, blocking receptor activity)	GO:0019221(cytokine-mediated signaling pathway)//GO:0007417(central nervous system development)//GO:0007165(signal transduction)
ENSG00000188869	5.58376	3.04338	6.39605	0.0114375	0.340647	up	3	0	8	20	0	0	0	0	2.17079	-1.68081	3.60049	4.9526	-1.68081	-1.68081	-1.68081	-1.68081	TMC3	protein_coding	342125	-	HGNC:HGNC:22995	transmembrane channel like 3		GO:0016021(integral component of membrane)		GO:0006811(ion transport)
ENSG00000105419	5.58257	2.7779	6.93075	0.00847263	0.309018	up	3	4	4	13	0	0	0	0	2.17079	2.5174	2.63711	4.33892	-1.68081	-1.68081	-1.68081	-1.68081	MEIS3	protein_coding	56917	MRG2	HGNC:HGNC:29537|Ensembl:ENSG00000105419|HPRD:14386|Vega:OTTHUMG00000172280	Meis homeobox 3		GO:0005634(nucleus)	GO:0001077(transcriptional activator activity, RNA polymerase II core promoter proximal region sequence-specific binding)//GO:0043565(sequence-specific DNA binding)//GO:0003682(chromatin binding)//GO:0003677(DNA binding)	GO:2001234(negative regulation of apoptotic signaling pathway)//GO:0006366(transcription from RNA polymerase II promoter)//GO:0006355(regulation of transcription, DNA-templated)//GO:0051897(positive regulation of protein kinase B signaling)//GO:0045944(positive regulation of transcription from RNA polymerase II promoter)
ENSG00000145216	5.58233	4.88977	6.97326	0.00827367	0.306517	up	8	10	2	123	0	0	2	0	3.52197	3.79138	1.70769	7.56097	-1.68081	-1.68081	1.18509	-1.68081	FIP1L1	protein_coding	81608	FIP1|Rhe|hFip1	MIM:607686|HGNC:HGNC:19124|Ensembl:ENSG00000145216|HPRD:09646|Vega:OTTHUMG00000128701	factor interacting with PAPOLA and CPSF1	hsa03015(mRNA surveillance pathway)	GO:0005654(nucleoplasm)//GO:0005847(mRNA cleavage and polyadenylation specificity factor complex)	GO:0044822(poly(A) RNA binding)//GO:0005515(protein binding)	GO:0006406(mRNA export from nucleus)//GO:0008380(RNA splicing)//GO:0031124(mRNA 3'-end processing)//GO:0000398(mRNA splicing, via spliceosome)//GO:0010467(gene expression)//GO:0006369(termination of RNA polymerase II transcription)//GO:0006366(transcription from RNA polymerase II promoter)
ENSG00000183049	5.57738	2.80203	6.1609	0.0130605	0.364586	up	12	0	7	6	0	0	0	0	4.09382	-1.68081	3.41313	3.24915	-1.68081	-1.68081	-1.68081	-1.68081	CAMK1D	protein_coding	57118	CKLiK|CaM-K1|CaMKID	MIM:607957|HGNC:HGNC:19341|Ensembl:ENSG00000183049|HPRD:06409|Vega:OTTHUMG00000017683	calcium/calmodulin dependent protein kinase ID	hsa04921(Oxytocin signaling pathway)//	GO:0005634(nucleus)//GO:0005737(cytoplasm)	GO:0005524(ATP binding)//GO:0005516(calmodulin binding)//GO:0004674(protein serine/threonine kinase activity)//GO:0004683(calmodulin-dependent protein kinase activity)	GO:0010976(positive regulation of neuron projection development)//GO:0050773(regulation of dendrite development)//GO:0071622(regulation of granulocyte chemotaxis)//GO:0043065(positive regulation of apoptotic process)//GO:0006468(protein phosphorylation)//GO:0090023(positive regulation of neutrophil chemotaxis)//GO:0006954(inflammatory response)//GO:0060267(positive regulation of respiratory burst…
ENSG00000242441	5.57412	2.84422	6.13363	0.0132634	0.366197	up	8	0	14	4	0	0	0	0	3.52197	-1.68081	4.39185	2.68766	-1.68081	-1.68081	-1.68081	-1.68081	GTF2A1L	protein_coding	11036	ALF	MIM:605358|HGNC:HGNC:30727|Ensembl:ENSG00000242441|HPRD:05640|Vega:OTTHUMG00000152038	general transcription factor IIA 1 like	hsa03022(Basal transcription factors)//hsa05203(Viral carcinogenesis)	GO:0005672(transcription factor TFIIA complex)//GO:0005737(cytoplasm)	GO:0005515(protein binding)//GO:0003677(DNA binding)//GO:0003713(transcription coactivator activity)	GO:0006367(transcription initiation from RNA polymerase II promoter)//GO:0006366(transcription from RNA polymerase II promoter)//GO:0006355(regulation of transcription, DNA-templated)//GO:0050890(cognition)
ENSG00000113361	5.56815	4.17142	7.16025	0.00745367	0.299931	up	24	6	28	22	0	0	0	6	5.08058	3.07592	5.3811	5.08878	-1.68081	-1.68081	-1.68081	3.07606	CDH6	protein_coding	1004	CAD6|KCAD	MIM:603007|HGNC:HGNC:1765|Ensembl:ENSG00000113361|HPRD:04305|Vega:OTTHUMG00000090673	cadherin 6		GO:0005886(plasma membrane)//GO:0070062(extracellular exosome)//GO:0016021(integral component of membrane)	GO:0005509(calcium ion binding)	GO:0007156(homophilic cell adhesion via plasma membrane adhesion molecules)//GO:0007155(cell adhesion)//GO:0034332(adherens junction organization)//GO:0007219(Notch signaling pathway)//GO:0034329(cell junction assembly)//GO:0045216(cell-cell junction organization)
ENSG00000197713	5.558	3.91823	7.54499	0.00601771	0.272861	up	21	18	8	21	4	0	0	0	4.88983	4.62486	3.60049	5.0223	2.04012	-1.68081	-1.68081	-1.68081	RPE	protein_coding	6120	RPE2-1	MIM:180480|HGNC:HGNC:10293|Ensembl:ENSG00000197713|HPRD:01608	ribulose-5-phosphate-3-epimerase	hsa00030(Pentose phosphate pathway)//hsa00040(Pentose and glucuronate interconversions)//	GO:0070062(extracellular exosome)//GO:0005829(cytosol)	GO:0004750(ribulose-phosphate 3-epimerase activity)//GO:0042803(protein homodimerization activity)//GO:0016857(racemase and epimerase activity, acting on carbohydrates and derivatives)//GO:0042802(identical protein binding)//GO:0046872(metal ion binding)	GO:0044281(small molecule metabolic process)//GO:0009052(pentose-phosphate shunt, non-oxidative branch)//GO:0006098(pentose-phosphate shunt)//GO:0005975(carbohydrate metabolic process)//GO:0044262(cellular carbohydrate metabolic process)//GO:0019323(pentose catabolic process)
ENSG00000101440	5.55023	2.8444	6.16433	0.0130352	0.364551	up	12	0	4	10	0	0	0	0	4.09382	-1.68081	2.63711	3.96706	-1.68081	-1.68081	-1.68081	-1.68081	ASIP	protein_coding	434	AGSW|AGTI|AGTIL|ASP|SHEP9	MIM:600201|HGNC:HGNC:745|Ensembl:ENSG00000101440|HPRD:02562|Vega:OTTHUMG00000032289	agouti signaling protein	hsa04916(Melanogenesis)	GO:0005615(extracellular space)	GO:0005102(receptor binding)	GO:0009755(hormone-mediated signaling pathway)//GO:0048023(positive regulation of melanin biosynthetic process)//GO:0007267(cell-cell signaling)//GO:0006091(generation of precursor metabolites and energy)//GO:0007165(signal transduction)
ENSG00000180974	5.53906	6.01751	9.91645	0.00163808	0.155875	up	107	0	79	142	14	0	2	0	7.22673	-1.68081	6.87053	7.76788	3.76713	-1.68081	1.18509	-1.68081	OR52E4	protein_coding	390081	OR11-55	HGNC:HGNC:15213|Ensembl:ENSG00000180974|HPRD:15010|Vega:OTTHUMG00000168804	olfactory receptor family 52 subfamily E member 4	hsa04740(Olfactory transduction)	GO:0005886(plasma membrane)//GO:0016021(integral component of membrane)	GO:0004930(G-protein coupled receptor activity)//GO:0004984(olfactory receptor activity)	GO:0050911(detection of chemical stimulus involved in sensory perception of smell)//GO:0007186(G-protein coupled receptor signaling pathway)//GO:0007165(signal transduction)
ENSG00000187048	5.53806	3.79094	4.4725	0.0344445	0.519835	up	12	27	22	0	0	0	0	4	4.09382	5.20373	5.03611	-1.68081	-1.68081	-1.68081	-1.68081	2.51753	CYP4A11	protein_coding	1579	CP4Y|CYP4A2|CYP4AII	MIM:601310|HGNC:HGNC:2642|Ensembl:ENSG00000187048|HPRD:03201|Vega:OTTHUMG00000008020	cytochrome P450 family 4 subfamily A member 11	hsa00071(Fatty acid degradation)//hsa00590(Arachidonic acid metabolism)//hsa00830(Retinol metabolism)//	GO:0016021(integral component of membrane)//GO:0070062(extracellular exosome)//GO:0005789(endoplasmic reticulum membrane)//GO:0043231(intracellular membrane-bounded organelle)//GO:0005737(cytoplasm)//GO:0016324(apical plasma membrane)	GO:0005506(iron ion binding)//GO:0050051(leukotriene-B4 20-monooxygenase activity)//GO:0016705(oxidoreductase activity, acting on paired donors, with incorporation or reduction of molecular oxygen)//GO:0008392(arachidonic acid epoxygenase activity)//GO:0004497(monooxygenase activity)//GO:0018685(alkane 1-monooxygenase activity)//GO:0020037(heme binding)	GO:0055114(oxidation-reduction process)//GO:0006691(leukotriene metabolic process)//GO:0097267(omega-hydroxylase P450 pathway)//GO:0019369(arachidonic acid metabolic process)//GO:0055078(sodium ion homeostasis)//GO:0036101(leukotriene B4 catabolic process)//GO:0032305(positive regulation of icosanoid secretion)//GO:0003095(pressure natriuresis)//GO:0003091(renal water homeostasis)//GO:0044255(cel…
ENSG00000187054	5.53513	4.35617	6.92575	0.00849635	0.309018	up	31	14	28	16	17	0	0	0	5.44681	4.2675	5.3811	4.6343	4.04139	-1.68081	-1.68081	-1.68081	TMPRSS11A	protein_coding	339967	ECRG1	MIM:611704|HGNC:HGNC:27954|HPRD:07123	transmembrane protease, serine 11A		GO:0016021(integral component of membrane)//GO:0005887(integral component of plasma membrane)//GO:0005576(extracellular region)	GO:0004252(serine-type endopeptidase activity)	GO:0006508(proteolysis)//GO:0007049(cell cycle)
ENSG00000172653	5.53504	4.51083	5.84827	0.0155924	0.386262	up	20	24	35	10	37	0	0	0	4.8202	5.03534	5.70086	3.96706	5.14853	-1.68081	-1.68081	-1.68081	C17orf66	protein_coding
ENSG00000124523	5.53277	5.10946	7.46262	0.00629934	0.276258	up	59	10	16	59	49	0	0	0	6.37035	3.79138	4.58182	6.50368	5.55068	-1.68081	-1.68081	-1.68081	SIRT5	protein_coding	23408	SIR2L5	MIM:604483|HGNC:HGNC:14933|Ensembl:ENSG00000124523|HPRD:06838|Vega:OTTHUMG00000014278	sirtuin 5		GO:0005743(mitochondrial inner membrane)//GO:0005758(mitochondrial intermembrane space)//GO:0005759(mitochondrial matrix)//GO:0005829(cytosol)//GO:0005739(mitochondrion)//GO:0005634(nucleus)	GO:0070403(NAD+ binding)//GO:0061697(protein-glutaryllysine deglutarylase activity)//GO:0008270(zinc ion binding)//GO:0036054(protein-malonyllysine demalonylase activity)//GO:0036055(protein-succinyllysine desuccinylase activity)//GO:0003950(NAD+ ADP-ribosyltransferase activity)	GO:0006476(protein deacetylation)//GO:0010566(regulation of ketone biosynthetic process)//GO:2000378(negative regulation of reactive oxygen species metabolic process)//GO:0010667(negative regulation of cardiac muscle cell apoptotic process)//GO:0006471(protein ADP-ribosylation)//GO:0036047(peptidyl-lysine demalonylation)//GO:0036046(protein demalonylation)//GO:0031667(response to nutrient levels)…
ENSG00000187164	5.52566	4.53363	5.33023	0.0209586	0.432611	up	40	0	37	34	1	2	0	0	5.81221	-1.68081	5.78057	5.71214	0.335861	1.46398	-1.68081	-1.68081	KIAA1598	protein_coding
ENSG00000096070	5.52072	3.26933	5.6118	0.0178399	0.40476	up	14	28	0	0	0	0	0	0	4.31244	5.25577	-1.68081	-1.68081	-1.68081	-1.68081	-1.68081	-1.68081	BRPF3	protein_coding	27154	-	HGNC:HGNC:14256|Ensembl:ENSG00000096070|HPRD:16565|Vega:OTTHUMG00000014589	bromodomain and PHD finger containing 3		GO:0005576(extracellular region)//GO:0070776(MOZ/MORF histone acetyltransferase complex)//GO:0005829(cytosol)	GO:0008270(zinc ion binding)//GO:0005515(protein binding)	GO:0030168(platelet activation)//GO:0007596(blood coagulation)//GO:0043966(histone H3 acetylation)//GO:0002576(platelet degranulation)
ENSG00000123728	5.51876	3.10248	5.40132	0.0201215	0.425608	up	12	0	22	0	0	0	0	0	4.09382	-1.68081	5.03611	-1.68081	-1.68081	-1.68081	-1.68081	-1.68081	RAP2C	protein_coding	57826	-	HGNC:HGNC:21165|Ensembl:ENSG00000123728|HPRD:06706|Vega:OTTHUMG00000022424	RAP2C, member of RAS oncogene family		GO:0005923(bicellular tight junction)//GO:0005886(plasma membrane)//GO:0070062(extracellular exosome)//GO:0055038(recycling endosome membrane)//GO:0016020(membrane)//GO:0005829(cytosol)//GO:0044291(cell-cell contact zone)//GO:0005622(intracellular)//GO:0005737(cytoplasm)	GO:0019003(GDP binding)//GO:0005525(GTP binding)//GO:0003713(transcription coactivator activity)	GO:0061097(regulation of protein tyrosine kinase activity)//GO:0030336(negative regulation of cell migration)//GO:0031954(positive regulation of protein autophosphorylation)//GO:0007264(small GTPase mediated signal transduction)//GO:0032486(Rap protein signal transduction)//GO:0030033(microvillus assembly)//GO:1903506(regulation of nucleic acid-templated transcription)//GO:0015031(protein transpo…
ENSG00000152076	5.51528	5.49446	6.36425	0.0116442	0.342092	up	103	0	29	70	0	0	0	35	7.17188	-1.68081	5.43135	6.74954	-1.68081	-1.68081	-1.68081	5.57548	CCDC74B	protein_coding	91409	-	HGNC:HGNC:25267|Ensembl:ENSG00000152076|HPRD:08534|Vega:OTTHUMG00000131629	coiled-coil domain containing 74B
ENSG00000068079	5.50976	3.95778	4.70705	0.0300392	0.499898	up	0	47	10	16	2	0	0	0	-1.68081	5.99823	3.91498	4.6343	1.14558	-1.68081	-1.68081	-1.68081	IFI35	protein_coding	3430	IFP35	MIM:600735|HGNC:HGNC:5399|Ensembl:ENSG00000068079|HPRD:02844|Vega:OTTHUMG00000167720	interferon induced protein 35		GO:0005634(nucleus)//GO:0005829(cytosol)	GO:0005515(protein binding)	GO:0060337(type I interferon signaling pathway)//GO:0019221(cytokine-mediated signaling pathway)
ENSG00000173480	5.50318	3.01021	6.19417	0.0128172	0.363142	up	2	0	10	18	0	0	0	0	1.63495	-1.68081	3.91498	4.80221	-1.68081	-1.68081	-1.68081	-1.68081	ZNF417	protein_coding	147687	-	HGNC:HGNC:20646|HPRD:18341	zinc finger protein 417		GO:0005622(intracellular)//GO:0005634(nucleus)	GO:0003676(nucleic acid binding)//GO:0046872(metal ion binding)//GO:0005515(protein binding)//GO:0003677(DNA binding)	GO:0006351(transcription, DNA-templated)//GO:0006355(regulation of transcription, DNA-templated)
ENSG00000155189	5.50225	5.66446	4.72988	0.029643	0.497779	up	1	137	36	0	0	0	0	108	0.773012	7.53704	5.74126	-1.68081	-1.68081	-1.68081	-1.68081	7.19469	AGPAT5	protein_coding	55326	1AGPAT5|LPAATE	MIM:614796|HGNC:HGNC:20886|HPRD:12438	1-acylglycerol-3-phosphate O-acyltransferase 5	hsa00561(Glycerolipid metabolism)//hsa00564(Glycerophospholipid metabolism)//	GO:0016021(integral component of membrane)//GO:0005739(mitochondrion)//GO:0005789(endoplasmic reticulum membrane)//GO:0005741(mitochondrial outer membrane)//GO:0005635(nuclear envelope)	GO:0005515(protein binding)//GO:0003841(1-acylglycerol-3-phosphate O-acyltransferase activity)	GO:0044255(cellular lipid metabolic process)//GO:0006644(phospholipid metabolic process)//GO:0008654(phospholipid biosynthetic process)//GO:0016024(CDP-diacylglycerol biosynthetic process)//GO:0006654(phosphatidic acid biosynthetic process)//GO:0002244(hematopoietic progenitor cell differentiation)//GO:0019432(triglyceride biosynthetic process)//GO:0046474(glycerophospholipid biosynthetic process…
ENSG00000167207	5.48976	3.31747	5.63842	0.017571	0.401919	up	30	0	0	12	0	0	0	0	5.39984	-1.68081	-1.68081	4.22529	-1.68081	-1.68081	-1.68081	-1.68081	NOD2	protein_coding	64127	ACUG|BLAU|CARD15|CD|CLR16.3|IBD1|NLRC2|NOD2B|PSORAS1	MIM:605956|HGNC:HGNC:5331|Ensembl:ENSG00000167207|HPRD:05810|Vega:OTTHUMG00000133171	nucleotide binding oligomerization domain containing 2	hsa04621(NOD-like receptor signaling pathway)//hsa04668(TNF signaling pathway)//hsa05131(Shigellosis)//hsa05152(Tuberculosis)//hsa05321(Inflammatory bowel disease (IBD))	GO:0005886(plasma membrane)//GO:0009986(cell surface)//GO:0043234(protein complex)//GO:0005829(cytosol)//GO:0016323(basolateral plasma membrane)//GO:0008180(COP9 signalosome)//GO:0031982(vesicle)//GO:0005856(cytoskeleton)//GO:0005737(cytoplasm)	GO:0050700(CARD domain binding)//GO:0005524(ATP binding)//GO:0003779(actin binding)//GO:0019899(enzyme binding)//GO:0042834(peptidoglycan binding)//GO:0030544(Hsp70 protein binding)//GO:0019901(protein kinase binding)//GO:0051879(Hsp90 protein binding)//GO:0005515(protein binding)//GO:0032500(muramyl dipeptide binding)	GO:0034166(toll-like receptor 10 signaling pathway)//GO:0043123(positive regulation of I-kappaB kinase/NF-kappaB signaling)//GO:0051770(positive regulation of nitric-oxide synthase biosynthetic process)//GO:0006965(positive regulation of biosynthetic process of antibacterial peptides active against Gram-positive bacteria)//GO:0035419(activation of MAPK activity involved in innate immune response)…
ENSG00000178919	5.48394	3.2271	5.51031	0.0189047	0.412907	up	26	14	0	0	0	0	0	0	5.19503	4.2675	-1.68081	-1.68081	-1.68081	-1.68081	-1.68081	-1.68081	FOXE1	protein_coding	2304	FKHL15|FOXE2|HFKH4|HFKL5|NMTC4|TITF2|TTF-2|TTF2	MIM:602617|HGNC:HGNC:3806|Ensembl:ENSG00000178919|HPRD:04014|HPRD:06188|Vega:OTTHUMG00000020333	forkhead box E1		GO:0005634(nucleus)	GO:0000981(RNA polymerase II transcription factor activity, sequence-specific DNA binding)//GO:0003677(DNA binding)//GO:0043565(sequence-specific DNA binding)//GO:0003700(transcription factor activity, sequence-specific DNA binding)	GO:0060465(pharynx development)//GO:0048538(thymus development)//GO:0060023(soft palate development)//GO:0009653(anatomical structure morphogenesis)//GO:0006351(transcription, DNA-templated)//GO:0030154(cell differentiation)//GO:0016477(cell migration)//GO:0048562(embryonic organ morphogenesis)//GO:0031069(hair follicle morphogenesis)//GO:0060022(hard palate development)//GO:0045892(negative regu…
ENSG00000128606	5.48281	5.52027	7.42588	0.00642925	0.277553	up	93	0	22	103	29	0	0	0	7.02487	-1.68081	5.03611	7.30542	4.80056	-1.68081	-1.68081	-1.68081	LRRC17	protein_coding	10234	P37NB	HGNC:HGNC:16895|Ensembl:ENSG00000128606|HPRD:10059|Vega:OTTHUMG00000157210	leucine rich repeat containing 17		GO:0005615(extracellular space)		GO:0033687(osteoblast proliferation)//GO:0048539(bone marrow development)//GO:0001649(osteoblast differentiation)//GO:0045671(negative regulation of osteoclast differentiation)
ENSG00000128610	5.47863	3.2608	5.59051	0.018058	0.406037	up	18	0	0	21	0	0	0	0	4.66997	-1.68081	-1.68081	5.0223	-1.68081	-1.68081	-1.68081	-1.68081	FEZF1	protein_coding	389549	FEZ|HH22|ZNF312B	MIM:613301|HGNC:HGNC:22788|Ensembl:ENSG00000128610|HPRD:18614|Vega:OTTHUMG00000157091	FEZ family zinc finger 1		GO:0005634(nucleus)	GO:0000978(RNA polymerase II core promoter proximal region sequence-specific DNA binding)//GO:0001227(transcriptional repressor activity, RNA polymerase II transcription regulatory region sequence-specific binding)//GO:0046872(metal ion binding)	GO:0007411(axon guidance)//GO:0021772(olfactory bulb development)//GO:0021797(forebrain anterior/posterior pattern specification)//GO:0006351(transcription, DNA-templated)//GO:0045666(positive regulation of neuron differentiation)//GO:0001764(neuron migration)//GO:0008285(negative regulation of cell proliferation)//GO:0000122(negative regulation of transcription from RNA polymerase II promoter)//…
ENSG00000196652	5.47789	3.99069	7.55022	0.00600026	0.272861	up	32	4	24	12	4	0	0	0	5.49229	2.5174	5.1605	4.22529	2.04012	-1.68081	-1.68081	-1.68081	ZKSCAN5	protein_coding	23660	ZFP-95|ZFP95|ZNF914|ZSCAN37	MIM:611272|HGNC:HGNC:12867|Ensembl:ENSG00000196652|HPRD:10318|Vega:OTTHUMG00000156749	zinc finger with KRAB and SCAN domains 5		GO:0005634(nucleus)	GO:0008270(zinc ion binding)//GO:0005515(protein binding)//GO:0003677(DNA binding)//GO:0003700(transcription factor activity, sequence-specific DNA binding)	GO:0006351(transcription, DNA-templated)//GO:0006355(regulation of transcription, DNA-templated)
ENSG00000168229	5.47594	3.58127	5.80459	0.0159844	0.387141	up	48	0	0	6	0	0	0	0	6.07391	-1.68081	-1.68081	3.24915	-1.68081	-1.68081	-1.68081	-1.68081	PTGDR	protein_coding	5729	AS1|ASRT1|DP|DP1|PTGDR1	MIM:604687|HGNC:HGNC:9591|Ensembl:ENSG00000168229|HPRD:05254|Vega:OTTHUMG00000140299	prostaglandin D2 receptor (DP)	hsa04080(Neuroactive ligand-receptor interaction)	GO:0005886(plasma membrane)//GO:0016021(integral component of membrane)	GO:0001785(prostaglandin J receptor activity)//GO:0004956(prostaglandin D receptor activity)//GO:0005515(protein binding)	GO:0030431(sleep)//GO:0006954(inflammatory response)//GO:0030238(male sex determination)//GO:0071799(cellular response to prostaglandin D stimulus)//GO:0007186(G-protein coupled receptor signaling pathway)//GO:0046085(adenosine metabolic process)
ENSG00000215217	5.47323	3.12651	6.03749	0.0140052	0.37071	up	0	24	11	1	0	0	0	0	-1.68081	5.03534	4.04976	0.883308	-1.68081	-1.68081	-1.68081	-1.68081	C5orf49	protein_coding	134121	-	HGNC:HGNC:27028|Ensembl:ENSG00000215217|Vega:OTTHUMG00000161897	chromosome 5 open reading frame 49
ENSG00000049130	5.46638	4.03597	5.1598	0.0231155	0.445314	up	30	10	20	6	0	0	0	13	5.39984	3.79138	4.89998	3.24915	-1.68081	-1.68081	-1.68081	4.16251	KITLG	protein_coding	4254	DCUA|FPH2|FPHH|KL-1|Kitl|MGF|SCF|SF|SHEP7	MIM:184745|HGNC:HGNC:6343|HPRD:01698	KIT ligand	hsa04014(Ras signaling pathway)//hsa04015(Rap1 signaling pathway)//hsa04060(Cytokine-cytokine receptor interaction)//	GO:0005886(plasma membrane)//GO:0005576(extracellular region)//GO:0016020(membrane)//GO:0016021(integral component of membrane)//GO:0005856(cytoskeleton)//GO:0005615(extracellular space)//GO:0005737(cytoplasm)	GO:0008083(growth factor activity)//GO:0005173(stem cell factor receptor binding)//GO:0005515(protein binding)//GO:0005125(cytokine activity)	GO:0045636(positive regulation of melanocyte differentiation)//GO:0008584(male gonad development)//GO:0048011(neurotrophin TRK receptor signaling pathway)//GO:0097192(extrinsic apoptotic signaling pathway in absence of ligand)//GO:0033026(negative regulation of mast cell apoptotic process)//GO:0035162(embryonic hemopoiesis)//GO:0000186(activation of MAPKK activity)//GO:0050731(positive regulation…
ENSG00000082805	5.46236	8.50432	14.196	0.000164717	0.0473524	up	820	38	238	787	4	4	122	2	10.1621	5.69324	8.459	10.2367	2.04012	2.38002	6.90672	1.59405	ERC1	protein_coding	23085	Cast2|ELKS|ERC-1|RAB6IP2	MIM:607127|HGNC:HGNC:17072|Ensembl:ENSG00000082805|HPRD:06181|Vega:OTTHUMG00000130138	ELKS/RAB6-interacting/CAST family member 1	hsa04064(NF-kappa B signaling pathway)	GO:0045202(synapse)//GO:0008385(IkappaB kinase complex)//GO:0000139(Golgi membrane)//GO:0048786(presynaptic active zone)//GO:0042734(presynaptic membrane)//GO:0005737(cytoplasm)	GO:0043522(leucine zipper domain binding)//GO:0030165(PDZ domain binding)//GO:0017137(Rab GTPase binding)//GO:0005515(protein binding)	GO:0042147(retrograde transport, endosome to Golgi)//GO:0007252(I-kappaB phosphorylation)//GO:0007275(multicellular organism development)//GO:0015031(protein transport)//GO:0006355(regulation of transcription, DNA-templated)//GO:0051092(positive regulation of NF-kappaB transcription factor activity)
ENSG00000125384	5.45836	3.19383	5.49158	0.0191083	0.41479	up	0	20	18	0	0	0	0	0	-1.68081	4.77504	4.74965	-1.68081	-1.68081	-1.68081	-1.68081	-1.68081	PTGER2	protein_coding	5732	EP2	MIM:176804|HGNC:HGNC:9594|Ensembl:ENSG00000125384|HPRD:08905|Vega:OTTHUMG00000140300	prostaglandin E receptor 2	hsa04024(cAMP signaling pathway)//hsa04080(Neuroactive ligand-receptor interaction)//hsa04750(Inflammatory mediator regulation of TRP channels)//	GO:0016021(integral component of membrane)//GO:0005887(integral component of plasma membrane)//GO:0005886(plasma membrane)	GO:0004957(prostaglandin E receptor activity)	GO:0007189(adenylate cyclase-activating G-protein coupled receptor signaling pathway)//GO:0032570(response to progesterone)//GO:0071380(cellular response to prostaglandin E stimulus)//GO:0042127(regulation of cell proliferation)//GO:0032496(response to lipopolysaccharide)//GO:0007186(G-protein coupled receptor signaling pathway)
ENSG00000168491	5.45653	3.21368	5.50582	0.0189533	0.413048	up	0	24	15	0	0	0	0	0	-1.68081	5.03534	4.48996	-1.68081	-1.68081	-1.68081	-1.68081	-1.68081	CCDC110	protein_coding	256309	CT52|KM-HN-1|KMHN1	MIM:609488|HGNC:HGNC:28504|Ensembl:ENSG00000168491|HPRD:11335|Vega:OTTHUMG00000160415	coiled-coil domain containing 110		GO:0005730(nucleolus)//GO:0043231(intracellular membrane-bounded organelle)//GO:0005634(nucleus)//GO:0005794(Golgi apparatus)//GO:0005737(cytoplasm)	GO:0005515(protein binding)
ENSG00000197263	5.45547	5.19278	7.10701	0.0076783	0.301044	up	91	0	44	38	24	0	0	0	6.99359	-1.68081	6.02924	5.8717	4.5309	-1.68081	-1.68081	-1.68081	OR8D2	protein_coding	283160	JCG2	HGNC:HGNC:8482|Ensembl:ENSG00000197263|Ensembl:ENSG00000279116|HPRD:15081|Vega:OTTHUMG00000165978	olfactory receptor family 8 subfamily D member 2 (gene/pseudogene)	hsa04740(Olfactory transduction)	GO:0005886(plasma membrane)//GO:0016021(integral component of membrane)	GO:0004930(G-protein coupled receptor activity)//GO:0005549(odorant binding)//GO:0004984(olfactory receptor activity)	GO:0050911(detection of chemical stimulus involved in sensory perception of smell)//GO:0007186(G-protein coupled receptor signaling pathway)
ENSG00000153066	5.44745	5.19393	4.40496	0.0358346	0.529988	up	0	146	20	2	45	0	0	0	-1.68081	7.62869	4.89998	1.75587	5.42868	-1.68081	-1.68081	-1.68081	TXNDC11	protein_coding	51061	EFP1	HGNC:HGNC:28030|Ensembl:ENSG00000153066|HPRD:07125|Vega:OTTHUMG00000177467	thioredoxin domain containing 11		GO:0005623(cell)//GO:0016021(integral component of membrane)//GO:0005789(endoplasmic reticulum membrane)	GO:0005515(protein binding)//GO:0003756(protein disulfide isomerase activity)	GO:0045454(cell redox homeostasis)//GO:0006457(protein folding)//GO:0034976(response to endoplasmic reticulum stress)
ENSG00000130830	5.44713	3.25713	5.56792	0.0182925	0.407774	up	0	0	18	20	0	0	0	0	-1.68081	-1.68081	4.74965	4.9526	-1.68081	-1.68081	-1.68081	-1.68081	MPP1	protein_coding	4354	AAG12|DXS552E|EMP55|MRG1|PEMP	MIM:305360|HGNC:HGNC:7219|Ensembl:ENSG00000130830|HPRD:02370|Vega:OTTHUMG00000024244	membrane protein, palmitoylated 1		GO:0005622(intracellular)//GO:0005887(integral component of plasma membrane)//GO:0032420(stereocilium)//GO:0030863(cortical cytoskeleton)//GO:0016020(membrane)	GO:0005515(protein binding)//GO:0004385(guanylate kinase activity)	GO:0046710(GDP metabolic process)//GO:0046037(GMP metabolic process)//GO:0090022(regulation of neutrophil chemotaxis)//GO:0007165(signal transduction)
ENSG00000184845	5.44457	3.03943	5.2826	0.0215395	0.43417	up	12	0	20	0	0	0	0	0	4.09382	-1.68081	4.89998	-1.68081	-1.68081	-1.68081	-1.68081	-1.68081	DRD1	protein_coding	1812	DADR|DRD1A	MIM:126449|HGNC:HGNC:3020|Ensembl:ENSG00000184845|HPRD:00538|Vega:OTTHUMG00000130557	dopamine receptor D1	hsa04020(Calcium signaling pathway)//hsa04024(cAMP signaling pathway)//hsa04080(Neuroactive ligand-receptor interaction)//hsa04540(Gap junction)//hsa04728(Dopaminergic synapse)//hsa05012(Parkinson's disease)//hsa05030(Cocaine addiction)//hsa05031(Amphetamine addiction)//hsa05032(Morphine addiction)//hsa05034(Alcoholism)	GO:0043679(axon terminus)//GO:0005886(plasma membrane)//GO:0005887(integral component of plasma membrane)//GO:0044327(dendritic spine head)//GO:0043198(dendritic shaft)//GO:0005901(caveola)//GO:0044326(dendritic spine neck)//GO:0005789(endoplasmic reticulum membrane)//GO:0005829(cytosol)//GO:0060170(ciliary membrane)//GO:0031513(nonmotile primary cilium)//GO:0005634(nucleus)//GO:0043025(neuronal …	GO:0019903(protein phosphatase binding)//GO:0031701(angiotensin receptor binding)//GO:0032403(protein complex binding)//GO:0031750(D3 dopamine receptor binding)//GO:0001965(G-protein alpha-subunit binding)//GO:0046982(protein heterodimerization activity)//GO:0004952(dopamine neurotransmitter receptor activity)//GO:0035240(dopamine binding)//GO:0008144(drug binding)//GO:0005515(protein binding)//G…	GO:0007625(grooming behavior)//GO:0048148(behavioral response to cocaine)//GO:0021853(cerebral cortex GABAergic interneuron migration)//GO:0042417(dopamine metabolic process)//GO:0060134(prepulse inhibition)//GO:0046323(glucose import)//GO:0019226(transmission of nerve impulse)//GO:0042311(vasodilation)//GO:0051482(positive regulation of cytosolic calcium ion concentration involved in phospholipa…
ENSG00000139174	5.43739	3.3043	5.58831	0.0180807	0.406037	up	0	0	28	12	0	0	0	0	-1.68081	-1.68081	5.3811	4.22529	-1.68081	-1.68081	-1.68081	-1.68081	PRICKLE1	protein_coding	144165	EPM1B|RILP	MIM:608500|HGNC:HGNC:17019|Ensembl:ENSG00000139174|HPRD:16341|Vega:OTTHUMG00000169443	prickle planar cell polarity protein 1	hsa04310(Wnt signaling pathway)	GO:0031965(nuclear membrane)//GO:0005634(nucleus)//GO:0005829(cytosol)	GO:0008134(transcription factor binding)//GO:0008270(zinc ion binding)//GO:0005515(protein binding)	GO:0006606(protein import into nucleus)//GO:0032436(positive regulation of proteasomal ubiquitin-dependent protein catabolic process)//GO:0031398(positive regulation of protein ubiquitination)//GO:0035904(aorta development)//GO:2000691(negative regulation of cardiac muscle cell myoblast differentiation)//GO:0090090(negative regulation of canonical Wnt signaling pathway)//GO:0060976(coronary vascu…
ENSG00000171931	5.43503	4.57347	5.74147	0.0165689	0.394081	up	26	16	22	19	0	0	52	0	5.19503	4.45722	5.03611	4.87937	-1.68081	-1.68081	5.68147	-1.68081	FBXW10	protein_coding	10517	Fbw10|HREP|SM25H2|SM2SH2	MIM:611679|HGNC:HGNC:1211|Ensembl:ENSG00000171931|HPRD:06851|Vega:OTTHUMG00000059048	F-box and WD repeat domain containing 10
ENSG00000102743	5.4343	4.34229	6.40617	0.0113724	0.340647	up	24	39	32	1	8	0	0	0	5.08058	5.73049	5.57239	0.883308	2.98435	-1.68081	-1.68081	-1.68081	SLC25A15	protein_coding	10166	D13S327|HHH|ORC1|ORNT1	MIM:603861|HGNC:HGNC:10985|HPRD:04838	solute carrier family 25 member 15		GO:0016021(integral component of membrane)//GO:0005743(mitochondrial inner membrane)	GO:0003735(structural constituent of ribosome)//GO:0000064(L-ornithine transmembrane transporter activity)	GO:0000066(mitochondrial ornithine transport)//GO:0006595(polyamine metabolic process)//GO:0000050(urea cycle)//GO:0006412(translation)//GO:1903352(L-ornithine transmembrane transport)//GO:0006520(cellular amino acid metabolic process)//GO:0034641(cellular nitrogen compound metabolic process)//GO:0044281(small molecule metabolic process)//GO:0006810(transport)
ENSG00000086300	5.43338	3.22273	6.18038	0.0129174	0.363142	up	1	25	0	13	0	0	0	0	0.773012	5.09368	-1.68081	4.33892	-1.68081	-1.68081	-1.68081	-1.68081	SNX10	protein_coding	29887	OPTB8	MIM:614780|HGNC:HGNC:14974|Ensembl:ENSG00000086300|HPRD:15409|Vega:OTTHUMG00000023650	sorting nexin 10		GO:0005783(endoplasmic reticulum)//GO:0005813(centrosome)//GO:0031313(extrinsic component of endosome membrane)//GO:0005634(nucleus)	GO:0035091(phosphatidylinositol binding)//GO:0051117(ATPase binding)//GO:0005515(protein binding)//GO:0005545(1-phosphatidylinositol binding)	GO:0006897(endocytosis)//GO:0071539(protein localization to centrosome)//GO:0042384(cilium assembly)//GO:0015031(protein transport)//GO:0016050(vesicle organization)//GO:0007032(endosome organization)//GO:0061512(protein localization to cilium)//GO:0030316(osteoclast differentiation)
ENSG00000100170	5.43249	3.00359	5.24417	0.0220205	0.434947	up	14	0	17	0	0	0	0	0	4.31244	-1.68081	4.66817	-1.68081	-1.68081	-1.68081	-1.68081	-1.68081	SLC5A1	protein_coding	6523	D22S675|NAGT|SGLT1	MIM:182380|HGNC:HGNC:11036|Ensembl:ENSG00000100170|HPRD:01668|Vega:OTTHUMG00000030768	solute carrier family 5 (sodium/glucose cotransporter), member 1	hsa04973(Carbohydrate digestion and absorption)//hsa04976(Bile secretion)//hsa04978(Mineral absorption)	GO:0005886(plasma membrane)//GO:0005887(integral component of plasma membrane)//GO:0070062(extracellular exosome)//GO:0031526(brush border membrane)//GO:0005911(cell-cell junction)//GO:0016324(apical plasma membrane)	GO:0005412(glucose:sodium symporter activity)//GO:0005515(protein binding)	GO:0001656(metanephros development)//GO:0044281(small molecule metabolic process)//GO:0005975(carbohydrate metabolic process)//GO:0015758(glucose transport)//GO:1904659(glucose transmembrane transport)//GO:0006814(sodium ion transport)//GO:0055085(transmembrane transport)//GO:0008645(hexose transport)//GO:0050892(intestinal absorption)
ENSG00000151233	5.43128	3.18162	6.10432	0.0134852	0.367801	up	2	0	30	4	0	0	0	0	1.63495	-1.68081	5.47991	2.68766	-1.68081	-1.68081	-1.68081	-1.68081	GXYLT1	protein_coding	283464	GLT8D3	MIM:613321|HGNC:HGNC:27482|Ensembl:ENSG00000151233|Vega:OTTHUMG00000169379	glucoside xylosyltransferase 1	hsa00514(Other types of O-glycan biosynthesis)	GO:0016021(integral component of membrane)//GO:0000139(Golgi membrane)	GO:0035252(UDP-xylosyltransferase activity)	GO:0030204(chondroitin sulfate metabolic process)//GO:0005975(carbohydrate metabolic process)//GO:0044281(small molecule metabolic process)//GO:0016266(O-glycan processing)//GO:0030203(glycosaminoglycan metabolic process)
ENSG00000177058	5.42171	3.60782	6.03317	0.0140395	0.37071	up	11	0	16	25	1	0	0	0	3.97068	-1.68081	4.58182	5.27162	0.335861	-1.68081	-1.68081	-1.68081	SLC38A9	protein_coding	153129	URLC11	MIM:616203|HGNC:HGNC:26907|Ensembl:ENSG00000177058|HPRD:08817|Vega:OTTHUMG00000131189	solute carrier family 38 member 9		GO:0016021(integral component of membrane)//GO:0071986(Ragulator complex)//GO:0005770(late endosome)//GO:0005765(lysosomal membrane)//GO:0005783(endoplasmic reticulum)//GO:0005764(lysosome)	GO:0005515(protein binding)//GO:0015171(amino acid transmembrane transporter activity)	GO:0003333(amino acid transmembrane transport)//GO:0071230(cellular response to amino acid stimulus)//GO:0032008(positive regulation of TOR signaling)
ENSG00000084453	5.41792	4.8633	7.24182	0.00712248	0.292041	up	82	0	25	33	12	0	0	0	6.84373	-1.68081	5.21889	5.66933	3.55023	-1.68081	-1.68081	-1.68081	SLCO1A2	protein_coding	6579	OATP|OATP-A|OATP1A2|SLC21A3	MIM:602883|HGNC:HGNC:10956|Ensembl:ENSG00000084453|HPRD:09112|Vega:OTTHUMG00000156259	solute carrier organic anion transporter family member 1A2	hsa04976(Bile secretion)	GO:0016020(membrane)//GO:0005886(plasma membrane)//GO:0005887(integral component of plasma membrane)//GO:0016021(integral component of membrane)	GO:0015125(bile acid transmembrane transporter activity)//GO:0008514(organic anion transmembrane transporter activity)//GO:0015347(sodium-independent organic anion transmembrane transporter activity)//GO:0005215(transporter activity)	GO:0043252(sodium-independent organic anion transport)//GO:0044281(small molecule metabolic process)//GO:0008206(bile acid metabolic process)//GO:0098779(mitophagy in response to mitochondrial depolarization)//GO:0015711(organic anion transport)//GO:0015721(bile acid and bile salt transport)//GO:0055085(transmembrane transport)//GO:0006810(transport)//GO:0006811(ion transport)
ENSG00000184381	5.41052	3.23325	5.47214	0.019322	0.417631	up	0	28	12	0	0	0	0	0	-1.68081	5.25577	4.17303	-1.68081	-1.68081	-1.68081	-1.68081	-1.68081	PLA2G6	protein_coding	8398	CaI-PLA2|GVI|INAD1|IPLA2-VIA|NBIA2|NBIA2A|NBIA2B|PARK14|PLA2|PNPLA9|iPLA2|iPLA2beta	MIM:603604|HGNC:HGNC:9039|Ensembl:ENSG00000184381|HPRD:04675|Vega:OTTHUMG00000151246	phospholipase A2 group VI	hsa00564(Glycerophospholipid metabolism)//hsa00565(Ether lipid metabolism)//hsa00590(Arachidonic acid metabolism)//hsa00591(Linoleic acid metabolism)//hsa00592(alpha-Linolenic acid metabolism)//	GO:0016021(integral component of membrane)//GO:0005815(microtubule organizing center)//GO:0005829(cytosol)//GO:0005739(mitochondrion)//GO:0016020(membrane)//GO:0005615(extracellular space)//GO:0005737(cytoplasm)	GO:0019901(protein kinase binding)//GO:0043008(ATP-dependent protein binding)//GO:0004623(phospholipase A2 activity)//GO:0005516(calmodulin binding)//GO:0047499(calcium-independent phospholipase A2 activity)	GO:0006644(phospholipid metabolic process)//GO:0032049(cardiolipin biosynthetic process)//GO:0016042(lipid catabolic process)//GO:0007204(positive regulation of cytosolic calcium ion concentration)//GO:2000304(positive regulation of ceramide biosynthetic process)//GO:0035774(positive regulation of insulin secretion involved in cellular response to glucose stimulus)//GO:0051967(negative regulation…
ENSG00000047648	5.39941	3.86032	4.10188	0.0428357	0.564712	up	0	28	22	9	13	0	0	0	-1.68081	5.25577	5.03611	3.81825	3.66275	-1.68081	-1.68081	-1.68081	ARHGAP6	protein_coding	395	RHOGAP6|RHOGAPX-1	MIM:300118|HGNC:HGNC:676|Ensembl:ENSG00000047648|HPRD:02124|Vega:OTTHUMG00000021134	Rho GTPase activating protein 6		GO:0005884(actin filament)//GO:0015629(actin cytoskeleton)//GO:0005737(cytoplasm)//GO:0005829(cytosol)	GO:0017124(SH3 domain binding)//GO:0005096(GTPase activator activity)//GO:0043274(phospholipase binding)//GO:0005070(SH3/SH2 adaptor activity)//GO:0016004(phospholipase activator activity)	GO:0030041(actin filament polymerization)//GO:0007266(Rho protein signal transduction)//GO:0048041(focal adhesion assembly)//GO:0010518(positive regulation of phospholipase activity)//GO:0007015(actin filament organization)//GO:0007264(small GTPase mediated signal transduction)//GO:0043547(positive regulation of GTPase activity)//GO:0009967(positive regulation of signal transduction)//GO:0007202(…
ENSG00000119725	5.39187	4.0587	4.16733	0.0412107	0.557853	up	0	7	22	37	16	0	0	0	-1.68081	3.29067	5.03611	5.83344	3.95564	-1.68081	-1.68081	-1.68081	ZNF410	protein_coding	57862	APA-1|APA1	HGNC:HGNC:20144|Ensembl:ENSG00000119725|HPRD:18339|Vega:OTTHUMG00000171257	zinc finger protein 410		GO:0005634(nucleus)	GO:0003676(nucleic acid binding)//GO:0046872(metal ion binding)//GO:0005515(protein binding)//GO:0003677(DNA binding)	GO:0006351(transcription, DNA-templated)//GO:0006355(regulation of transcription, DNA-templated)
ENSG00000100410	5.37978	3.17402	5.36575	0.020536	0.429041	up	26	12	0	0	0	0	0	0	5.19503	4.04899	-1.68081	-1.68081	-1.68081	-1.68081	-1.68081	-1.68081	PHF5A	protein_coding	84844	INI|Rds3|SAP14b|SF3B7|SF3b14b|bK223H9.2	HGNC:HGNC:18000|Ensembl:ENSG00000100410|HPRD:15126|Vega:OTTHUMG00000150966	PHD finger protein 5A	hsa03040(Spliceosome)	GO:0071011(precatalytic spliceosome)//GO:0071013(catalytic step 2 spliceosome)//GO:0005686(U2 snRNP)//GO:0016363(nuclear matrix)//GO:0005689(U12-type spliceosomal complex)//GO:0016607(nuclear speck)//GO:0005654(nucleoplasm)	GO:0044822(poly(A) RNA binding)//GO:0003677(DNA binding)//GO:0003700(transcription factor activity, sequence-specific DNA binding)	GO:0000398(mRNA splicing, via spliceosome)//GO:0008380(RNA splicing)//GO:0010467(gene expression)//GO:0006351(transcription, DNA-templated)//GO:0045893(positive regulation of transcription, DNA-templated)
ENSG00000205186	5.37966	3.14402	5.37333	0.0204469	0.429041	up	0	16	20	0	0	0	0	0	-1.68081	4.45722	4.89998	-1.68081	-1.68081	-1.68081	-1.68081	-1.68081	FABP9	protein_coding	646480	PERF|PERF15|T-FABP|TLBP	HGNC:HGNC:3563|Ensembl:ENSG00000205186|Vega:OTTHUMG00000164601	fatty acid binding protein 9		GO:0001669(acrosomal vesicle)//GO:0005829(cytosol)	GO:0008289(lipid binding)//GO:0005215(transporter activity)	GO:0001675(acrosome assembly)//GO:0044281(small molecule metabolic process)//GO:0006810(transport)//GO:0019433(triglyceride catabolic process)
ENSG00000175809	5.37966	3.14402	5.37333	0.0204469	0.429041	up	0	16	20	0	0	0	0	0	-1.68081	4.45722	4.89998	-1.68081	-1.68081	-1.68081	-1.68081	-1.68081	ZNF645	protein_coding	158506	CT138|HAKAIL	HGNC:HGNC:26371|Ensembl:ENSG00000175809|HPRD:06545|Vega:OTTHUMG00000021242	zinc finger protein 645		GO:0005737(cytoplasm)	GO:0008270(zinc ion binding)//GO:0016874(ligase activity)//GO:0061630(ubiquitin protein ligase activity)	GO:0030155(regulation of cell adhesion)//GO:0016567(protein ubiquitination)
ENSG00000006757	5.3653	2.73023	6.39915	0.0114175	0.340647	up	2	16	4	2	0	0	0	0	1.63495	4.45722	2.63711	1.75587	-1.68081	-1.68081	-1.68081	-1.68081	PNPLA4	protein_coding	8228	DXS1283E|GS2|iPLA2eta	MIM:300102|HGNC:HGNC:24887|Ensembl:ENSG00000006757|HPRD:02112|Vega:OTTHUMG00000021103	patatin like phospholipase domain containing 4	hsa00830(Retinol metabolism)	GO:0005575(cellular_component)	GO:0004806(triglyceride lipase activity)//GO:0003674(molecular_function)	GO:0006629(lipid metabolic process)//GO:0016042(lipid catabolic process)//GO:0008150(biological_process)
ENSG00000145740	5.36205	3.23767	6.10542	0.0134768	0.367801	up	1	11	0	26	0	0	0	0	0.773012	3.92593	-1.68081	5.32776	-1.68081	-1.68081	-1.68081	-1.68081	SLC30A5	protein_coding	64924	ZNT5|ZNTL1|ZTL1|ZnT-5	MIM:607819|HGNC:HGNC:19089|Ensembl:ENSG00000145740|HPRD:06381|Vega:OTTHUMG00000131253	solute carrier family 30 (zinc transporter), member 5		GO:0016021(integral component of membrane)//GO:0005887(integral component of plasma membrane)//GO:0016020(membrane)//GO:0005794(Golgi apparatus)//GO:0030667(secretory granule membrane)//GO:0005730(nucleolus)//GO:0005634(nucleus)//GO:0016324(apical plasma membrane)//GO:0030141(secretory granule)	GO:0008270(zinc ion binding)//GO:0005385(zinc ion transmembrane transporter activity)//GO:0008324(cation transmembrane transporter activity)	GO:0006829(zinc II ion transport)//GO:0044267(cellular protein metabolic process)//GO:0010155(regulation of proton transport)//GO:0061088(regulation of sequestering of zinc ion)//GO:0006882(cellular zinc ion homeostasis)//GO:0010043(response to zinc ion)//GO:0055085(transmembrane transport)//GO:0098655(cation transmembrane transport)//GO:0006824(cobalt ion transport)//GO:0071577(zinc II ion trans…
ENSG00000163053	5.35978	4.10489	4.30798	0.0379339	0.541453	up	22	14	17	0	0	0	0	32	4.95626	4.2675	4.66817	-1.68081	-1.68081	-1.68081	-1.68081	5.44708	SLC16A14	protein_coding	151473	MCT14	HGNC:HGNC:26417|Ensembl:ENSG00000163053|HPRD:15347|Vega:OTTHUMG00000133205	solute carrier family 16 member 14		GO:0016021(integral component of membrane)//GO:0005886(plasma membrane)	GO:0008028(monocarboxylic acid transmembrane transporter activity)//GO:0015293(symporter activity)	GO:0055085(transmembrane transport)//GO:0015718(monocarboxylic acid transport)
ENSG00000170967	5.35941	4.75435	4.80137	0.0284372	0.490598	up	0	30	40	55	12	1	0	0	-1.68081	5.35452	5.89243	6.40276	3.55023	0.618515	-1.68081	-1.68081	DDI1	protein_coding	414301	-	HGNC:HGNC:18961|Ensembl:ENSG00000170967|HPRD:13128|Vega:OTTHUMG00000165990	DNA damage inducible 1 homolog 1			GO:0005515(protein binding)//GO:0004190(aspartic-type endopeptidase activity)	GO:0006508(proteolysis)
ENSG00000205869	5.35778	2.82785	5.56226	0.0183517	0.407774	up	15	0	10	1	0	0	0	0	4.41046	-1.68081	3.91498	0.883308	-1.68081	-1.68081	-1.68081	-1.68081	KRTAP5-1	protein_coding	387264	KRN1L|KRTAP5.1	MIM:148022|HGNC:HGNC:23596|Ensembl:ENSG00000205869|HPRD:13948|Vega:OTTHUMG00000057557	keratin associated protein 5-1		GO:0045095(keratin filament)
ENSG00000189292	5.35767	4.43222	5.71085	0.0168604	0.394081	up	24	12	24	20	39	0	0	0	5.08058	4.04899	5.1605	4.9526	5.22383	-1.68081	-1.68081	-1.68081	FAM150B	protein_coding	285016	PRO1097|RGPG542	HGNC:HGNC:27683|Ensembl:ENSG00000189292|HPRD:17344|Vega:OTTHUMG00000151366	family with sequence similarity 150 member B		GO:0005576(extracellular region)
ENSG00000251655	5.34872	4.37596	6.41657	0.011306	0.340647	up	34	12	25	15	24	0	0	0	5.57916	4.04899	5.21889	4.5424	4.5309	-1.68081	-1.68081	-1.68081	PRB1	protein_coding	5542	PM|PMF|PMS|PRB1L|PRB1M	MIM:180989|HGNC:HGNC:9337|Ensembl:ENSG00000251655|HPRD:01623|Vega:OTTHUMG00000157263	proline-rich protein BstNI subfamily 1	hsa04970(Salivary secretion)	GO:0005576(extracellular region)	GO:0003674(molecular_function)	GO:0008150(biological_process)
ENSG00000256235	5.33449	5.33091	5.72234	0.0167504	0.394081	up	35	0	61	76	0	0	48	0	5.62071	-1.68081	6.49863	6.86785	-1.68081	-1.68081	5.56672	-1.68081	SMIM3	protein_coding	85027	C5orf62|MST150|NID67	MIM:608324|HGNC:HGNC:30248|Ensembl:ENSG00000256235|HPRD:12212|Vega:OTTHUMG00000163646	small integral membrane protein 3		GO:0016021(integral component of membrane)	GO:0005515(protein binding)
ENSG00000134283	5.32549	4.70855	6.29	0.0121421	0.350224	up	32	4	18	57	27	0	0	0	5.49229	2.5174	4.74965	6.4541	4.69866	-1.68081	-1.68081	-1.68081	PPHLN1	protein_coding	51535	CR|HSPC206|HSPC232	MIM:608150|HGNC:HGNC:19369|Ensembl:ENSG00000134283|HPRD:10488|Vega:OTTHUMG00000169440	periphilin 1		GO:0005654(nucleoplasm)//GO:0043231(intracellular membrane-bounded organelle)//GO:0005794(Golgi apparatus)//GO:0005694(chromosome)//GO:0005737(cytoplasm)	GO:0044822(poly(A) RNA binding)//GO:0005515(protein binding)	GO:0006351(transcription, DNA-templated)//GO:0006355(regulation of transcription, DNA-templated)//GO:0031424(keratinization)
ENSG00000143942	5.32286	5.41337	9.40519	0.00216372	0.171	up	48	38	28	93	16	0	0	3	6.07391	5.69324	5.3811	7.15838	3.95564	-1.68081	-1.68081	2.12846	CHAC2	protein_coding	494143	-	HGNC:HGNC:32363|Ensembl:ENSG00000143942|HPRD:17418|Vega:OTTHUMG00000151824	ChaC, cation transport regulator homolog 2 (E. coli)		GO:0005575(cellular_component)//GO:0005829(cytosol)	GO:0003674(molecular_function)//GO:0016746(transferase activity, transferring acyl groups)	GO:0044281(small molecule metabolic process)//GO:0006750(glutathione biosynthetic process)//GO:0006805(xenobiotic metabolic process)//GO:1901687(glutathione derivative biosynthetic process)//GO:0008150(biological_process)
ENSG00000083782	5.32232	3.70799	4.47594	0.0343754	0.519835	up	34	0	6	18	0	1	0	0	5.57916	-1.68081	3.19776	4.80221	-1.68081	0.618515	-1.68081	-1.68081	EPYC	protein_coding	1833	DSPG3|PGLB|Pg-Lb|SLRR3B	MIM:601657|HGNC:HGNC:3053|Ensembl:ENSG00000083782|HPRD:15988|Vega:OTTHUMG00000170072	epiphycan		GO:0005578(proteinaceous extracellular matrix)//GO:0005615(extracellular space)	GO:0048495(Roundabout binding)//GO:0005539(glycosaminoglycan binding)//GO:0008201(heparin binding)	GO:0007409(axonogenesis)//GO:0050770(regulation of axonogenesis)//GO:0035385(Roundabout signaling pathway)//GO:0007565(female pregnancy)//GO:0048846(axon extension involved in axon guidance)
ENSG00000183117	5.32188	4.22994	7.04988	0.00792704	0.301044	up	36	15	8	24	12	0	0	0	5.6611	4.36547	3.60049	5.21321	3.55023	-1.68081	-1.68081	-1.68081	CSMD1	protein_coding	64478	PPP1R24	MIM:608397|HGNC:HGNC:14026|Ensembl:ENSG00000183117|HPRD:10523|Vega:OTTHUMG00000163605	CUB and Sushi multiple domains 1		GO:0016021(integral component of membrane)		GO:0001964(startle response)//GO:0042593(glucose homeostasis)
ENSG00000170899	5.30775	2.71352	5.82909	0.0157633	0.386288	up	8	7	0	8	0	0	0	0	3.52197	3.29067	-1.68081	3.65231	-1.68081	-1.68081	-1.68081	-1.68081	GSTA4	protein_coding	2941	GSTA4-4|GTA4	MIM:605450|HGNC:HGNC:4629|Ensembl:ENSG00000170899|HPRD:06899|Vega:OTTHUMG00000014868	glutathione S-transferase alpha 4	hsa00480(Glutathione metabolism)//hsa00980(Metabolism of xenobiotics by cytochrome P450)//hsa00982(Drug metabolism - cytochrome P450)//hsa05204(Chemical carcinogenesis)	GO:0005829(cytosol)	GO:0042803(protein homodimerization activity)//GO:0005515(protein binding)//GO:0004364(glutathione transferase activity)	GO:0006805(xenobiotic metabolic process)//GO:0044281(small molecule metabolic process)//GO:1901687(glutathione derivative biosynthetic process)//GO:0006749(glutathione metabolic process)
ENSG00000183665	5.30506	2.88051	5.64925	0.0174629	0.401393	up	1	16	11	0	0	0	0	0	0.773012	4.45722	4.04976	-1.68081	-1.68081	-1.68081	-1.68081	-1.68081	TRMT12	protein_coding	55039	TRM12|TYW2	MIM:611244|HGNC:HGNC:26091|Ensembl:ENSG00000183665|HPRD:07947|Vega:OTTHUMG00000165022	tRNA methyltransferase 12 homolog (S. cerevisiae)			GO:0005515(protein binding)//GO:0016740(transferase activity)	GO:0010467(gene expression)//GO:0006400(tRNA modification)//GO:0008033(tRNA processing)
ENSG00000185668	5.29341	3.55289	5.69001	0.0170617	0.395926	up	0	0	6	43	0	0	0	0	-1.68081	-1.68081	3.19776	6.04915	-1.68081	-1.68081	-1.68081	-1.68081	POU3F1	protein_coding	5453	OCT6|OTF6|SCIP	MIM:602479|HGNC:HGNC:9214|Ensembl:ENSG00000185668|HPRD:03921|Vega:OTTHUMG00000000485	POU class 3 homeobox 1		GO:0005667(transcription factor complex)//GO:0005634(nucleus)	GO:0043565(sequence-specific DNA binding)//GO:0001105(RNA polymerase II transcription coactivator activity)//GO:0003700(transcription factor activity, sequence-specific DNA binding)	GO:0022011(myelination in peripheral nervous system)//GO:0010628(positive regulation of gene expression)//GO:0030216(keratinocyte differentiation)//GO:0006351(transcription, DNA-templated)//GO:0030900(forebrain development)//GO:0008366(axon ensheathment)//GO:0045944(positive regulation of transcription from RNA polymerase II promoter)//GO:0045893(positive regulation of transcription, DNA-template…
ENSG00000184702	5.29032	2.61141	5.65849	0.0173711	0.400037	up	6	0	8	6	0	0	0	0	3.11993	-1.68081	3.60049	3.24915	-1.68081	-1.68081	-1.68081	-1.68081	SEPT5	protein_coding	5413	CDCREL|CDCREL-1|CDCREL1|H5|HCDCREL-1|PNUTL1	MIM:602724|HGNC:HGNC:9164|Ensembl:ENSG00000184702|HPRD:04100|Vega:OTTHUMG00000150399	septin 5	hsa05012(Parkinson's disease)	GO:0005886(plasma membrane)//GO:0008021(synaptic vesicle)//GO:0005856(cytoskeleton)//GO:0005938(cell cortex)//GO:0043195(terminal bouton)	GO:0003924(GTPase activity)//GO:0005198(structural molecule activity)//GO:0005515(protein binding)//GO:0005525(GTP binding)//GO:0019905(syntaxin binding)	GO:2000300(regulation of synaptic vesicle exocytosis)//GO:0016080(synaptic vesicle targeting)//GO:0000910(cytokinesis)//GO:0045921(positive regulation of exocytosis)//GO:0017157(regulation of exocytosis)
ENSG00000268730	5.28702	4.29111	8.29797	0.00396894	0.227126	up	37	14	30	12	2	0	2	0	5.70039	4.2675	5.47991	4.22529	1.14558	-1.68081	1.18509	-1.68081	AC022819.2	protein_coding
ENSG00000245888	5.28465	2.90103	5.01746	0.025093	0.463436	up	14	0	14	0	0	0	0	0	4.31244	-1.68081	4.39185	-1.68081	-1.68081	-1.68081	-1.68081	-1.68081	CTD-3203P2.2	protein_coding
ENSG00000100784	5.28166	2.92559	5.66269	0.0173295	0.399688	up	8	21	1	0	0	0	0	0	3.52197	4.84465	0.839271	-1.68081	-1.68081	-1.68081	-1.68081	-1.68081	RPS6KA5	protein_coding	9252	MSK1|MSPK1|RLPK	MIM:603607|HGNC:HGNC:10434|Ensembl:ENSG00000100784|HPRD:06789|Vega:OTTHUMG00000171055	ribosomal protein S6 kinase, 90kDa, polypeptide 5	hsa04010(MAPK signaling pathway)//hsa04261(Adrenergic signaling in cardiomyocytes)//hsa04668(TNF signaling pathway)//hsa04713(Circadian entrainment)//hsa04722(Neurotrophin signaling pathway)//hsa05206(MicroRNAs in cancer)//hsa05219(Bladder cancer)	GO:0005622(intracellular)//GO:0005634(nucleus)//GO:0005737(cytoplasm)//GO:0005654(nucleoplasm)	GO:0004674(protein serine/threonine kinase activity)//GO:0005524(ATP binding)//GO:0000287(magnesium ion binding)//GO:0004672(protein kinase activity)//GO:0035175(histone kinase activity (H3-S10 specific))//GO:0005515(protein binding)	GO:0034166(toll-like receptor 10 signaling pathway)//GO:0032793(positive regulation of CREB transcription factor activity)//GO:0035666(TRIF-dependent toll-like receptor signaling pathway)//GO:0034142(toll-like receptor 4 signaling pathway)//GO:0001818(negative regulation of cytokine production)//GO:0048011(neurotrophin TRK receptor signaling pathway)//GO:0051403(stress-activated MAPK cascade)//GO…
ENSG00000186469	5.2801	2.97309	5.70631	0.0169041	0.394081	up	0	1	14	14	0	0	0	0	-1.68081	0.735786	4.39185	4.44424	-1.68081	-1.68081	-1.68081	-1.68081	GNG2	protein_coding	54331	-	MIM:606981|HGNC:HGNC:4404|Ensembl:ENSG00000186469|HPRD:16234|Vega:OTTHUMG00000171083	guanine nucleotide binding protein (G protein), gamma 2	hsa04014(Ras signaling pathway)//hsa04062(Chemokine signaling pathway)//hsa04151(PI3K-Akt signaling pathway)//hsa04713(Circadian entrainment)//hsa04723(Retrograde endocannabinoid signaling)//hsa04724(Glutamatergic synapse)//hsa04725(Cholinergic synapse)//hsa04726(Serotonergic synapse)//hsa04727(GABAergic synapse)//hsa04728(Dopaminergic synapse)//hsa05032(Morphine addiction)//hsa05034(Alcoholism)/…	GO:0016020(membrane)//GO:0005886(plasma membrane)//GO:0070062(extracellular exosome)//GO:0005834(heterotrimeric G-protein complex)	GO:0004871(signal transducer activity)//GO:0031681(G-protein beta-subunit binding)	GO:0030168(platelet activation)//GO:0007191(adenylate cyclase-activating dopamine receptor signaling pathway)//GO:0044281(small molecule metabolic process)//GO:0007596(blood coagulation)//GO:0007268(synaptic transmission)//GO:0008283(cell proliferation)//GO:0071870(cellular response to catecholamine stimulus)//GO:0071377(cellular response to glucagon stimulus)//GO:0006112(energy reserve metabolic…
ENSG00000181023	5.27957	3.30973	5.44216	0.0196564	0.421845	up	9	0	0	31	0	0	0	0	3.68754	-1.68081	-1.68081	5.5797	-1.68081	-1.68081	-1.68081	-1.68081	OR56B1	protein_coding	387748	OR11-65|OR56B1P	HGNC:HGNC:15245|Ensembl:ENSG00000181023|HPRD:17748|Vega:OTTHUMG00000066891	olfactory receptor family 56 subfamily B member 1	hsa04740(Olfactory transduction)	GO:0005886(plasma membrane)//GO:0016021(integral component of membrane)	GO:0004930(G-protein coupled receptor activity)//GO:0004984(olfactory receptor activity)	GO:0050911(detection of chemical stimulus involved in sensory perception of smell)//GO:0007186(G-protein coupled receptor signaling pathway)
ENSG00000111790	5.27901	4.6752	8.12144	0.00437447	0.234701	up	38	70	20	2	0	2	2	0	5.73864	6.57061	4.89998	1.75587	-1.68081	1.46398	1.18509	-1.68081	FGFR1OP2	protein_coding	26127	HSPC123-like|WIT3.0	MIM:608858|HGNC:HGNC:23098|Ensembl:ENSG00000111790|HPRD:10589|Vega:OTTHUMG00000169231	FGFR1 oncogene partner 2		GO:0005829(cytosol)	GO:0005515(protein binding)//GO:0042803(protein homodimerization activity)	GO:0042060(wound healing)
ENSG00000175600	5.2742	3.13526	5.29121	0.0214333	0.43417	up	0	0	20	14	0	0	0	0	-1.68081	-1.68081	4.89998	4.44424	-1.68081	-1.68081	-1.68081	-1.68081	SUGCT	protein_coding	79783	C7orf10|DERP13|GA3|ORF19	MIM:609187|HGNC:HGNC:16001|Ensembl:ENSG00000175600|HPRD:09859|Vega:OTTHUMG00000155094	succinyl-CoA:glutarate-CoA transferase		GO:0005739(mitochondrion)	GO:0003824(catalytic activity)//GO:0047369(succinate-hydroxymethylglutarate CoA-transferase activity)	GO:0008152(metabolic process)
ENSG00000255359	5.26678	2.86512	5.72803	0.0166962	0.394081	up	8	18	0	2	0	0	0	0	3.52197	4.62486	-1.68081	1.75587	-1.68081	-1.68081	-1.68081	-1.68081	CCDC179	protein_coding	100500938	-	HGNC:HGNC:44653|Ensembl:ENSG00000255359|Vega:OTTHUMG00000166074	coiled-coil domain containing 179
ENSG00000160602	5.26426	3.87405	5.15938	0.0231211	0.445314	up	46	24	0	0	1	0	0	0	6.0128	5.03534	-1.68081	-1.68081	0.335861	-1.68081	-1.68081	-1.68081	NEK8	protein_coding	284086	JCK|NEK12A|NPHP9|RHPD2	MIM:609799|HGNC:HGNC:13387|HPRD:14822	NIMA related kinase 8		GO:0097543(ciliary inversin compartment)//GO:0005929(cilium)//GO:0005737(cytoplasm)//GO:0005856(cytoskeleton)//GO:0097546(ciliary base)//GO:0072372(primary cilium)	GO:0004672(protein kinase activity)//GO:0005524(ATP binding)//GO:0046872(metal ion binding)//GO:0004674(protein serine/threonine kinase activity)//GO:0005515(protein binding)	GO:0009887(organ morphogenesis)//GO:0006468(protein phosphorylation)//GO:0035330(regulation of hippo signaling)//GO:0007507(heart development)//GO:0007368(determination of left/right symmetry)
ENSG00000198812	5.26238	3.15781	5.2469	0.021986	0.434947	up	0	10	26	0	0	0	0	0	-1.68081	3.79138	5.27501	-1.68081	-1.68081	-1.68081	-1.68081	-1.68081	LRRC10	protein_coding	376132	HRLRRP|LRRC10A	MIM:610846|HGNC:HGNC:20264|Ensembl:ENSG00000198812|HPRD:17449|Vega:OTTHUMG00000169384	leucine rich repeat containing 10		GO:0005739(mitochondrion)//GO:0030017(sarcomere)//GO:0005634(nucleus)//GO:0005856(cytoskeleton)	GO:0003779(actin binding)//GO:0051393(alpha-actinin binding)	GO:0055013(cardiac muscle cell development)
ENSG00000155849	5.25899	3.22498	6.06672	0.0137752	0.368884	up	2	5	0	30	0	0	0	0	1.63495	2.82352	-1.68081	5.53271	-1.68081	-1.68081	-1.68081	-1.68081	ELMO1	protein_coding	9844	CED-12|CED12|ELMO-1	MIM:606420|HGNC:HGNC:16286|Ensembl:ENSG00000155849|HPRD:12102|Vega:OTTHUMG00000023701	engulfment and cell motility 1	hsa04062(Chemokine signaling pathway)//hsa05100(Bacterial invasion of epithelial cells)//hsa05131(Shigellosis)	GO:0016020(membrane)//GO:0005886(plasma membrane)//GO:0032045(guanyl-nucleotide exchange factor complex)//GO:0005737(cytoplasm)//GO:0005829(cytosol)	GO:0017124(SH3 domain binding)//GO:0005515(protein binding)	GO:0006928(movement of cell or subcellular component)//GO:0045087(innate immune response)//GO:0016601(Rac protein signal transduction)//GO:0050690(regulation of defense response to virus by virus)//GO:0016477(cell migration)//GO:0006911(phagocytosis, engulfment)//GO:0006909(phagocytosis)//GO:0016032(viral process)//GO:0030036(actin cytoskeleton organization)//GO:0006915(apoptotic process)//GO:004…
ENSG00000249860	5.25814	3.12032	5.26114	0.0218067	0.43417	up	14	0	0	20	0	0	0	0	4.31244	-1.68081	-1.68081	4.9526	-1.68081	-1.68081	-1.68081	-1.68081	MTRNR2L5	protein_coding	100463289	HN5	HGNC:HGNC:37162	MT-RNR2-like 5		GO:0005576(extracellular region)//GO:0005737(cytoplasm)
ENSG00000197701	5.25814	3.12032	5.26114	0.0218067	0.43417	up	14	0	0	20	0	0	0	0	4.31244	-1.68081	-1.68081	4.9526	-1.68081	-1.68081	-1.68081	-1.68081	ZNF595	protein_coding	152687	-	HGNC:HGNC:27196|Ensembl:ENSG00000272602|HPRD:15868|Vega:OTTHUMG00000159865	zinc finger protein 595		GO:0005622(intracellular)//GO:0005634(nucleus)	GO:0003676(nucleic acid binding)//GO:0046872(metal ion binding)//GO:0003677(DNA binding)//GO:0003700(transcription factor activity, sequence-specific DNA binding)	GO:0006351(transcription, DNA-templated)//GO:0006355(regulation of transcription, DNA-templated)
ENSG00000205457	5.25242	4.4776	5.964	0.0146009	0.375446	up	1	0	0	103	0	0	0	0	0.773012	-1.68081	-1.68081	7.30542	-1.68081	-1.68081	-1.68081	-1.68081	TP53TG3C	protein_coding	653550	TP53TG3|TP53TG3E|TP53TG3F	HGNC:HGNC:42962|Ensembl:ENSG00000205457|Vega:OTTHUMG00000176458	TP53 target 3C
ENSG00000204296	5.24074	4.24837	4.84403	0.027742	0.485807	up	38	16	7	8	0	0	0	26	5.73864	4.45722	3.41313	3.65231	-1.68081	-1.68081	-1.68081	5.14989	C6orf10	protein_coding	10665	TSBP	HGNC:HGNC:13922|Ensembl:ENSG00000204296|HPRD:09851|Vega:OTTHUMG00000031107	chromosome 6 open reading frame 10		GO:0016021(integral component of membrane)//GO:0005634(nucleus)
ENSG00000176731	5.23966	5.31736	10.6343	0.0011101	0.136552	up	93	17	38	53	6	0	1	2	7.02487	4.54347	5.81882	6.34952	2.58814	-1.68081	0.370548	1.59405	C8orf59	protein_coding	401466	-	HGNC:HGNC:32235|Ensembl:ENSG00000176731|Vega:OTTHUMG00000164787	chromosome 8 open reading frame 59				GO:0002230(positive regulation of defense response to virus by host)//GO:0098779(mitophagy in response to mitochondrial depolarization)//GO:0098792(xenophagy)
ENSG00000121653	5.23814	4.64345	5.61244	0.0178335	0.40476	up	22	22	4	52	36	0	0	0	4.95626	4.91105	2.63711	6.32214	5.10936	-1.68081	-1.68081	-1.68081	MAPK8IP1	protein_coding	9479	IB1|JIP-1|JIP1|PRKM8IP	MIM:604641|HGNC:HGNC:6882|Ensembl:ENSG00000121653|HPRD:05223|Vega:OTTHUMG00000134324	mitogen-activated protein kinase 8 interacting protein 1	hsa04010(MAPK signaling pathway)	GO:0044295(axonal growth cone)//GO:0044302(dentate gyrus mossy fiber)//GO:0048471(perinuclear region of cytoplasm)//GO:0005789(endoplasmic reticulum membrane)//GO:0005829(cytosol)//GO:0045202(synapse)//GO:0044294(dendritic growth cone)//GO:0031966(mitochondrial membrane)//GO:0005634(nucleus)//GO:0044297(cell body)//GO:0005737(cytoplasm)	GO:0004860(protein kinase inhibitor activity)//GO:0019894(kinesin binding)//GO:0005078(MAP-kinase scaffold activity)//GO:0042802(identical protein binding)//GO:0008432(JUN kinase binding)//GO:0031435(mitogen-activated protein kinase kinase kinase binding)//GO:0031434(mitogen-activated protein kinase kinase binding)//GO:0005515(protein binding)	GO:0043508(negative regulation of JUN kinase activity)//GO:2001243(negative regulation of intrinsic apoptotic signaling pathway)//GO:1904030(negative regulation of cyclin-dependent protein kinase activity)//GO:0016192(vesicle-mediated transport)//GO:0009967(positive regulation of signal transduction)//GO:0046328(regulation of JNK cascade)//GO:0007258(JUN phosphorylation)//GO:0006355(regulation of…
ENSG00000106688	5.23346	5.15157	6.42744	0.011237	0.340647	up	54	34	22	31	0	1	0	46	6.2431	5.53379	5.03611	5.5797	-1.68081	0.618515	-1.68081	5.9675	SLC1A1	protein_coding	6505	DCBXA|EAAC1|EAAT3|SCZD18	MIM:133550|HGNC:HGNC:10939|Ensembl:ENSG00000106688|HPRD:00597|Vega:OTTHUMG00000019468	solute carrier family 1 member 1	hsa04724(Glutamatergic synapse)//hsa04974(Protein digestion and absorption)	GO:0016021(integral component of membrane)//GO:0005887(integral component of plasma membrane)//GO:0016020(membrane)//GO:0005886(plasma membrane)//GO:0070062(extracellular exosome)//GO:0016324(apical plasma membrane)	GO:0005313(L-glutamate transmembrane transporter activity)//GO:0015501(glutamate:sodium symporter activity)//GO:0033229(cysteine transmembrane transporter activity)//GO:0017153(sodium:dicarboxylate symporter activity)//GO:0005515(protein binding)//GO:0016595(glutamate binding)	GO:1903712(cysteine transmembrane transport)//GO:0051938(L-glutamate import)//GO:0051260(protein homooligomerization)//GO:0042883(cysteine transport)//GO:0007268(synaptic transmission)//GO:0089711(L-glutamate transmembrane transport)//GO:0014047(glutamate secretion)//GO:0006835(dicarboxylic acid transport)//GO:0010460(positive regulation of heart rate)//GO:0070779(D-aspartate import)//GO:0055085(…
ENSG00000164066	5.23016	2.95684	5.00382	0.0252915	0.463436	up	22	0	8	0	0	0	0	0	4.95626	-1.68081	3.60049	-1.68081	-1.68081	-1.68081	-1.68081	-1.68081	INTU	protein_coding	27152	INT|PDZD6|PDZK6	MIM:610621|HGNC:HGNC:29239|HPRD:15113	inturned planar cell polarity protein		GO:0009986(cell surface)//GO:0005737(cytoplasm)		GO:0030278(regulation of ossification)//GO:0042384(cilium assembly)//GO:0042733(embryonic digit morphogenesis)//GO:0051782(negative regulation of cell division)//GO:0060173(limb development)//GO:0021915(neural tube development)//GO:0021513(spinal cord dorsal/ventral patterning)//GO:0031069(hair follicle morphogenesis)//GO:0010839(negative regulation of keratinocyte proliferation)//GO:0045880(posi…
ENSG00000128923	5.226	4.03826	5.10972	0.0237922	0.452153	up	9	4	30	25	12	0	0	0	3.68754	2.5174	5.47991	5.27162	3.55023	-1.68081	-1.68081	-1.68081	FAM63B	protein_coding	54629	-	HGNC:HGNC:26954|Ensembl:ENSG00000128923|HPRD:13835|Vega:OTTHUMG00000171983	family with sequence similarity 63 member B		GO:0005654(nucleoplasm)//GO:0005575(cellular_component)	GO:0003674(molecular_function)	GO:0008150(biological_process)
ENSG00000125787	5.22552	3.51213	4.25079	0.039232	0.548089	up	18	0	7	23	0	1	0	0	4.66997	-1.68081	3.41313	5.15234	-1.68081	0.618515	-1.68081	-1.68081	GNRH2	protein_coding	2797	GnRH-II|LH-RHII	MIM:602352|HGNC:HGNC:4420|Ensembl:ENSG00000125787|HPRD:03830|Vega:OTTHUMG00000031723	gonadotropin releasing hormone 2	hsa04912(GnRH signaling pathway)	GO:0005576(extracellular region)	GO:0005179(hormone activity)	GO:0007275(multicellular organism development)//GO:0007165(signal transduction)
ENSG00000198580	5.20871	2.99301	5.07976	0.0242068	0.455533	up	16	16	0	0	0	0	0	0	4.50225	4.45722	-1.68081	-1.68081	-1.68081	-1.68081	-1.68081	-1.68081	AC073343.1	protein_coding
ENSG00000188906	5.20559	2.66523	5.41931	0.0199153	0.423199	up	14	2	6	0	0	0	0	0	4.31244	1.59393	3.19776	-1.68081	-1.68081	-1.68081	-1.68081	-1.68081	LRRK2	protein_coding	120892	AURA17|DARDARIN|PARK8|RIPK7|ROCO2	MIM:609007|HGNC:HGNC:18618|Ensembl:ENSG00000188906|Vega:OTTHUMG00000059742	leucine-rich repeat kinase 2	hsa05012(Parkinson's disease)	GO:0044753(amphisome)//GO:0005743(mitochondrial inner membrane)//GO:0043005(neuron projection)//GO:0005794(Golgi apparatus)//GO:0098794(postsynapse)//GO:0030054(cell junction)//GO:0005741(mitochondrial outer membrane)//GO:0005737(cytoplasm)//GO:0043195(terminal bouton)//GO:0005768(endosome)//GO:0005798(Golgi-associated vesicle)//GO:0030424(axon)//GO:0005739(mitochondrion)//GO:0030426(growth cone)…	GO:0004674(protein serine/threonine kinase activity)//GO:0017048(Rho GTPase binding)//GO:0004672(protein kinase activity)//GO:0017075(syntaxin-1 binding)//GO:0016301(kinase activity)//GO:0008017(microtubule binding)//GO:0001948(glycoprotein binding)//GO:0003924(GTPase activity)//GO:0042802(identical protein binding)//GO:0000149(SNARE binding)//GO:0036479(peroxidase inhibitor activity)//GO:0039706…	GO:0072593(reactive oxygen species metabolic process)//GO:0060828(regulation of canonical Wnt signaling pathway)//GO:0010955(negative regulation of protein processing)//GO:0035641(locomotory exploration behavior)//GO:1904887(Wnt signalosome assembly)//GO:0006979(response to oxidative stress)//GO:0016310(phosphorylation)//GO:2000469(negative regulation of peroxidase activity)//GO:1901215(negative …
ENSG00000165973	5.20504	3.09102	5.18752	0.0227496	0.443016	up	13	0	0	20	0	0	0	0	4.20726	-1.68081	-1.68081	4.9526	-1.68081	-1.68081	-1.68081	-1.68081	NELL1	protein_coding	4745	IDH3GL|NRP1	MIM:602319|HGNC:HGNC:7750|Ensembl:ENSG00000165973|HPRD:09081|Vega:OTTHUMG00000166042	neural EGFL like 1		GO:0048471(perinuclear region of cytoplasm)//GO:0005576(extracellular region)//GO:0005737(cytoplasm)//GO:0005635(nuclear envelope)	GO:0005515(protein binding)//GO:0005509(calcium ion binding)	GO:0045669(positive regulation of osteoblast differentiation)//GO:0030501(positive regulation of bone mineralization)//GO:0030154(cell differentiation)//GO:0033689(negative regulation of osteoblast proliferation)//GO:0007399(nervous system development)//GO:2000599(negative regulation of cyclin catabolic process)//GO:0010468(regulation of gene expression)
ENSG00000108244	5.20332	3.01955	5.74877	0.0165002	0.393768	up	1	20	0	11	0	0	0	0	0.773012	4.77504	-1.68081	4.10195	-1.68081	-1.68081	-1.68081	-1.68081	KRT23	protein_coding	25984	CK23|HAIK1|K23	MIM:606194|HGNC:HGNC:6438|Ensembl:ENSG00000108244|HPRD:05863|Vega:OTTHUMG00000133376	keratin 23, type I		GO:0005882(intermediate filament)	GO:0005198(structural molecule activity)
ENSG00000156171	5.20295	2.99479	5.07187	0.0243171	0.455907	up	18	14	0	0	0	0	0	0	4.66997	4.2675	-1.68081	-1.68081	-1.68081	-1.68081	-1.68081	-1.68081	DRAM2	protein_coding	128338	CORD21|PRO180|TMEM77|WWFQ154	MIM:613360|HGNC:HGNC:28769|Ensembl:ENSG00000156171|HPRD:14685|Vega:OTTHUMG00000011911	DNA damage regulated autophagy modulator 2		GO:0005764(lysosome)//GO:0001917(photoreceptor inner segment)//GO:0005794(Golgi apparatus)//GO:0016021(integral component of membrane)//GO:0005765(lysosomal membrane)//GO:0043231(intracellular membrane-bounded organelle)//GO:0016324(apical plasma membrane)//GO:0005737(cytoplasm)		GO:0045494(photoreceptor cell maintenance)//GO:0006915(apoptotic process)//GO:0010506(regulation of autophagy)//GO:0007601(visual perception)//GO:0006914(autophagy)
ENSG00000186583	5.20178	3.86447	4.46043	0.0346888	0.521211	up	0	5	14	45	1	0	0	0	-1.68081	2.82352	4.39185	6.11443	0.335861	-1.68081	-1.68081	-1.68081	SPATC1	protein_coding	375686	SPATA15	MIM:610874|HGNC:HGNC:30510|Ensembl:ENSG00000186583|HPRD:15433|Vega:OTTHUMG00000156976	spermatogenesis and centriole associated 1		GO:0005813(centrosome)//GO:0005737(cytoplasm)
ENSG00000102934	5.19684	3.05048	5.14458	0.0233191	0.447738	up	16	0	0	16	0	0	0	0	4.50225	-1.68081	-1.68081	4.6343	-1.68081	-1.68081	-1.68081	-1.68081	PLLP	protein_coding	51090	PMLP|TM4SF11	MIM:600340|HGNC:HGNC:18553|Ensembl:ENSG00000102934|HPRD:11854|Vega:OTTHUMG00000133465	plasmolipin		GO:0043218(compact myelin)//GO:0016021(integral component of membrane)//GO:0045121(membrane raft)//GO:0070062(extracellular exosome)	GO:0005515(protein binding)	GO:0009611(response to wounding)//GO:0042552(myelination)//GO:0006811(ion transport)
ENSG00000196242	5.19104	3.04513	5.13047	0.0235093	0.450452	up	18	0	0	14	0	0	0	0	4.66997	-1.68081	-1.68081	4.44424	-1.68081	-1.68081	-1.68081	-1.68081	OR2C3	protein_coding	81472	OR2C4|OR2C5P|OST742	HGNC:HGNC:15005|Ensembl:ENSG00000196242|HPRD:17697|Vega:OTTHUMG00000040579	olfactory receptor family 2 subfamily C member 3	hsa04740(Olfactory transduction)	GO:0005886(plasma membrane)//GO:0016021(integral component of membrane)	GO:0004930(G-protein coupled receptor activity)//GO:0004984(olfactory receptor activity)	GO:0007608(sensory perception of smell)//GO:0007186(G-protein coupled receptor signaling pathway)//GO:0050911(detection of chemical stimulus involved in sensory perception of smell)
ENSG00000141219	5.191	4.45976	4.55153	0.0328894	0.516917	up	10	13	4	39	0	0	60	0	3.83604	4.16238	2.63711	5.90898	-1.68081	-1.68081	5.88675	-1.68081	C17orf80	protein_coding	55028	HLC-8|MIG3|SPEP1	HGNC:HGNC:29601|Ensembl:ENSG00000141219|HPRD:17108|Vega:OTTHUMG00000178417	chromosome 17 open reading frame 80		GO:0016021(integral component of membrane)//GO:0070062(extracellular exosome)	GO:0003674(molecular_function)	GO:0008150(biological_process)
ENSG00000011638	5.18325	2.88508	5.98474	0.0144302	0.375135	up	1	2	22	2	0	0	0	0	0.773012	1.59393	5.03611	1.75587	-1.68081	-1.68081	-1.68081	-1.68081	TMEM159	protein_coding	57146	-	MIM:611304|HGNC:HGNC:30136|Ensembl:ENSG00000011638|HPRD:17428|Vega:OTTHUMG00000131559	transmembrane protein 159		GO:0016021(integral component of membrane)	GO:0005515(protein binding)
ENSG00000237136	5.18072	3.16011	5.19308	0.022677	0.443016	up	0	0	26	9	0	0	0	0	-1.68081	-1.68081	5.27501	3.81825	-1.68081	-1.68081	-1.68081	-1.68081	C4orf51	protein_coding	646603	-	HGNC:HGNC:37264|Ensembl:ENSG00000237136|Vega:OTTHUMG00000161367	chromosome 4 open reading frame 51
ENSG00000153786	5.17731	4.56219	8.06445	0.00451422	0.238342	up	27	24	25	36	0	0	2	4	5.24902	5.03534	5.21889	5.79413	-1.68081	-1.68081	1.18509	2.51753	ZDHHC7	protein_coding	55625	DHHC7|SERZ-B|SERZ1|ZNF370	MIM:614604|HGNC:HGNC:18459|Ensembl:ENSG00000153786|HPRD:15722|Vega:OTTHUMG00000137645	zinc finger DHHC-type containing 7		GO:0016021(integral component of membrane)//GO:0005794(Golgi apparatus)//GO:0043231(intracellular membrane-bounded organelle)//GO:0000139(Golgi membrane)//GO:0005730(nucleolus)//GO:0005654(nucleoplasm)//GO:0005634(nucleus)	GO:0016409(palmitoyltransferase activity)//GO:0008270(zinc ion binding)//GO:0019706(protein-cysteine S-palmitoyltransferase activity)	GO:0018345(protein palmitoylation)//GO:0008152(metabolic process)//GO:0018230(peptidyl-L-cysteine S-palmitoylation)
ENSG00000139324	5.1719	7.35004	10.2748	0.00134857	0.147219	up	330	0	130	396	21	2	1	2	8.84955	-1.68081	7.58761	9.24617	4.34103	1.46398	0.370548	1.59405	TMTC3	protein_coding	160418	SMILE	HGNC:HGNC:26899|Ensembl:ENSG00000139324|HPRD:10243|Vega:OTTHUMG00000169887	transmembrane and tetratricopeptide repeat containing 3		GO:0016021(integral component of membrane)	GO:0005515(protein binding)	GO:0060447(bud outgrowth involved in lung branching)//GO:0048747(muscle fiber development)//GO:0048286(lung alveolus development)//GO:0009791(post-embryonic development)//GO:0010468(regulation of gene expression)
ENSG00000122733	5.16961	3.06357	5.11237	0.0237559	0.452109	up	0	24	10	0	0	0	0	0	-1.68081	5.03534	3.91498	-1.68081	-1.68081	-1.68081	-1.68081	-1.68081	KIAA1045	protein_coding
ENSG00000123444	5.16931	3.01697	4.98102	0.0256269	0.463436	up	26	0	6	0	0	0	0	0	5.19503	-1.68081	3.19776	-1.68081	-1.68081	-1.68081	-1.68081	-1.68081	KBTBD4	protein_coding	55709	BKLHD4|HSPC252	HGNC:HGNC:23761|Ensembl:ENSG00000123444|HPRD:13757|Vega:OTTHUMG00000166894	kelch repeat and BTB domain containing 4
ENSG00000228368	5.16182	5.37193	9.10349	0.00255122	0.18381	up	90	23	42	44	24	0	0	2	6.97768	4.97453	5.96246	6.08216	4.5309	-1.68081	-1.68081	1.59405	AC106873.4	protein_coding
ENSG00000179922	5.15621	4.1509	4.86447	0.0274153	0.482303	up	13	18	16	13	38	0	0	0	4.20726	4.62486	4.58182	4.33892	5.18667	-1.68081	-1.68081	-1.68081	ZNF784	protein_coding	147808	-	HGNC:HGNC:33111|Ensembl:ENSG00000179922|HPRD:14076|Vega:OTTHUMG00000180860	zinc finger protein 784		GO:0005634(nucleus)	GO:0046872(metal ion binding)//GO:0003677(DNA binding)	GO:0006351(transcription, DNA-templated)//GO:0002244(hematopoietic progenitor cell differentiation)//GO:0006355(regulation of transcription, DNA-templated)
ENSG00000136895	5.15253	4.31436	4.98347	0.0255906	0.463436	up	38	20	16	4	0	0	30	0	5.73864	4.77504	4.58182	2.68766	-1.68081	-1.68081	4.89433	-1.68081	GARNL3	protein_coding	84253	bA356B19.1	HGNC:HGNC:25425|Ensembl:ENSG00000136895|HPRD:13567|Vega:OTTHUMG00000020700	GTPase activating Rap/RanGAP domain-like 3			GO:0005096(GTPase activator activity)	GO:0051056(regulation of small GTPase mediated signal transduction)//GO:0043547(positive regulation of GTPase activity)
ENSG00000165997	5.15154	3.57208	5.27615	0.0216195	0.43417	up	52	0	2	0	0	0	0	0	6.18888	-1.68081	1.70769	-1.68081	-1.68081	-1.68081	-1.68081	-1.68081	ARL5B	protein_coding	221079	ARL8	MIM:608909|HGNC:HGNC:23052|Ensembl:ENSG00000165997|HPRD:12328|Vega:OTTHUMG00000017765	ADP ribosylation factor like GTPase 5B		GO:0005622(intracellular)	GO:0005525(GTP binding)	GO:0007264(small GTPase mediated signal transduction)
ENSG00000105619	5.14611	5.61808	7.12201	0.00761433	0.301044	up	67	18	46	68	0	0	82	2	6.55314	4.62486	6.09307	6.70784	-1.68081	-1.68081	6.33537	1.59405	TFPT	protein_coding	29844	FB1|INO80F|amida	MIM:609519|HGNC:HGNC:13630|Ensembl:ENSG00000105619|HPRD:10266|Vega:OTTHUMG00000065906	TCF3 (E2A) fusion partner (in childhood Leukemia)		GO:0031965(nuclear membrane)//GO:0031011(Ino80 complex)//GO:0005730(nucleolus)//GO:0005654(nucleoplasm)//GO:0005634(nucleus)//GO:0005737(cytoplasm)	GO:0046982(protein heterodimerization activity)//GO:0005515(protein binding)//GO:0003677(DNA binding)	GO:0008584(male gonad development)//GO:0043065(positive regulation of apoptotic process)//GO:0006310(DNA recombination)//GO:0006351(transcription, DNA-templated)//GO:0097190(apoptotic signaling pathway)//GO:0006281(DNA repair)//GO:0006355(regulation of transcription, DNA-templated)
ENSG00000089057	5.14564	3.4576	6.33256	0.0118541	0.345574	up	2	2	19	22	0	0	0	1	1.63495	1.59393	4.82677	5.08878	-1.68081	-1.68081	-1.68081	0.7359	SLC23A2	protein_coding	9962	NBTL1|SLC23A1|SVCT2|YSPL2	MIM:603791|HGNC:HGNC:10973|Ensembl:ENSG00000089057|HPRD:04811|Vega:OTTHUMG00000031793	solute carrier family 23 (ascorbic acid transporter), member 2		GO:0016021(integral component of membrane)//GO:0005887(integral component of plasma membrane)//GO:0016020(membrane)//GO:0009925(basal plasma membrane)//GO:0005886(plasma membrane)//GO:0016323(basolateral plasma membrane)//GO:0016324(apical plasma membrane)//GO:0005737(cytoplasm)	GO:0070890(sodium-dependent L-ascorbate transmembrane transporter activity)//GO:0015205(nucleobase transmembrane transporter activity)//GO:0008523(sodium-dependent multivitamin transmembrane transporter activity)//GO:0015229(L-ascorbic acid transporter activity)	GO:0015993(molecular hydrogen transport)//GO:0015882(L-ascorbic acid transport)//GO:0044281(small molecule metabolic process)//GO:0006979(response to oxidative stress)//GO:0019852(L-ascorbic acid metabolic process)//GO:0070904(transepithelial L-ascorbic acid transport)//GO:0035461(vitamin transmembrane transport)//GO:0006139(nucleobase-containing compound metabolic process)//GO:0006814(sodium ion…
ENSG00000099999	5.1445	3.4587	5.09368	0.0240132	0.453017	up	26	3	7	10	0	2	0	0	5.19503	2.12833	3.41313	3.96706	-1.68081	1.46398	-1.68081	-1.68081	RNF215	protein_coding	200312	-	HGNC:HGNC:33434|Ensembl:ENSG00000099999|HPRD:18747|Vega:OTTHUMG00000151016	ring finger protein 215		GO:0016021(integral component of membrane)	GO:0008270(zinc ion binding)
ENSG00000196151	5.13517	6.33148	9.83727	0.00171011	0.157215	up	140	15	88	121	6	0	0	65	7.61384	4.36547	7.02579	7.53736	2.58814	-1.68081	-1.68081	6.4642	WDSUB1	protein_coding	151525	UBOX6|WDSAM1	HGNC:HGNC:26697|Ensembl:ENSG00000196151|HPRD:08773|Vega:OTTHUMG00000132028	WD repeat, sterile alpha motif and U-box domain containing 1			GO:0004842(ubiquitin-protein transferase activity)	GO:0016567(protein ubiquitination)
ENSG00000176029	5.12615	3.83056	4.70049	0.030154	0.499898	up	6	30	20	4	10	0	0	0	3.11993	5.35452	4.89998	2.68766	3.29486	-1.68081	-1.68081	-1.68081	C11orf16	protein_coding	56673	-	HGNC:HGNC:1169|Ensembl:ENSG00000176029|HPRD:12604|Vega:OTTHUMG00000165654	chromosome 11 open reading frame 16
ENSG00000136378	5.12183	2.75264	5.53626	0.0186264	0.411412	up	4	0	3	16	0	0	0	0	2.56062	-1.68081	2.24599	4.6343	-1.68081	-1.68081	-1.68081	-1.68081	ADAMTS7	protein_coding	11173	ADAM-TS 7|ADAM-TS7|ADAMTS-7	MIM:605009|HGNC:HGNC:223|Ensembl:ENSG00000136378|HPRD:05422|Vega:OTTHUMG00000172907	ADAM metallopeptidase with thrombospondin type 1 motif 7		GO:0005578(proteinaceous extracellular matrix)//GO:0005788(endoplasmic reticulum lumen)//GO:0009986(cell surface)	GO:0008237(metallopeptidase activity)//GO:0005515(protein binding)//GO:0008270(zinc ion binding)//GO:0004222(metalloendopeptidase activity)	GO:0044267(cellular protein metabolic process)//GO:0071773(cellular response to BMP stimulus)//GO:0071347(cellular response to interleukin-1)//GO:0071356(cellular response to tumor necrosis factor)//GO:0098779(mitophagy in response to mitochondrial depolarization)//GO:0032331(negative regulation of chondrocyte differentiation)//GO:0036066(protein O-linked fucosylation)//GO:0051603(proteolysis inv…
ENSG00000171451	5.12059	3.24513	5.35208	0.0206975	0.429486	up	14	0	16	8	0	0	1	0	4.31244	-1.68081	4.58182	3.65231	-1.68081	-1.68081	0.370548	-1.68081	DSEL	protein_coding	92126	C18orf4	MIM:611125|HGNC:HGNC:18144|Ensembl:ENSG00000171451|HPRD:10720|Vega:OTTHUMG00000132804	dermatan sulfate epimerase-like		GO:0016021(integral component of membrane)//GO:0000139(Golgi membrane)	GO:0047757(chondroitin-glucuronate 5-epimerase activity)	GO:0030204(chondroitin sulfate metabolic process)//GO:0005975(carbohydrate metabolic process)//GO:0044281(small molecule metabolic process)//GO:0030203(glycosaminoglycan metabolic process)//GO:0030208(dermatan sulfate biosynthetic process)
ENSG00000070031	5.1191	5.15243	4.7885	0.0286503	0.492752	up	0	31	18	77	81	1	0	0	-1.68081	5.40147	4.74965	6.88666	6.27202	0.618515	-1.68081	-1.68081	SCT	protein_coding	6343	-	MIM:182099|HGNC:HGNC:10607|HPRD:08354	secretin		GO:0005575(cellular_component)//GO:0005576(extracellular region)//GO:0005615(extracellular space)	GO:0047485(protein N-terminus binding)//GO:0005179(hormone activity)	GO:0021542(dentate gyrus development)//GO:0043524(negative regulation of neuron apoptotic process)//GO:0030157(pancreatic juice secretion)//GO:0008542(visual learning)//GO:1903640(negative regulation of gastrin-induced gastric acid secretion)//GO:0097150(neuronal stem cell population maintenance)//GO:0030819(positive regulation of cAMP biosynthetic process)//GO:0090274(positive regulation of soma…
ENSG00000227782	5.11443	4.36849	4.88515	0.0270887	0.479359	up	12	16	22	12	0	46	0	0	4.09382	4.45722	5.03611	4.22529	-1.68081	5.82242	-1.68081	-1.68081	AC002553.1	protein_coding
ENSG00000172667	5.11394	3.68357	5.56113	0.0183636	0.407774	up	20	0	29	7	2	0	0	0	4.8202	-1.68081	5.43135	3.46477	1.14558	-1.68081	-1.68081	-1.68081	ZMAT3	protein_coding	64393	PAG608|WIG-1|WIG1	MIM:606452|HGNC:HGNC:29983|Ensembl:ENSG00000172667|HPRD:07343|Vega:OTTHUMG00000157290	zinc finger matrin-type 3	hsa04115(p53 signaling pathway)	GO:0005730(nucleolus)	GO:0003676(nucleic acid binding)//GO:0008270(zinc ion binding)//GO:0003723(RNA binding)//GO:0044822(poly(A) RNA binding)//GO:0005515(protein binding)//GO:0002039(p53 binding)	GO:0043065(positive regulation of apoptotic process)//GO:0072332(intrinsic apoptotic signaling pathway by p53 class mediator)//GO:0015031(protein transport)//GO:0040008(regulation of growth)//GO:0006974(cellular response to DNA damage stimulus)
ENSG00000215045	5.11221	4.45904	4.18442	0.0407971	0.556591	up	12	0	39	45	14	0	0	0	4.09382	-1.68081	5.85609	6.11443	3.76713	-1.68081	-1.68081	-1.68081	GRID2IP	protein_coding	392862	DELPHILIN	MIM:610639|HGNC:HGNC:18464|Ensembl:ENSG00000215045|Vega:OTTHUMG00000155531	Grid2 interacting protein		GO:0030054(cell junction)//GO:0043197(dendritic spine)//GO:0045211(postsynaptic membrane)		GO:0060292(long term synaptic depression)
ENSG00000029639	5.10822	2.79629	4.77282	0.0289124	0.493819	up	11	0	14	0	0	0	0	0	3.97068	-1.68081	4.39185	-1.68081	-1.68081	-1.68081	-1.68081	-1.68081	TFB1M	protein_coding	51106	CGI-75|CGI75|mtTFB|mtTFB1	MIM:607033|HGNC:HGNC:17037|HPRD:09515	transcription factor B1, mitochondrial		GO:0042645(mitochondrial nucleoid)//GO:0005759(mitochondrial matrix)	GO:0044822(poly(A) RNA binding)//GO:0005515(protein binding)//GO:0003677(DNA binding)//GO:0000179(rRNA (adenine-N6,N6-)-dimethyltransferase activity)	GO:0031167(rRNA methylation)//GO:0007005(mitochondrion organization)//GO:0006351(transcription, DNA-templated)//GO:0006355(regulation of transcription, DNA-templated)//GO:0006996(organelle organization)
ENSG00000116017	5.10696	2.73254	5.36381	0.0205588	0.429041	up	18	4	2	0	0	0	0	0	4.66997	2.5174	1.70769	-1.68081	-1.68081	-1.68081	-1.68081	-1.68081	ARID3A	protein_coding	1820	BRIGHT|DRIL1|DRIL3|E2FBP1	MIM:603265|HGNC:HGNC:3031|HPRD:10343	AT-rich interaction domain 3A		GO:0005654(nucleoplasm)//GO:0045121(membrane raft)//GO:0005794(Golgi apparatus)//GO:0005737(cytoplasm)//GO:0005730(nucleolus)	GO:0042803(protein homodimerization activity)//GO:0003682(chromatin binding)//GO:0000977(RNA polymerase II regulatory region sequence-specific DNA binding)//GO:0001228(transcriptional activator activity, RNA polymerase II transcription regulatory region sequence-specific binding)//GO:0005515(protein binding)//GO:0003677(DNA binding)	GO:0006366(transcription from RNA polymerase II promoter)//GO:0045944(positive regulation of transcription from RNA polymerase II promoter)
ENSG00000171860	5.10537	3.00397	5.00403	0.0252884	0.463436	up	0	22	10	0	0	0	0	0	-1.68081	4.91105	3.91498	-1.68081	-1.68081	-1.68081	-1.68081	-1.68081	C3AR1	protein_coding	719	AZ3B|C3AR|HNFAG09	MIM:605246|HGNC:HGNC:1319|Ensembl:ENSG00000171860|HPRD:05581|Vega:OTTHUMG00000168569	complement component 3a receptor 1	hsa04080(Neuroactive ligand-receptor interaction)//hsa04610(Complement and coagulation cascades)//hsa05150(Staphylococcus aureus infection)	GO:0016021(integral component of membrane)//GO:0005887(integral component of plasma membrane)//GO:0005886(plasma membrane)//GO:0005829(cytosol)	GO:0004943(C3a anaphylatoxin receptor activity)//GO:0004435(phosphatidylinositol phospholipase C activity)//GO:0004930(G-protein coupled receptor activity)//GO:0001850(complement component C3a binding)//GO:0004876(complement component C3a receptor activity)	GO:0002430(complement receptor mediated signaling pathway)//GO:0045766(positive regulation of angiogenesis)//GO:0090023(positive regulation of neutrophil chemotaxis)//GO:0072126(positive regulation of glomerular mesangial cell proliferation)//GO:0007204(positive regulation of cytosolic calcium ion concentration)//GO:0008217(regulation of blood pressure)//GO:0006954(inflammatory response)//GO:0008…
ENSG00000100218	5.10351	4.96779	7.16943	0.00741561	0.299931	up	87	8	22	15	45	0	0	0	6.9289	3.47756	5.03611	4.5424	5.42868	-1.68081	-1.68081	-1.68081	RTDR1	protein_coding
ENSG00000100335	5.09574	3.06391	5.71417	0.0168285	0.394081	up	10	6	10	6	0	0	0	1	3.83604	3.07592	3.91498	3.24915	-1.68081	-1.68081	-1.68081	0.7359	MIEF1	protein_coding	54471	HSU79252|MID51|SMCR7L|dJ1104E15.3	MIM:615497|HGNC:HGNC:25979|Ensembl:ENSG00000100335|HPRD:13371|Vega:OTTHUMG00000151105	mitochondrial elongation factor 1		GO:0016021(integral component of membrane)//GO:0005739(mitochondrion)//GO:0005741(mitochondrial outer membrane)//GO:0005777(peroxisome)	GO:0043531(ADP binding)//GO:0019003(GDP binding)//GO:0005515(protein binding)//GO:0042802(identical protein binding)	GO:0008053(mitochondrial fusion)//GO:0000266(mitochondrial fission)//GO:0090314(positive regulation of protein targeting to membrane)//GO:0090141(positive regulation of mitochondrial fission)
ENSG00000176387	5.08546	3.50855	5.8139	0.0159	0.387141	up	0	16	6	26	0	0	0	1	-1.68081	4.45722	3.19776	5.32776	-1.68081	-1.68081	-1.68081	0.7359	HSD11B2	protein_coding	3291	AME|AME1|HSD11K|HSD2|SDR9C3	MIM:614232|HGNC:HGNC:5209|Ensembl:ENSG00000176387|HPRD:01958|Vega:OTTHUMG00000137507	hydroxysteroid (11-beta) dehydrogenase 2	hsa00140(Steroid hormone biosynthesis)//hsa04960(Aldosterone-regulated sodium reabsorption)	GO:0016021(integral component of membrane)//GO:0005789(endoplasmic reticulum membrane)	GO:0003845(11-beta-hydroxysteroid dehydrogenase [NAD(P)] activity)//GO:0005496(steroid binding)//GO:0051287(NAD binding)	GO:0055114(oxidation-reduction process)//GO:0002017(regulation of blood volume by renal aldosterone)//GO:0044281(small molecule metabolic process)//GO:0042493(response to drug)//GO:0032094(response to food)//GO:0001666(response to hypoxia)//GO:0007565(female pregnancy)//GO:0006704(glucocorticoid biosynthetic process)//GO:0032868(response to insulin)//GO:0051384(response to glucocorticoid)//GO:000…
ENSG00000144455	5.07776	5.44491	8.29379	0.00397809	0.227126	up	85	62	22	38	4	26	0	0	6.89543	6.39613	5.03611	5.8717	2.04012	5.0054	-1.68081	-1.68081	SUMF1	protein_coding	285362	AAPA3037|FGE|UNQ3037	MIM:607939|HGNC:HGNC:20376|Ensembl:ENSG00000144455|HPRD:06399|Vega:OTTHUMG00000090269	sulfatase modifying factor 1	hsa04142(Lysosome)	GO:0005788(endoplasmic reticulum lumen)	GO:0016491(oxidoreductase activity)//GO:0046872(metal ion binding)//GO:0042803(protein homodimerization activity)	GO:0055114(oxidation-reduction process)//GO:0044267(cellular protein metabolic process)//GO:0044281(small molecule metabolic process)//GO:0006687(glycosphingolipid metabolic process)//GO:0043687(post-translational protein modification)//GO:0006665(sphingolipid metabolic process)
ENSG00000081803	5.07676	3.28363	5.97164	0.0145378	0.375446	up	1	14	22	3	0	0	1	0	0.773012	4.2675	5.03611	2.29572	-1.68081	-1.68081	0.370548	-1.68081	CADPS2	protein_coding	93664	-	MIM:609978|HGNC:HGNC:16018|Ensembl:ENSG00000081803|HPRD:12996|Vega:OTTHUMG00000157093	Ca2+ dependent secretion activator 2		GO:0030659(cytoplasmic vesicle membrane)//GO:0043231(intracellular membrane-bounded organelle)//GO:0030054(cell junction)//GO:0005654(nucleoplasm)//GO:0042734(presynaptic membrane)//GO:0045211(postsynaptic membrane)	GO:0008289(lipid binding)//GO:0046872(metal ion binding)	GO:0016082(synaptic vesicle priming)//GO:0015031(protein transport)//GO:0045921(positive regulation of exocytosis)//GO:0009267(cellular response to starvation)
ENSG00000153790	5.07214	2.99387	4.98221	0.0256092	0.463436	up	12	0	0	18	0	0	0	0	4.09382	-1.68081	-1.68081	4.80221	-1.68081	-1.68081	-1.68081	-1.68081	C7orf31	protein_coding	136895	-	MIM:616071|HGNC:HGNC:21722|Ensembl:ENSG00000153790|HPRD:12919|Vega:OTTHUMG00000128497	chromosome 7 open reading frame 31		GO:0005813(centrosome)//GO:0005737(cytoplasm)	GO:0005515(protein binding)
ENSG00000101000	5.06682	4.91276	4.812	0.0282623	0.489814	up	48	42	2	42	0	0	28	2	6.07391	5.8368	1.70769	6.01536	-1.68081	-1.68081	4.79588	1.59405	PROCR	protein_coding	10544	CCCA|CCD41|EPCR	MIM:600646|HGNC:HGNC:9452|Ensembl:ENSG00000101000|HPRD:02801|Vega:OTTHUMG00000032323	protein C receptor	hsa04610(Complement and coagulation cascades)	GO:0005886(plasma membrane)//GO:0005887(integral component of plasma membrane)//GO:0005576(extracellular region)//GO:0009986(cell surface)//GO:0005813(centrosome)//GO:0070062(extracellular exosome)//GO:0005925(focal adhesion)	GO:0004872(receptor activity)//GO:0005515(protein binding)	GO:0006955(immune response)//GO:0050819(negative regulation of coagulation)//GO:0050900(leukocyte migration)//GO:0007596(blood coagulation)
ENSG00000236320	5.06467	3.17091	5.172	0.0229537	0.445314	up	0	14	0	22	0	0	0	0	-1.68081	4.2675	-1.68081	5.08878	-1.68081	-1.68081	-1.68081	-1.68081	SLFN14	protein_coding	342618	-	MIM:614958|HGNC:HGNC:32689|Ensembl:ENSG00000236320|Vega:OTTHUMG00000179912	schlafen family member 14		GO:0005634(nucleus)//GO:0005737(cytoplasm)	GO:0005524(ATP binding)//GO:0004521(endoribonuclease activity)//GO:0043022(ribosome binding)	GO:0006402(mRNA catabolic process)//GO:0016075(rRNA catabolic process)//GO:0071287(cellular response to manganese ion)//GO:0090502(RNA phosphodiester bond hydrolysis, endonucleolytic)//GO:0071286(cellular response to magnesium ion)
ENSG00000080503	5.05933	3.96512	4.07036	0.0436419	0.56615	up	27	5	18	3	0	0	0	22	5.24902	2.82352	4.74965	2.29572	-1.68081	-1.68081	-1.68081	4.91119	SMARCA2	protein_coding	6595	BAF190|BRM|NCBRS|SNF2|SNF2L2|SNF2LA|SWI2|Sth1p|hBRM|hSNF2a	MIM:600014|HGNC:HGNC:11098|Ensembl:ENSG00000080503|HPRD:02483|Vega:OTTHUMG00000019445	SWI/SNF related, matrix associated, actin dependent regulator of chromatin, subfamily a, member 2		GO:0071565(nBAF complex)//GO:0071564(npBAF complex)//GO:0000790(nuclear chromatin)//GO:0045111(intermediate filament cytoskeleton)//GO:0043231(intracellular membrane-bounded organelle)//GO:0016514(SWI/SNF complex)//GO:0005654(nucleoplasm)//GO:0005634(nucleus)	GO:0001105(RNA polymerase II transcription coactivator activity)//GO:0005524(ATP binding)//GO:0003682(chromatin binding)//GO:0042393(histone binding)//GO:0044212(transcription regulatory region DNA binding)//GO:0004386(helicase activity)//GO:0016887(ATPase activity)//GO:0005515(protein binding)//GO:0008094(DNA-dependent ATPase activity)//GO:0003713(transcription coactivator activity)	GO:0006325(chromatin organization)//GO:0008152(metabolic process)//GO:0006338(chromatin remodeling)//GO:0007286(spermatid development)//GO:0045944(positive regulation of transcription from RNA polymerase II promoter)//GO:0006351(transcription, DNA-templated)//GO:0045892(negative regulation of transcription, DNA-templated)//GO:0008285(negative regulation of cell proliferation)//GO:0000122(negative…
ENSG00000186479	5.05552	2.95054	4.92595	0.0264563	0.47259	up	15	0	0	14	0	0	0	0	4.41046	-1.68081	-1.68081	4.44424	-1.68081	-1.68081	-1.68081	-1.68081	RGS7BP	protein_coding	401190	R7BP	MIM:610890|HGNC:HGNC:23271|Ensembl:ENSG00000186479|Vega:OTTHUMG00000162293	regulator of G-protein signaling 7 binding protein		GO:0005886(plasma membrane)//GO:0005634(nucleus)//GO:0005737(cytoplasm)		GO:0009968(negative regulation of signal transduction)//GO:0007186(G-protein coupled receptor signaling pathway)
ENSG00000148704	5.05494	2.75773	4.70201	0.0301273	0.499898	up	11	0	13	0	0	0	0	0	3.97068	-1.68081	4.28659	-1.68081	-1.68081	-1.68081	-1.68081	-1.68081	VAX1	protein_coding	11023	MCOPS11	MIM:604294|HGNC:HGNC:12660|Ensembl:ENSG00000148704|HPRD:16052|Vega:OTTHUMG00000019117	ventral anterior homeobox 1		GO:0005634(nucleus)	GO:0031490(chromatin DNA binding)//GO:0001227(transcriptional repressor activity, RNA polymerase II transcription regulatory region sequence-specific binding)//GO:0001162(RNA polymerase II intronic transcription regulatory region sequence-specific DNA binding)	GO:0007411(axon guidance)//GO:0060021(palate development)//GO:0007420(brain development)//GO:0007406(negative regulation of neuroblast proliferation)//GO:0006351(transcription, DNA-templated)//GO:0001764(neuron migration)//GO:0000122(negative regulation of transcription from RNA polymerase II promoter)//GO:0043010(camera-type eye development)//GO:0035914(skeletal muscle cell differentiation)
ENSG00000204969	5.04977	2.7229	5.25735	0.0218542	0.43417	up	14	0	1	8	0	0	0	0	4.31244	-1.68081	0.839271	3.65231	-1.68081	-1.68081	-1.68081	-1.68081	PCDHA2	protein_coding	56146	PCDH-ALPHA2	MIM:606308|HGNC:HGNC:8668|Ensembl:ENSG00000204969|HPRD:07320|Vega:OTTHUMG00000163363	protocadherin alpha 2		GO:0005783(endoplasmic reticulum)//GO:0005887(integral component of plasma membrane)//GO:0005634(nucleus)	GO:0005509(calcium ion binding)	GO:0007399(nervous system development)//GO:0007156(homophilic cell adhesion via plasma membrane adhesion molecules)//GO:0007155(cell adhesion)
ENSG00000104312	5.04961	4.59674	6.64176	0.00996153	0.328361	up	26	36	34	17	12	0	0	1	5.19503	5.61572	5.6593	4.7207	3.55023	-1.68081	-1.68081	0.7359	RIPK2	protein_coding	8767	CARD3|CARDIAK|CCK|GIG30|RICK|RIP2	MIM:603455|HGNC:HGNC:10020|Ensembl:ENSG00000104312|HPRD:04585|Vega:OTTHUMG00000163809	receptor interacting serine/threonine kinase 2	hsa04621(NOD-like receptor signaling pathway)//hsa04722(Neurotrophin signaling pathway)//hsa05131(Shigellosis)//hsa05152(Tuberculosis)	GO:0043234(protein complex)//GO:0031982(vesicle)//GO:0005856(cytoskeleton)//GO:0005737(cytoplasm)//GO:0005829(cytosol)	GO:0004674(protein serine/threonine kinase activity)//GO:0042803(protein homodimerization activity)//GO:0005102(receptor binding)//GO:0004871(signal transducer activity)//GO:0050700(CARD domain binding)//GO:0030274(LIM domain binding)//GO:0004715(non-membrane spanning protein tyrosine kinase activity)//GO:0016301(kinase activity)//GO:0005515(protein binding)//GO:0005524(ATP binding)	GO:0034166(toll-like receptor 10 signaling pathway)//GO:0007249(I-kappaB kinase/NF-kappaB signaling)//GO:0043123(positive regulation of I-kappaB kinase/NF-kappaB signaling)//GO:0046641(positive regulation of alpha-beta T cell proliferation)//GO:0016310(phosphorylation)//GO:0050852(T cell receptor signaling pathway)//GO:0042098(T cell proliferation)//GO:0035666(TRIF-dependent toll-like receptor si…
ENSG00000165118	5.03994	2.48593	5.61143	0.0178437	0.40476	up	2	11	4	1	0	0	0	0	1.63495	3.92593	2.63711	0.883308	-1.68081	-1.68081	-1.68081	-1.68081	C9orf64	protein_coding	84267	-	MIM:611342|HGNC:HGNC:28144|Ensembl:ENSG00000165118|HPRD:12969|Vega:OTTHUMG00000020111	chromosome 9 open reading frame 64		GO:0005575(cellular_component)	GO:0003674(molecular_function)	GO:0008150(biological_process)
ENSG00000142082	5.03472	3.35215	3.99971	0.0455081	0.574144	up	1	11	14	14	4	0	0	0	0.773012	3.92593	4.39185	4.44424	2.04012	-1.68081	-1.68081	-1.68081	SIRT3	protein_coding	23410	SIR2L3	MIM:604481|HGNC:HGNC:14931|Ensembl:ENSG00000142082|HPRD:06836|Vega:OTTHUMG00000119074	sirtuin 3	hsa05230(Central carbon metabolism in cancer)	GO:0005743(mitochondrial inner membrane)//GO:0005739(mitochondrion)//GO:0005759(mitochondrial matrix)	GO:0070403(NAD+ binding)//GO:0032041(NAD-dependent histone deacetylase activity (H3-K14 specific))//GO:0008270(zinc ion binding)//GO:0016811(hydrolase activity, acting on carbon-nitrogen (but not peptide) bonds, in linear amides)//GO:0005515(protein binding)//GO:0003950(NAD+ ADP-ribosyltransferase activity)	GO:0006476(protein deacetylation)//GO:0006471(protein ADP-ribosylation)//GO:0034983(peptidyl-lysine deacetylation)//GO:2000757(negative regulation of peptidyl-lysine acetylation)//GO:0006996(organelle organization)//GO:0007005(mitochondrion organization)//GO:0009060(aerobic respiration)//GO:0070932(histone H3 deacetylation)
ENSG00000203926	5.03403	3.1423	4.99426	0.0254316	0.463436	up	30	0	0	6	0	0	0	0	5.39984	-1.68081	-1.68081	3.24915	-1.68081	-1.68081	-1.68081	-1.68081	SPANXA2	protein_coding	728712	CT11.1|SPANX|SPANX-A|SPANXA	MIM:300493|HGNC:HGNC:14328|HPRD:06720	SPANX family member A2
ENSG00000267906	5.03208	2.88708	4.7535	0.0292388	0.494836	up	22	0	6	0	0	0	0	0	4.95626	-1.68081	3.19776	-1.68081	-1.68081	-1.68081	-1.68081	-1.68081	AC073333.1	protein_coding
ENSG00000147588	5.03123	4.21191	5.29051	0.0214419	0.43417	up	5	22	20	24	0	0	26	0	2.86721	4.91105	4.89998	5.21321	-1.68081	-1.68081	4.69021	-1.68081	PMP2	protein_coding	5375	FABP8|M-FABP|MP2|P2	MIM:170715|HGNC:HGNC:9117|Ensembl:ENSG00000147588|HPRD:01366|Vega:OTTHUMG00000164600	peripheral myelin protein 2		GO:0043209(myelin sheath)//GO:0005737(cytoplasm)//GO:0070062(extracellular exosome)	GO:0008289(lipid binding)//GO:0015485(cholesterol binding)//GO:0005515(protein binding)//GO:0005215(transporter activity)//GO:0005504(fatty acid binding)	GO:0061024(membrane organization)//GO:0006810(transport)
ENSG00000071967	5.02741	3.55409	4.36629	0.0366567	0.533797	up	10	16	4	15	0	0	10	0	3.83604	4.45722	2.63711	4.5424	-1.68081	-1.68081	3.33932	-1.68081	CYBRD1	protein_coding	79901	CYB561A2|DCYTB|FRRS3	MIM:605745|HGNC:HGNC:20797|Ensembl:ENSG00000071967|HPRD:05764|Vega:OTTHUMG00000132260	cytochrome b reductase 1	hsa04978(Mineral absorption)	GO:0016021(integral component of membrane)//GO:0070062(extracellular exosome)//GO:0031526(brush border membrane)//GO:0005886(plasma membrane)	GO:0000293(ferric-chelate reductase activity)//GO:0046872(metal ion binding)//GO:0005515(protein binding)//GO:0016722(oxidoreductase activity, oxidizing metal ions)	GO:0010039(response to iron ion)//GO:0055114(oxidation-reduction process)//GO:0006879(cellular iron ion homeostasis)//GO:0055085(transmembrane transport)
ENSG00000261609	5.0239	2.53739	5.18518	0.0227804	0.443016	up	2	9	8	0	0	0	0	0	1.63495	3.64299	3.60049	-1.68081	-1.68081	-1.68081	-1.68081	-1.68081	GAN	protein_coding	8139	GAN1|KLHL16	MIM:605379|HGNC:HGNC:4137|HPRD:05647	gigaxonin		GO:0005856(cytoskeleton)//GO:0005737(cytoplasm)//GO:0031463(Cul3-RING ubiquitin ligase complex)	GO:0003674(molecular_function)//GO:0005515(protein binding)//GO:0004842(ubiquitin-protein transferase activity)	GO:0007010(cytoskeleton organization)//GO:0042787(protein ubiquitination involved in ubiquitin-dependent protein catabolic process)//GO:0016567(protein ubiquitination)
ENSG00000215717	5.02015	2.88769	4.82226	0.0280945	0.48786	up	0	14	14	0	0	0	0	0	-1.68081	4.2675	4.39185	-1.68081	-1.68081	-1.68081	-1.68081	-1.68081	TMEM167B	protein_coding	56900	AD-020|C1orf119	HGNC:HGNC:30187|HPRD:16474	transmembrane protein 167B		GO:0016021(integral component of membrane)//GO:0000139(Golgi membrane)
ENSG00000198963	5.01666	3.43056	5.71799	0.0167919	0.394081	up	2	0	1	41	0	0	0	0	1.63495	-1.68081	0.839271	5.98076	-1.68081	-1.68081	-1.68081	-1.68081	RORB	protein_coding	6096	NR1F2|ROR-BETA|RZR-BETA|RZRB|bA133M9.1	MIM:601972|HGNC:HGNC:10259|Ensembl:ENSG00000198963|HPRD:09062	RAR related orphan receptor B	hsa04710(Circadian rhythm)	GO:0005654(nucleoplasm)//GO:0005634(nucleus)	GO:0008270(zinc ion binding)//GO:0003700(transcription factor activity, sequence-specific DNA binding)//GO:0043565(sequence-specific DNA binding)//GO:0003707(steroid hormone receptor activity)//GO:0004879(RNA polymerase II transcription factor activity, ligand-activated sequence-specific DNA binding)//GO:0008134(transcription factor binding)//GO:0008502(melatonin receptor activity)//GO:0005515(pr…	GO:0042462(eye photoreceptor cell development)//GO:0043401(steroid hormone mediated signaling pathway)//GO:0030522(intracellular receptor signaling pathway)//GO:0007420(brain development)//GO:0060041(retina development in camera-type eye)//GO:0010467(gene expression)//GO:0046549(retinal cone cell development)//GO:0045668(negative regulation of osteoblast differentiation)//GO:0035881(amacrine cell…
ENSG00000196678	5.01018	4.80426	7.34418	0.00672803	0.283552	up	28	26	22	57	8	2	0	0	5.30107	5.14976	5.03611	6.4541	2.98435	1.46398	-1.68081	-1.68081	ERI2	protein_coding	112479	EXOD1|ZGRF5	HGNC:HGNC:30541|Ensembl:ENSG00000196678|HPRD:14456|Vega:OTTHUMG00000131557	ERI1 exoribonuclease family member 2			GO:0003676(nucleic acid binding)//GO:0008270(zinc ion binding)//GO:0004527(exonuclease activity)	GO:0090305(nucleic acid phosphodiester bond hydrolysis)//GO:0006259(DNA metabolic process)
ENSG00000124172	5.00909	4.74439	4.26022	0.0390149	0.547603	up	26	24	66	0	30	0	0	0	5.19503	5.03534	6.61191	-1.68081	4.84893	-1.68081	-1.68081	-1.68081	ATP5E	protein_coding	514	ATPE|MC5DN3	MIM:606153|HGNC:HGNC:838|HPRD:05856	ATP synthase, H+ transporting, mitochondrial F1 complex, epsilon subunit	hsa00190(Oxidative phosphorylation)//	GO:0000275(mitochondrial proton-transporting ATP synthase complex, catalytic core F(1))//GO:0005759(mitochondrial matrix)//GO:0005753(mitochondrial proton-transporting ATP synthase complex)	GO:0016887(ATPase activity)//GO:0022857(transmembrane transporter activity)//GO:0046933(proton-transporting ATP synthase activity, rotational mechanism)//GO:0046961(proton-transporting ATPase activity, rotational mechanism)	GO:0044281(small molecule metabolic process)//GO:0022904(respiratory electron transport chain)//GO:0042776(mitochondrial ATP synthesis coupled proton transport)//GO:0044237(cellular metabolic process)
ENSG00000198276	5.00702	4.27695	4.66215	0.0308346	0.504178	up	22	18	15	7	0	0	48	0	4.95626	4.62486	4.48996	3.46477	-1.68081	-1.68081	5.56672	-1.68081	UCKL1	protein_coding	54963	UCK1L|URKL1	MIM:610866|HGNC:HGNC:15938|Ensembl:ENSG00000198276|HPRD:15607|Vega:OTTHUMG00000033003	uridine-cytidine kinase 1-like 1	hsa00240(Pyrimidine metabolism)//hsa00983(Drug metabolism - other enzymes)//	GO:0005634(nucleus)//GO:0005829(cytosol)	GO:0005524(ATP binding)//GO:0005515(protein binding)//GO:0004849(uridine kinase activity)	GO:0016310(phosphorylation)//GO:0044206(UMP salvage)//GO:0006222(UMP biosynthetic process)//GO:0016032(viral process)//GO:0006206(pyrimidine nucleobase metabolic process)//GO:0044211(CTP salvage)//GO:0043097(pyrimidine nucleoside salvage)
ENSG00000105664	4.99757	4.20918	5.64564	0.0174988	0.401393	up	49	0	7	29	0	0	0	4	6.10352	-1.68081	3.41313	5.48414	-1.68081	-1.68081	-1.68081	2.51753	COMP	protein_coding	1311	EDM1|EPD1|MED|PSACH|THBS5	MIM:600310|HGNC:HGNC:2227|Ensembl:ENSG00000105664|HPRD:02632|Vega:OTTHUMG00000169318	cartilage oligomeric matrix protein	hsa04145(Phagosome)//hsa04151(PI3K-Akt signaling pathway)//hsa04510(Focal adhesion)//hsa04512(ECM-receptor interaction)//hsa05144(Malaria)	GO:0005578(proteinaceous extracellular matrix)//GO:0031012(extracellular matrix)//GO:0070062(extracellular exosome)//GO:0005576(extracellular region)//GO:0005615(extracellular space)	GO:0002020(protease binding)//GO:0005518(collagen binding)//GO:0008201(heparin binding)//GO:0043395(heparan sulfate proteoglycan binding)//GO:0005201(extracellular matrix structural constituent)//GO:0005515(protein binding)//GO:0005509(calcium ion binding)	GO:0030198(extracellular matrix organization)//GO:0009887(organ morphogenesis)//GO:0060173(limb development)//GO:0001501(skeletal system development)//GO:0007155(cell adhesion)//GO:0043066(negative regulation of apoptotic process)//GO:0006915(apoptotic process)//GO:0003417(growth plate cartilage development)
ENSG00000159450	4.99627	2.91178	4.8325	0.0279281	0.487373	up	16	0	0	12	0	0	0	0	4.50225	-1.68081	-1.68081	4.22529	-1.68081	-1.68081	-1.68081	-1.68081	TCHH	protein_coding	7062	THH|THL|TRHY	MIM:190370|HGNC:HGNC:11791|Ensembl:ENSG00000159450	trichohyalin		GO:0005856(cytoskeleton)	GO:0030674(protein binding, bridging)//GO:0005509(calcium ion binding)	GO:0045109(intermediate filament organization)//GO:0031424(keratinization)//GO:0008150(biological_process)
ENSG00000152430	4.99444	3.10665	4.92262	0.0265072	0.472942	up	0	6	28	0	0	0	0	0	-1.68081	3.07592	5.3811	-1.68081	-1.68081	-1.68081	-1.68081	-1.68081	BOLL	protein_coding	66037	BOULE	MIM:606165|HGNC:HGNC:14273|Ensembl:ENSG00000152430|Vega:OTTHUMG00000132747	boule homolog, RNA binding protein		GO:0005737(cytoplasm)	GO:0000166(nucleotide binding)//GO:0003676(nucleic acid binding)//GO:0005515(protein binding)//GO:0008494(translation activator activity)//GO:0003723(RNA binding)	GO:0045948(positive regulation of translational initiation)//GO:0007275(multicellular organism development)//GO:0007283(spermatogenesis)//GO:0007126(meiotic nuclear division)//GO:0030154(cell differentiation)
ENSG00000162929	4.98673	3.88362	4.75374	0.0292347	0.494836	up	24	0	0	42	1	0	0	0	5.08058	-1.68081	-1.68081	6.01536	0.335861	-1.68081	-1.68081	-1.68081	KIAA1841	protein_coding	84542	-	HGNC:HGNC:29387|Ensembl:ENSG00000162929|HPRD:13896|Vega:OTTHUMG00000187089	KIAA1841			GO:0003677(DNA binding)
ENSG00000167617	4.97976	3.62007	4.41413	0.0356425	0.52842	up	22	0	32	0	1	0	0	0	4.95626	-1.68081	5.57239	-1.68081	0.335861	-1.68081	-1.68081	-1.68081	CDC42EP5	protein_coding	148170	Borg3|CEP5	MIM:609171|HGNC:HGNC:17408|Ensembl:ENSG00000167617|HPRD:13023|Vega:OTTHUMG00000065699	CDC42 effector protein 5		GO:0005886(plasma membrane)//GO:0016020(membrane)//GO:0012505(endomembrane system)//GO:0005829(cytosol)//GO:0005856(cytoskeleton)//GO:0005737(cytoplasm)	GO:0005096(GTPase activator activity)//GO:0017049(GTP-Rho binding)	GO:0008360(regulation of cell shape)//GO:0007266(Rho protein signal transduction)//GO:0031274(positive regulation of pseudopodium assembly)//GO:0043547(positive regulation of GTPase activity)//GO:0007254(JNK cascade)//GO:0030838(positive regulation of actin filament polymerization)
ENSG00000182621	4.97414	3.2179	5.69362	0.0170267	0.39572	up	10	6	8	12	0	0	0	2	3.83604	3.07592	3.60049	4.22529	-1.68081	-1.68081	-1.68081	1.59405	PLCB1	protein_coding	23236	EIEE12|PI-PLC|PLC-154|PLC-I|PLC-beta-1|PLC154|PLCB1A|PLCB1B	MIM:607120|HGNC:HGNC:15917|Ensembl:ENSG00000182621|HPRD:06177|Vega:OTTHUMG00000031849	phospholipase C beta 1	hsa00562(Inositol phosphate metabolism)//	GO:0043209(myelin sheath)//GO:0000790(nuclear chromatin)//GO:0031965(nuclear membrane)//GO:0005829(cytosol)//GO:0070062(extracellular exosome)//GO:0016607(nuclear speck)//GO:0005634(nucleus)//GO:0005737(cytoplasm)	GO:0005546(phosphatidylinositol-4,5-bisphosphate binding)//GO:0042803(protein homodimerization activity)//GO:0004871(signal transducer activity)//GO:0019899(enzyme binding)//GO:0005516(calmodulin binding)//GO:0005096(GTPase activator activity)//GO:0004435(phosphatidylinositol phospholipase C activity)//GO:0005515(protein binding)//GO:0005509(calcium ion binding)//GO:0005521(lamin binding)	GO:0008152(metabolic process)//GO:0060466(activation of meiosis involved in egg activation)//GO:0021987(cerebral cortex development)//GO:0016042(lipid catabolic process)//GO:0007213(G-protein coupled acetylcholine receptor signaling pathway)//GO:2000344(positive regulation of acrosome reaction)//GO:0035722(interleukin-12-mediated signaling pathway)//GO:0048639(positive regulation of developmental…
ENSG00000157045	4.96554	4.93457	6.20774	0.0127193	0.362387	up	37	51	19	24	40	0	0	1	5.70039	6.11551	4.82677	5.21321	5.26006	-1.68081	-1.68081	0.7359	NTAN1	protein_coding	123803	PNAA|PNAD	MIM:615367|HGNC:HGNC:29909|Ensembl:ENSG00000157045|HPRD:17649|Vega:OTTHUMG00000129849	N-terminal asparagine amidase		GO:0005634(nucleus)//GO:0005737(cytoplasm)	GO:0008418(protein-N-terminal asparagine amidohydrolase activity)	GO:0008344(adult locomotory behavior)//GO:0008152(metabolic process)//GO:0007613(memory)
ENSG00000112761	4.96249	4.80946	4.1453	0.0417502	0.559807	up	50	33	0	20	0	0	59	1	6.13254	5.49102	-1.68081	4.9526	-1.68081	-1.68081	5.86263	0.7359	WISP3	protein_coding	8838	CCN6|LIBC|PPAC|PPD|WISP-3	MIM:603400|HGNC:HGNC:12771|Ensembl:ENSG00000112761|HPRD:04550|Vega:OTTHUMG00000185101	WNT1 inducible signaling pathway protein 3		GO:0005578(proteinaceous extracellular matrix)//GO:0005576(extracellular region)//GO:0005615(extracellular space)	GO:0008201(heparin binding)//GO:0008083(growth factor activity)//GO:0005178(integrin binding)//GO:0005520(insulin-like growth factor binding)	GO:0007267(cell-cell signaling)//GO:0060548(negative regulation of cell death)//GO:0007165(signal transduction)//GO:0001558(regulation of cell growth)//GO:0007155(cell adhesion)
ENSG00000108379	4.96233	2.37385	5.57541	0.0182144	0.407774	up	2	4	2	7	0	0	0	0	1.63495	2.5174	1.70769	3.46477	-1.68081	-1.68081	-1.68081	-1.68081	WNT3	protein_coding	7473	INT4|TETAMS	MIM:165330|HGNC:HGNC:12782|Ensembl:ENSG00000108379|HPRD:01318|Vega:OTTHUMG00000178076	wingless-type MMTV integration site family member 3	hsa04310(Wnt signaling pathway)//hsa04340(Hedgehog signaling pathway)//hsa04390(Hippo signaling pathway)//hsa04550(Signaling pathways regulating pluripotency of stem cells)//hsa04916(Melanogenesis)//hsa05166(HTLV-I infection)//hsa05200(Pathways in cancer)//hsa05205(Proteoglycans in cancer)//hsa05206(MicroRNAs in cancer)//hsa05217(Basal cell carcinoma)	GO:1990909(Wnt signalosome)//GO:0005886(plasma membrane)//GO:0070062(extracellular exosome)//GO:0005576(extracellular region)//GO:0005796(Golgi lumen)//GO:0005788(endoplasmic reticulum lumen)//GO:0030666(endocytic vesicle membrane)//GO:0005578(proteinaceous extracellular matrix)//GO:0005615(extracellular space)	GO:0048018(receptor agonist activity)//GO:0005515(protein binding)//GO:0019904(protein domain specific binding)//GO:0005109(frizzled binding)	GO:0010628(positive regulation of gene expression)//GO:0009948(anterior/posterior axis specification)//GO:0060323(head morphogenesis)//GO:0061180(mammary gland epithelium development)//GO:0030182(neuron differentiation)//GO:0000902(cell morphogenesis)//GO:0030177(positive regulation of Wnt signaling pathway)//GO:0060070(canonical Wnt signaling pathway)//GO:0044339(canonical Wnt signaling pathway …
ENSG00000242221	4.95751	2.90537	4.80631	0.0283557	0.490598	up	0	0	14	13	0	0	0	0	-1.68081	-1.68081	4.39185	4.33892	-1.68081	-1.68081	-1.68081	-1.68081	PSG2	protein_coding	5670	CEA|PSBG2|PSG1	MIM:176391|HGNC:HGNC:9519|Ensembl:ENSG00000242221|HPRD:08891|Vega:OTTHUMG00000151547	pregnancy specific beta-1-glycoprotein 2		GO:0005575(cellular_component)//GO:0005576(extracellular region)	GO:0003674(molecular_function)	GO:0007565(female pregnancy)//GO:0016477(cell migration)
ENSG00000129159	4.9555	2.8175	4.63202	0.0313807	0.509431	up	20	0	6	0	0	0	0	0	4.8202	-1.68081	3.19776	-1.68081	-1.68081	-1.68081	-1.68081	-1.68081	KCNC1	protein_coding	3746	EPM7|KV3.1|KV4|NGK2	MIM:176258|HGNC:HGNC:6233|Ensembl:ENSG00000129159|HPRD:15936|Vega:OTTHUMG00000166359	potassium voltage-gated channel subfamily C member 1		GO:0005886(plasma membrane)//GO:0008076(voltage-gated potassium channel complex)//GO:0009986(cell surface)//GO:0032590(dendrite membrane)//GO:0030425(dendrite)//GO:0030673(axolemma)//GO:0032809(neuronal cell body membrane)	GO:0005251(delayed rectifier potassium channel activity)//GO:0005249(voltage-gated potassium channel activity)//GO:0019894(kinesin binding)//GO:0044325(ion channel binding)	GO:0051262(protein tetramerization)//GO:0021759(globus pallidus development)//GO:0051260(protein homooligomerization)//GO:0071805(potassium ion transmembrane transport)//GO:0010996(response to auditory stimulus)//GO:0009636(response to toxic substance)//GO:0007268(synaptic transmission)//GO:0035864(response to potassium ion)//GO:0035690(cellular response to drug)//GO:0006813(potassium ion transpo…
ENSG00000273079	4.95077	4.38612	5.05341	0.0245776	0.457954	up	32	0	20	40	13	0	0	0	5.49229	-1.68081	4.89998	5.94532	3.66275	-1.68081	-1.68081	-1.68081	GRIN2B	protein_coding	2904	EIEE27|GluN2B|MRD6|NMDAR2B|NR2B|hNR3	MIM:138252|HGNC:HGNC:4586|Ensembl:ENSG00000273079|HPRD:00697|Vega:OTTHUMG00000137373	glutamate ionotropic receptor NMDA type subunit 2B	hsa04014(Ras signaling pathway)//hsa04015(Rap1 signaling pathway)//hsa04024(cAMP signaling pathway)//hsa04080(Neuroactive ligand-receptor interaction)//hsa04713(Circadian entrainment)//hsa04720(Long-term potentiation)//hsa04724(Glutamatergic synapse)//hsa04728(Dopaminergic synapse)//hsa05010(Alzheimer's disease)//hsa05014(Amyotrophic lateral sclerosis (ALS))//hsa05016(Huntington's disease)//hsa05…	GO:0097481(neuronal postsynaptic density)//GO:0005886(plasma membrane)//GO:0005887(integral component of plasma membrane)//GO:0009986(cell surface)//GO:0043005(neuron projection)//GO:0017146(NMDA selective glutamate receptor complex)//GO:0008021(synaptic vesicle)//GO:0030054(cell junction)//GO:0045211(postsynaptic membrane)	GO:0008270(zinc ion binding)//GO:0005234(extracellular-glutamate-gated ion channel activity)//GO:0004972(NMDA glutamate receptor activity)//GO:0016594(glycine binding)//GO:0005262(calcium channel activity)//GO:0005515(protein binding)	GO:0048013(ephrin receptor signaling pathway)//GO:0001662(behavioral fear response)//GO:0048011(neurotrophin TRK receptor signaling pathway)//GO:0035235(ionotropic glutamate receptor signaling pathway)//GO:0007423(sensory organ development)//GO:0010738(regulation of protein kinase A signaling)//GO:0060291(long-term synaptic potentiation)//GO:0060079(excitatory postsynaptic potential)//GO:0007268(…
ENSG00000161513	4.94849	2.30524	5.51156	0.0188912	0.412907	up	3	6	2	3	0	0	0	0	2.17079	3.07592	1.70769	2.29572	-1.68081	-1.68081	-1.68081	-1.68081	FDXR	protein_coding	2232	ADXR	MIM:103270|HGNC:HGNC:3642|Ensembl:ENSG00000161513|HPRD:00060|Vega:OTTHUMG00000179026	ferredoxin reductase		GO:0005739(mitochondrion)//GO:0005743(mitochondrial inner membrane)//GO:0005759(mitochondrial matrix)	GO:0004324(ferredoxin-NADP+ reductase activity)//GO:0016491(oxidoreductase activity)//GO:0005515(protein binding)//GO:0070402(NADPH binding)//GO:0015039(NADPH-adrenodoxin reductase activity)	GO:0055114(oxidation-reduction process)//GO:0016125(sterol metabolic process)//GO:0044281(small molecule metabolic process)//GO:0008202(steroid metabolic process)//GO:0008203(cholesterol metabolic process)//GO:0006091(generation of precursor metabolites and energy)//GO:0070995(NADPH oxidation)//GO:0006694(steroid biosynthetic process)//GO:0006805(xenobiotic metabolic process)//GO:0006700(C21-ster…
ENSG00000121236	4.94704	5.21759	4.67681	0.0305724	0.504178	up	56	0	24	58	0	0	0	56	6.29535	-1.68081	5.1605	6.4791	-1.68081	-1.68081	-1.68081	6.25	TRIM6	protein_coding	117854	RNF89	MIM:607564|HGNC:HGNC:16277|Ensembl:ENSG00000121236|HPRD:12123|Vega:OTTHUMG00000150029	tripartite motif containing 6		GO:0005622(intracellular)//GO:0005634(nucleus)//GO:0005737(cytoplasm)//GO:0005829(cytosol)	GO:0003674(molecular_function)//GO:0008270(zinc ion binding)//GO:0019901(protein kinase binding)//GO:0030674(protein binding, bridging)//GO:0061630(ubiquitin protein ligase activity)//GO:1990782(protein tyrosine kinase binding)//GO:0008134(transcription factor binding)//GO:0016874(ligase activity)//GO:0005515(protein binding)	GO:0010629(negative regulation of gene expression)//GO:0045071(negative regulation of viral genome replication)//GO:0045892(negative regulation of transcription, DNA-templated)//GO:1901222(regulation of NIK/NF-kappaB signaling)//GO:0002741(positive regulation of cytokine secretion involved in immune response)//GO:0070206(protein trimerization)//GO:0010628(positive regulation of gene expression)//…
ENSG00000129682	4.93919	2.84599	4.71104	0.0299695	0.499898	up	0	16	11	0	0	0	0	0	-1.68081	4.45722	4.04976	-1.68081	-1.68081	-1.68081	-1.68081	-1.68081	FGF13	protein_coding	2258	FGF-13|FGF2|FHF-2|FHF2	MIM:300070|HGNC:HGNC:3670|Ensembl:ENSG00000129682|HPRD:02090|Vega:OTTHUMG00000022532	fibroblast growth factor 13	hsa04010(MAPK signaling pathway)//hsa04014(Ras signaling pathway)//hsa04015(Rap1 signaling pathway)//hsa04151(PI3K-Akt signaling pathway)//hsa04810(Regulation of actin cytoskeleton)//hsa05200(Pathways in cancer)//hsa05218(Melanoma)	GO:0005886(plasma membrane)//GO:0005576(extracellular region)//GO:0005874(microtubule)//GO:0043005(neuron projection)//GO:0014704(intercalated disc)//GO:0030425(dendrite)//GO:0030424(axon)//GO:0030175(filopodium)//GO:0005829(cytosol)//GO:0030426(growth cone)//GO:0005730(nucleolus)//GO:0005634(nucleus)//GO:0005737(cytoplasm)	GO:0030295(protein kinase activator activity)//GO:0008083(growth factor activity)//GO:0048487(beta-tubulin binding)//GO:0044325(ion channel binding)//GO:0017080(sodium channel regulator activity)//GO:0008017(microtubule binding)//GO:0005515(protein binding)	GO:0045200(establishment of neuroblast polarity)//GO:0007613(memory)//GO:0021795(cerebral cortex cell migration)//GO:0007026(negative regulation of microtubule depolymerization)//GO:0046785(microtubule polymerization)//GO:0007267(cell-cell signaling)//GO:0048671(negative regulation of collateral sprouting)//GO:0032147(activation of protein kinase activity)//GO:0000165(MAPK cascade)//GO:0021766(hi…
ENSG00000145888	4.92937	3.73413	4.08455	0.0432771	0.564712	up	4	48	0	10	0	0	1	0	2.56062	6.02846	-1.68081	3.96706	-1.68081	-1.68081	0.370548	-1.68081	GLRA1	protein_coding	2741	HKPX1|STHE	MIM:138491|HGNC:HGNC:4326|Ensembl:ENSG00000145888|HPRD:00719|Vega:OTTHUMG00000130121	glycine receptor alpha 1	hsa04080(Neuroactive ligand-receptor interaction)	GO:0005886(plasma membrane)//GO:0005887(integral component of plasma membrane)//GO:0043005(neuron projection)//GO:0034707(chloride channel complex)//GO:0009897(external side of plasma membrane)//GO:0045202(synapse)//GO:0043231(intracellular membrane-bounded organelle)//GO:0030054(cell junction)//GO:0016021(integral component of membrane)//GO:0005783(endoplasmic reticulum)//GO:0060077(inhibitory s…	GO:0008270(zinc ion binding)//GO:0016594(glycine binding)//GO:0030977(taurine binding)//GO:0016934(extracellular-glycine-gated chloride channel activity)//GO:0005515(protein binding)//GO:0022824(transmitter-gated ion channel activity)	GO:0050884(neuromuscular process controlling posture)//GO:0006821(chloride transport)//GO:0051260(protein homooligomerization)//GO:0071230(cellular response to amino acid stimulus)//GO:1902476(chloride transmembrane transport)//GO:0051291(protein heterooligomerization)//GO:2000344(positive regulation of acrosome reaction)//GO:0034220(ion transmembrane transport)//GO:0060080(inhibitory postsynapti…
ENSG00000075073	4.91384	4.86958	4.05361	0.0440771	0.567563	up	25	86	18	0	38	0	0	0	5.13894	6.86671	4.74965	-1.68081	5.18667	-1.68081	-1.68081	-1.68081	TACR2	protein_coding	6865	NK2R|NKNAR|SKR|TAC2R	MIM:162321|HGNC:HGNC:11527|Ensembl:ENSG00000075073|HPRD:01207|Vega:OTTHUMG00000018377	tachykinin receptor 2	hsa04020(Calcium signaling pathway)//hsa04080(Neuroactive ligand-receptor interaction)	GO:0005886(plasma membrane)//GO:0005887(integral component of plasma membrane)//GO:0016021(integral component of membrane)	GO:0016497(substance K receptor activity)//GO:0005515(protein binding)//GO:0004995(tachykinin receptor activity)	GO:0043117(positive regulation of vascular permeability)//GO:0070459(prolactin secretion)//GO:0045987(positive regulation of smooth muscle contraction)//GO:0033685(negative regulation of luteinizing hormone secretion)//GO:0007588(excretion)//GO:0006936(muscle contraction)//GO:0051602(response to electrical stimulus)//GO:0070474(positive regulation of uterine smooth muscle contraction)//GO:0007166…
ENSG00000187474	4.91117	4.63888	4.09161	0.0430965	0.564712	up	32	0	26	54	0	10	2	0	5.49229	-1.68081	5.27501	6.37638	-1.68081	3.64913	1.18509	-1.68081	FPR3	protein_coding	2359	FML2_HUMAN|FMLP-R-II|FMLPY|FPRH1|FPRH2|FPRL2|RMLP-R-I	MIM:136539|HGNC:HGNC:3828|Ensembl:ENSG00000187474|HPRD:00648|Vega:OTTHUMG00000183502	formyl peptide receptor 3	hsa04080(Neuroactive ligand-receptor interaction)//hsa05150(Staphylococcus aureus infection)	GO:0005886(plasma membrane)//GO:0016021(integral component of membrane)	GO:0004982(N-formyl peptide receptor activity)	GO:0007165(signal transduction)//GO:0006928(movement of cell or subcellular component)//GO:0007186(G-protein coupled receptor signaling pathway)//GO:0006935(chemotaxis)
ENSG00000166363	4.90968	5.43129	6.59124	0.0102482	0.330032	up	90	0	4	115	19	0	0	0	6.97768	-1.68081	2.63711	7.46411	4.19898	-1.68081	-1.68081	-1.68081	OR10A5	protein_coding	144124	JCG6|OR10A1|OR11-403	MIM:608493|HGNC:HGNC:15131|Ensembl:ENSG00000166363|HPRD:16339|Vega:OTTHUMG00000165738	olfactory receptor family 10 subfamily A member 5	hsa04740(Olfactory transduction)	GO:0005886(plasma membrane)//GO:0016021(integral component of membrane)	GO:0004930(G-protein coupled receptor activity)//GO:0004984(olfactory receptor activity)	GO:0007608(sensory perception of smell)//GO:0007186(G-protein coupled receptor signaling pathway)//GO:0050911(detection of chemical stimulus involved in sensory perception of smell)
ENSG00000254996	4.90207	5.44266	6.82434	0.00899239	0.316044	up	58	61	64	18	42	0	0	2	6.34578	6.37276	6.56765	4.80221	5.32989	-1.68081	-1.68081	1.59405	ANKHD1-EIF4EBP3	protein_coding	404734	MASK-BP3|MASK-BP3ARF	HGNC:HGNC:33530|Ensembl:ENSG00000131503|Ensembl:ENSG00000254996|HPRD:17468|Vega:OTTHUMG00000166212	ANKHD1-EIF4EBP3 readthrough
ENSG00000183571	4.89428	2.72587	4.53139	0.0332786	0.517898	up	7	0	16	0	0	0	0	0	3.33491	-1.68081	4.58182	-1.68081	-1.68081	-1.68081	-1.68081	-1.68081	PGPEP1L	protein_coding	145814	-	HGNC:HGNC:27080|Ensembl:ENSG00000183571|Vega:OTTHUMG00000171896	pyroglutamyl-peptidase I-like			GO:0008234(cysteine-type peptidase activity)	GO:0006508(proteolysis)
ENSG00000215704	4.89076	4.21666	6.41428	0.0113206	0.340647	up	4	1	52	26	0	0	6	0	2.56062	0.735786	6.26919	5.32776	-1.68081	-1.68081	2.63169	-1.68081	CELA2B	protein_coding	51032	ELA2B	MIM:609444|HGNC:HGNC:29995|Ensembl:ENSG00000215704|HPRD:06496|Vega:OTTHUMG00000002259	chymotrypsin like elastase family member 2B	hsa04972(Pancreatic secretion)//hsa04974(Protein digestion and absorption)	GO:0005576(extracellular region)//GO:0005615(extracellular space)	GO:0004252(serine-type endopeptidase activity)	GO:0006508(proteolysis)
ENSG00000070729	4.88785	2.67143	4.4932	0.03403	0.519596	up	14	0	8	0	0	0	0	0	4.31244	-1.68081	3.60049	-1.68081	-1.68081	-1.68081	-1.68081	-1.68081	CNGB1	protein_coding	1258	CNCG2|CNCG3L|CNCG4|CNG4|CNGB1B|GAR1|GARP|GARP2|RCNC2|RCNCb|RCNCbeta|RP45	MIM:600724|HGNC:HGNC:2151|Ensembl:ENSG00000070729|HPRD:07204|Vega:OTTHUMG00000154810	cyclic nucleotide gated channel beta 1	hsa04022(cGMP-PKG signaling pathway)//hsa04024(cAMP signaling pathway)//hsa04740(Olfactory transduction)//hsa04744(Phototransduction)	GO:0005886(plasma membrane)//GO:0001750(photoreceptor outer segment)//GO:0030660(Golgi-associated vesicle membrane)//GO:1902495(transmembrane transporter complex)//GO:0000139(Golgi membrane)//GO:0060170(ciliary membrane)	GO:0015276(ligand-gated ion channel activity)//GO:0030553(cGMP binding)//GO:0005249(voltage-gated potassium channel activity)//GO:0030552(cAMP binding)//GO:0005223(intracellular cGMP activated cation channel activity)//GO:0005515(protein binding)//GO:0005222(intracellular cAMP activated cation channel activity)	GO:0033365(protein localization to organelle)//GO:0035845(photoreceptor cell outer segment organization)//GO:0045494(photoreceptor cell maintenance)//GO:0071805(potassium ion transmembrane transport)//GO:0022400(regulation of rhodopsin mediated signaling pathway)//GO:0042391(regulation of membrane potential)//GO:0006996(organelle organization)//GO:0016056(rhodopsin mediated signaling pathway)//GO…
ENSG00000256294	4.88509	2.79642	4.60706	0.0318406	0.511834	up	16	10	0	0	0	0	0	0	4.50225	3.79138	-1.68081	-1.68081	-1.68081	-1.68081	-1.68081	-1.68081	ZNF225	protein_coding	7768	-	HGNC:HGNC:13018|Ensembl:ENSG00000256294|HPRD:15750|Vega:OTTHUMG00000182336	zinc finger protein 225		GO:0005622(intracellular)//GO:0005634(nucleus)	GO:0003676(nucleic acid binding)//GO:0046872(metal ion binding)//GO:0003677(DNA binding)	GO:0006351(transcription, DNA-templated)//GO:0006355(regulation of transcription, DNA-templated)
ENSG00000189298	4.8804	4.40549	5.5096	0.0189124	0.412907	up	13	22	44	16	12	1	0	0	4.20726	4.91105	6.02924	4.6343	3.55023	0.618515	-1.68081	-1.68081	ZKSCAN3	protein_coding	80317	ZF47|ZFP306|ZNF306|ZNF309|ZSCAN13|ZSCAN35|Zfp47|dJ874C20.1|dJ874C20.1.|zfp-47	MIM:612791|HGNC:HGNC:13853|Ensembl:ENSG00000189298|HPRD:11705|Vega:OTTHUMG00000014521	zinc finger with KRAB and SCAN domains 3		GO:0005634(nucleus)//GO:0005737(cytoplasm)	GO:0000978(RNA polymerase II core promoter proximal region sequence-specific DNA binding)//GO:0003700(transcription factor activity, sequence-specific DNA binding)//GO:0043565(sequence-specific DNA binding)//GO:0003682(chromatin binding)//GO:0001078(transcriptional repressor activity, RNA polymerase II core promoter proximal region sequence-specific binding)//GO:0046872(metal ion binding)//GO:000…	GO:0010507(negative regulation of autophagy)//GO:0000122(negative regulation of transcription from RNA polymerase II promoter)//GO:0007040(lysosome organization)//GO:0006351(transcription, DNA-templated)//GO:0045892(negative regulation of transcription, DNA-templated)//GO:0006914(autophagy)//GO:2000773(negative regulation of cellular senescence)//GO:0045893(positive regulation of transcription, D…
ENSG00000257184	4.87984	2.87138	4.67588	0.0305891	0.504178	up	0	20	8	0	0	0	0	0	-1.68081	4.77504	3.60049	-1.68081	-1.68081	-1.68081	-1.68081	-1.68081	RP1-170O19.20	protein_coding
ENSG00000134363	4.87173	7.06733	13.1383	0.00028932	0.0664498	up	193	19	169	276	18	0	1	50	8.07638	4.70191	7.96558	8.72566	4.12233	-1.68081	0.370548	6.08721	FST	protein_coding	10468	FS	MIM:136470|HGNC:HGNC:3971|Ensembl:ENSG00000134363|HPRD:00641|Vega:OTTHUMG00000131183	follistatin	hsa04350(TGF-beta signaling pathway)	GO:0005576(extracellular region)	GO:0004871(signal transducer activity)//GO:0005515(protein binding)//GO:0043395(heparan sulfate proteoglycan binding)//GO:0048185(activin binding)	GO:0051798(positive regulation of hair follicle development)//GO:0032926(negative regulation of activin receptor signaling pathway)//GO:0002244(hematopoietic progenitor cell differentiation)//GO:0000122(negative regulation of transcription from RNA polymerase II promoter)//GO:0007165(signal transduction)
ENSG00000178175	4.86997	2.86806	4.64659	0.0311153	0.506755	up	0	8	19	0	0	0	0	0	-1.68081	3.47756	4.82677	-1.68081	-1.68081	-1.68081	-1.68081	-1.68081	ZNF366	protein_coding	167465	DCSCRIPT	MIM:610159|HGNC:HGNC:18316|HPRD:18329	zinc finger protein 366		GO:0005634(nucleus)	GO:0030331(estrogen receptor binding)//GO:0003714(transcription corepressor activity)//GO:0046872(metal ion binding)//GO:0005515(protein binding)//GO:0003677(DNA binding)	GO:0043627(response to estrogen)//GO:0006351(transcription, DNA-templated)//GO:0033147(negative regulation of intracellular estrogen receptor signaling pathway)//GO:0000122(negative regulation of transcription from RNA polymerase II promoter)
ENSG00000187695	4.86512	6.11553	8.17633	0.00424406	0.232645	up	63	105	78	87	12	0	46	0	6.46464	7.15399	6.85221	7.06238	3.55023	-1.68081	5.50573	-1.68081	RP11-723O4.6	protein_coding
ENSG00000141179	4.86433	3.81026	4.53732	0.0331634	0.517747	up	37	0	0	26	0	0	0	1	5.70039	-1.68081	-1.68081	5.32776	-1.68081	-1.68081	-1.68081	0.7359	PCTP	protein_coding	58488	PC-TP|STARD2	MIM:606055|HGNC:HGNC:8752|Ensembl:ENSG00000141179|HPRD:06927|Vega:OTTHUMG00000177859	phosphatidylcholine transfer protein		GO:0005829(cytosol)	GO:0008289(lipid binding)//GO:0008525(phosphatidylcholine transporter activity)//GO:0031210(phosphatidylcholine binding)//GO:0005515(protein binding)	GO:0006869(lipid transport)//GO:0008203(cholesterol metabolic process)//GO:0015914(phospholipid transport)
ENSG00000140694	4.86399	4.24098	7.10415	0.00769057	0.301044	up	2	37	37	13	0	2	2	0	1.63495	5.655	5.78057	4.33892	-1.68081	1.46398	1.18509	-1.68081	PARN	protein_coding	5073	DAN|DKCB6|PFBMFT4	MIM:604212|HGNC:HGNC:8609|Ensembl:ENSG00000140694|HPRD:07250|Vega:OTTHUMG00000173199	poly(A)-specific ribonuclease	hsa03018(RNA degradation)	GO:0005730(nucleolus)//GO:0005634(nucleus)//GO:0005737(cytoplasm)//GO:0005829(cytosol)	GO:0003676(nucleic acid binding)//GO:0046872(metal ion binding)//GO:0019901(protein kinase binding)//GO:0004535(poly(A)-specific ribonuclease activity)//GO:0000166(nucleotide binding)//GO:0003730(mRNA 3'-UTR binding)//GO:0044822(poly(A) RNA binding)//GO:0004518(nuclease activity)//GO:0005515(protein binding)	GO:0000184(nuclear-transcribed mRNA catabolic process, nonsense-mediated decay)//GO:0043488(regulation of mRNA stability)//GO:0010467(gene expression)//GO:0007292(female gamete generation)//GO:0000288(nuclear-transcribed mRNA catabolic process, deadenylation-dependent decay)//GO:0090305(nucleic acid phosphodiester bond hydrolysis)//GO:0000289(nuclear-transcribed mRNA poly(A) tail shortening)//GO:…
ENSG00000265118	4.86256	4.15707	4.4896	0.0341017	0.519596	up	16	12	18	9	46	0	0	0	4.50225	4.04899	4.74965	3.81825	5.46016	-1.68081	-1.68081	-1.68081	CTD-2370N5.3	protein_coding
ENSG00000181847	4.86129	4.70272	5.96918	0.0145581	0.375446	up	43	56	30	0	8	0	1	0	5.91599	6.24986	5.47991	-1.68081	2.98435	-1.68081	0.370548	-1.68081	TIGIT	protein_coding	201633	VSIG9|VSTM3|WUCAM	MIM:612859|HGNC:HGNC:26838|Ensembl:ENSG00000181847|HPRD:08804|Vega:OTTHUMG00000159331	T-cell immunoreceptor with Ig and ITIM domains	hsa04514(Cell adhesion molecules (CAMs))	GO:0016021(integral component of membrane)//GO:0005887(integral component of plasma membrane)//GO:0009986(cell surface)//GO:0005913(cell-cell adherens junction)	GO:0004872(receptor activity)//GO:0005102(receptor binding)//GO:0050839(cell adhesion molecule binding)//GO:0005515(protein binding)//GO:0042803(protein homodimerization activity)	GO:0032695(negative regulation of interleukin-12 production)//GO:0050868(negative regulation of T cell activation)//GO:0007157(heterophilic cell-cell adhesion via plasma membrane cell adhesion molecules)//GO:0008037(cell recognition)//GO:0007156(homophilic cell adhesion via plasma membrane adhesion molecules)//GO:0032733(positive regulation of interleukin-10 production)
ENSG00000164619	4.85965	2.73815	5.02945	0.0249197	0.461601	up	2	0	19	2	0	0	0	0	1.63495	-1.68081	4.82677	1.75587	-1.68081	-1.68081	-1.68081	-1.68081	BMPER	protein_coding	168667	CRIM3|CV-2|CV2	MIM:608699|HGNC:HGNC:24154|Ensembl:ENSG00000164619|HPRD:16368|Vega:OTTHUMG00000128675	BMP binding endothelial regulator		GO:0005615(extracellular space)		GO:0042118(endothelial cell activation)//GO:0030514(negative regulation of BMP signaling pathway)//GO:0010594(regulation of endothelial cell migration)//GO:0048839(inner ear development)//GO:0002043(blood vessel endothelial cell proliferation involved in sprouting angiogenesis)//GO:0070374(positive regulation of ERK1 and ERK2 cascade)//GO:0060393(regulation of pathway-restricted SMAD protein phos…
ENSG00000067082	4.85947	2.83964	5.12749	0.0235497	0.450452	up	1	0	4	20	0	0	0	0	0.773012	-1.68081	2.63711	4.9526	-1.68081	-1.68081	-1.68081	-1.68081	KLF6	protein_coding	1316	BCD1|CBA1|COPEB|CPBP|GBF|PAC1|ST12|ZF9	MIM:602053|HGNC:HGNC:2235|Ensembl:ENSG00000067082|HPRD:03632|Vega:OTTHUMG00000017567	Kruppel-like factor 6		GO:0005634(nucleus)	GO:0003700(transcription factor activity, sequence-specific DNA binding)//GO:0005515(protein binding)//GO:0046872(metal ion binding)//GO:0003690(double-stranded DNA binding)	GO:0070301(cellular response to hydrogen peroxide)//GO:0030183(B cell differentiation)//GO:0006351(transcription, DNA-templated)//GO:0071409(cellular response to cycloheximide)//GO:1901653(cellular response to peptide)//GO:0045944(positive regulation of transcription from RNA polymerase II promoter)//GO:0042060(wound healing)//GO:0045893(positive regulation of transcription, DNA-templated)
ENSG00000139687	4.85876	4.67816	6.09711	0.0135403	0.367801	up	28	29	4	62	1	0	4	1	5.30107	5.30599	2.63711	6.57499	0.335861	-1.68081	2.08258	0.7359	RB1	protein_coding	5925	OSRC|PPP1R130|RB|p105-Rb|pRb|pp110	MIM:614041|HGNC:HGNC:9884|Ensembl:ENSG00000139687|HPRD:01574|Vega:OTTHUMG00000016900	retinoblastoma 1	hsa04110(Cell cycle)//hsa05161(Hepatitis B)//hsa05166(HTLV-I infection)//hsa05169(Epstein-Barr virus infection)//hsa05200(Pathways in cancer)//hsa05203(Viral carcinogenesis)//hsa05212(Pancreatic cancer)//hsa05214(Glioma)//hsa05215(Prostate cancer)//hsa05218(Melanoma)//hsa05219(Bladder cancer)//hsa05220(Chronic myeloid leukemia)//hsa05222(Small cell lung cancer)//hsa05223(Non-small cell lung cance…	GO:0016514(SWI/SNF complex)//GO:0005575(cellular_component)//GO:0005819(spindle)//GO:0016605(PML body)//GO:0000785(chromatin)//GO:0005654(nucleoplasm)//GO:0005634(nucleus)//GO:0035189(Rb-E2F complex)	GO:0019900(kinase binding)//GO:0003674(molecular_function)//GO:0031625(ubiquitin protein ligase binding)//GO:0001102(RNA polymerase II activating transcription factor binding)//GO:0003700(transcription factor activity, sequence-specific DNA binding)//GO:0001047(core promoter binding)//GO:0042802(identical protein binding)//GO:0050681(androgen receptor binding)//GO:0051219(phosphoprotein binding)/…	GO:0071930(negative regulation of transcription involved in G1/S transition of mitotic cell cycle)//GO:0000083(regulation of transcription involved in G1/S transition of mitotic cell cycle)//GO:0008150(biological_process)//GO:0097284(hepatocyte apoptotic process)//GO:0034349(glial cell apoptotic process)//GO:0007093(mitotic cell cycle checkpoint)//GO:0000075(cell cycle checkpoint)//GO:0034088(mai…
ENSG00000173077	4.85699	2.85536	4.65904	0.0308905	0.504178	up	10	0	0	16	0	0	0	0	3.83604	-1.68081	-1.68081	4.6343	-1.68081	-1.68081	-1.68081	-1.68081	DEC1	protein_coding	50514	CTS9	MIM:604767|HGNC:HGNC:23658|Ensembl:ENSG00000173077|HPRD:16068|Vega:OTTHUMG00000020549	deleted in esophageal cancer 1				GO:0008285(negative regulation of cell proliferation)
ENSG00000144451	4.85406	2.86601	4.64342	0.0311728	0.50688	up	19	0	0	8	0	0	0	0	4.74704	-1.68081	-1.68081	3.65231	-1.68081	-1.68081	-1.68081	-1.68081	SPAG16	protein_coding	79582	PF20|WDR29	MIM:612173|HGNC:HGNC:23225|Ensembl:ENSG00000144451|HPRD:18089|Vega:OTTHUMG00000133015	sperm associated antigen 16		GO:1990716(axonemal central apparatus)//GO:0005634(nucleus)//GO:0005856(cytoskeleton)//GO:0005930(axoneme)//GO:0031514(motile cilium)	GO:0019901(protein kinase binding)	GO:0042384(cilium assembly)//GO:0097231(cell motility in response to calcium ion)//GO:0051012(microtubule sliding)//GO:0007288(sperm axoneme assembly)//GO:0060294(cilium movement involved in cell motility)//GO:0035082(axoneme assembly)
ENSG00000178814	4.85302	2.75883	4.55931	0.0327403	0.516569	up	14	11	0	0	0	0	0	0	4.31244	3.92593	-1.68081	-1.68081	-1.68081	-1.68081	-1.68081	-1.68081	OPLAH	protein_coding	26873	5-Opase|OPLA|OPLAHD	MIM:614243|HGNC:HGNC:8149|Ensembl:ENSG00000178814|HPRD:14880|Vega:OTTHUMG00000165435	5-oxoprolinase (ATP-hydrolysing)	hsa00480(Glutathione metabolism)	GO:0005829(cytosol)	GO:0005524(ATP binding)//GO:0017168(5-oxoprolinase (ATP-hydrolyzing) activity)	GO:0044281(small molecule metabolic process)//GO:0006750(glutathione biosynthetic process)//GO:0006805(xenobiotic metabolic process)//GO:1901687(glutathione derivative biosynthetic process)
ENSG00000128059	4.85284	5.35685	8.93391	0.00279924	0.189922	up	22	76	52	55	2	2	0	7	4.95626	6.68888	6.26919	6.40276	1.14558	1.46398	-1.68081	3.29081	PPAT	protein_coding	5471	ATASE|GPAT|PRAT	MIM:172450|HGNC:HGNC:9238|Ensembl:ENSG00000128059|HPRD:01402|Vega:OTTHUMG00000128842	phosphoribosyl pyrophosphate amidotransferase	hsa00230(Purine metabolism)//hsa00250(Alanine, aspartate and glutamate metabolism)//	GO:0005829(cytosol)	GO:0004044(amidophosphoribosyltransferase activity)//GO:0046872(metal ion binding)//GO:0051539(4 iron, 4 sulfur cluster binding)	GO:0007595(lactation)//GO:0044281(small molecule metabolic process)//GO:0051289(protein homotetramerization)//GO:0031100(organ regeneration)//GO:0009116(nucleoside metabolic process)//GO:0055086(nucleobase-containing small molecule metabolic process)//GO:0006189('de novo' IMP biosynthetic process)//GO:0000082(G1/S transition of mitotic cell cycle)//GO:0032869(cellular response to insulin stimulus…
ENSG00000137161	4.84752	3.18453	4.82253	0.0280901	0.48786	up	0	0	32	4	0	0	0	0	-1.68081	-1.68081	5.57239	2.68766	-1.68081	-1.68081	-1.68081	-1.68081	CNPY3	protein_coding	10695	CAG4A|ERDA5|PRAT4A|TNRC5	MIM:610774|HGNC:HGNC:11968|Ensembl:ENSG00000137161|HPRD:06745|Vega:OTTHUMG00000014708	canopy FGF signaling regulator 3		GO:0005788(endoplasmic reticulum lumen)	GO:0005102(receptor binding)	GO:0002224(toll-like receptor signaling pathway)//GO:0045087(innate immune response)
ENSG00000087116	4.84748	5.46866	6.58676	0.010274	0.330032	up	108	10	25	42	3	0	0	49	7.24012	3.79138	5.21889	6.01536	1.6611	-1.68081	-1.68081	6.0582	ADAMTS2	protein_coding	9509	ADAM-TS2|ADAMTS-2|ADAMTS-3|NPI|PC I-NP|PCI-NP|PCINP|PCPNI|PNPI	MIM:604539|HGNC:HGNC:218|Ensembl:ENSG00000087116|HPRD:05173|Vega:OTTHUMG00000130915	ADAM metallopeptidase with thrombospondin type 1 motif 2		GO:0005578(proteinaceous extracellular matrix)//GO:0005576(extracellular region)	GO:0008237(metallopeptidase activity)//GO:0008270(zinc ion binding)//GO:0004222(metalloendopeptidase activity)	GO:0043588(skin development)//GO:0030198(extracellular matrix organization)//GO:0016485(protein processing)//GO:0007283(spermatogenesis)//GO:0030199(collagen fibril organization)//GO:0030574(collagen catabolic process)//GO:0030324(lung development)
ENSG00000268538	4.8325	2.87438	4.66408	0.0308	0.504178	up	0	0	9	17	0	0	0	0	-1.68081	-1.68081	3.76628	4.7207	-1.68081	-1.68081	-1.68081	-1.68081	KIAA1658	protein_coding
ENSG00000125846	4.82895	5.67475	5.70816	0.0168862	0.394081	up	130	0	53	77	1	2	0	6	7.5071	-1.68081	6.29656	6.88666	0.335861	1.46398	-1.68081	3.07606	ZNF133	protein_coding	7692	ZNF150|pHZ-13|pHZ-66	MIM:604075|HGNC:HGNC:12917|Ensembl:ENSG00000125846|HPRD:04964|Vega:OTTHUMG00000031965	zinc finger protein 133		GO:0005622(intracellular)//GO:0005634(nucleus)	GO:0003676(nucleic acid binding)//GO:0046872(metal ion binding)//GO:0005515(protein binding)//GO:0003677(DNA binding)//GO:0003700(transcription factor activity, sequence-specific DNA binding)	GO:0006351(transcription, DNA-templated)//GO:0006355(regulation of transcription, DNA-templated)
ENSG00000197705	4.82851	2.83137	4.57864	0.0323728	0.514497	up	0	8	18	0	0	0	0	0	-1.68081	3.47756	4.74965	-1.68081	-1.68081	-1.68081	-1.68081	-1.68081	KLHL14	protein_coding	57565	-	MIM:613772|HGNC:HGNC:29266|Ensembl:ENSG00000197705|HPRD:17238|Vega:OTTHUMG00000179819	kelch like family member 14		GO:0043005(neuron projection)//GO:0005789(endoplasmic reticulum membrane)//GO:0005829(cytosol)//GO:0031463(Cul3-RING ubiquitin ligase complex)//GO:0005783(endoplasmic reticulum)//GO:0043025(neuronal cell body)	GO:0004842(ubiquitin-protein transferase activity)	GO:0016567(protein ubiquitination)
ENSG00000099385	4.82686	4.74684	6.96083	0.00833134	0.306699	up	33	67	20	12	9	0	2	0	5.53638	6.50763	4.89998	4.22529	3.14794	-1.68081	1.18509	-1.68081	BCL7C	protein_coding	9274	-	MIM:605847|HGNC:HGNC:1006|Ensembl:ENSG00000099385|HPRD:05787|Vega:OTTHUMG00000177719	B-cell CLL/lymphoma 7C				GO:0006915(apoptotic process)
ENSG00000204889	4.81974	2.85623	4.59314	0.0321002	0.512316	up	7	21	0	0	0	0	0	0	3.33491	4.84465	-1.68081	-1.68081	-1.68081	-1.68081	-1.68081	-1.68081	KRT40	protein_coding	125115	CK-40|K40|KA36	MIM:616679|HGNC:HGNC:26707|Ensembl:ENSG00000204889|HPRD:08304|Vega:OTTHUMG00000133596	keratin 40, type I		GO:0005882(intermediate filament)	GO:0005198(structural molecule activity)//GO:0005515(protein binding)
ENSG00000183206	4.81884	3.27045	4.91635	0.0266036	0.473545	up	0	0	4	34	0	0	0	0	-1.68081	-1.68081	2.63711	5.71214	-1.68081	-1.68081	-1.68081	-1.68081	POTEC	protein_coding	388468	A26B2|CT104.6|POTE-18|POTE18	HGNC:HGNC:33894|Ensembl:ENSG00000183206	POTE ankyrin domain family member C
ENSG00000151365	4.81731	4.66276	5.15842	0.023134	0.445314	up	48	46	0	22	21	0	0	0	6.07391	5.96736	-1.68081	5.08878	4.34103	-1.68081	-1.68081	-1.68081	THRSP	protein_coding	7069	LPGP1|Lpgp|S14|SPOT14|THRP	MIM:601926|HGNC:HGNC:11800|Ensembl:ENSG00000151365|HPRD:03566|Vega:OTTHUMG00000166632	thyroid hormone responsive		GO:0005654(nucleoplasm)//GO:0005829(cytosol)	GO:0042803(protein homodimerization activity)	GO:0006629(lipid metabolic process)//GO:0010866(regulation of triglyceride biosynthetic process)//GO:0006351(transcription, DNA-templated)//GO:0006355(regulation of transcription, DNA-templated)//GO:0046890(regulation of lipid biosynthetic process)
ENSG00000213121	4.80628	3.73616	5.07474	0.024277	0.45572	up	8	0	26	22	0	0	0	3	3.52197	-1.68081	5.27501	5.08878	-1.68081	-1.68081	-1.68081	2.12846	AL590867.1	protein_coding
ENSG00000119878	4.80591	4.20731	5.53748	0.0186134	0.411412	up	0	24	43	16	0	0	8	0	-1.68081	5.03534	5.99623	4.6343	-1.68081	-1.68081	3.02846	-1.68081	CRIPT	protein_coding	9419	HSPC139|SSMDF	MIM:604594|HGNC:HGNC:14312|HPRD:05208	CXXC repeat containing interactor of PDZ3 domain		GO:0030425(dendrite)//GO:0043198(dendritic shaft)//GO:0014069(postsynaptic density)//GO:0030054(cell junction)//GO:0005730(nucleolus)//GO:0005634(nucleus)//GO:0043197(dendritic spine)//GO:0005737(cytoplasm)//GO:0043025(neuronal cell body)	GO:0030165(PDZ domain binding)//GO:0008017(microtubule binding)//GO:0005515(protein binding)//GO:0032403(protein complex binding)//GO:0097110(scaffold protein binding)	GO:0045184(establishment of protein localization)//GO:0031122(cytoplasmic microtubule organization)//GO:1902897(regulation of postsynaptic density protein 95 clustering)//GO:0035372(protein localization to microtubule)
ENSG00000177300	4.80502	6.44505	8.82988	0.00296338	0.19579	up	118	81	70	156	37	0	26	0	7.36763	6.78053	6.69653	7.90335	5.14853	-1.68081	4.69021	-1.68081	CLDN22	protein_coding	53842	CLDN21	HGNC:HGNC:2044|Ensembl:ENSG00000177300|Vega:OTTHUMG00000160627	claudin 22	hsa04514(Cell adhesion molecules (CAMs))//hsa04530(Tight junction)//hsa04670(Leukocyte transendothelial migration)//hsa05160(Hepatitis C)	GO:0005923(bicellular tight junction)//GO:0005886(plasma membrane)//GO:0016021(integral component of membrane)	GO:0005198(structural molecule activity)//GO:0042802(identical protein binding)	GO:0070830(bicellular tight junction assembly)//GO:0034329(cell junction assembly)//GO:0016338(calcium-independent cell-cell adhesion via plasma membrane cell-adhesion molecules)//GO:0045216(cell-cell junction organization)
ENSG00000258572	4.80448	2.79842	4.55696	0.0327851	0.516707	up	16	0	0	9	0	0	0	0	4.50225	-1.68081	-1.68081	3.81825	-1.68081	-1.68081	-1.68081	-1.68081	RP11-1070N10.3	protein_coding
ENSG00000146618	4.79534	3.12493	4.73817	0.0295005	0.496487	up	0	0	30	4	0	0	0	0	-1.68081	-1.68081	5.47991	2.68766	-1.68081	-1.68081	-1.68081	-1.68081	FERD3L	protein_coding	222894	N-TWIST|NATO3|NTWIST|bHLHa31	HGNC:HGNC:16660|Ensembl:ENSG00000146618|HPRD:16890|Vega:OTTHUMG00000090823	Fer3-like bHLH transcription factor		GO:0005634(nucleus)	GO:0005515(protein binding)//GO:0046983(protein dimerization activity)//GO:0001227(transcriptional repressor activity, RNA polymerase II transcription regulatory region sequence-specific binding)//GO:0000977(RNA polymerase II regulatory region sequence-specific DNA binding)	GO:0000122(negative regulation of transcription from RNA polymerase II promoter)//GO:0045892(negative regulation of transcription, DNA-templated)//GO:0006351(transcription, DNA-templated)//GO:0050767(regulation of neurogenesis)//GO:0048468(cell development)//GO:0033504(floor plate development)
ENSG00000132446	4.79355	2.87559	4.62676	0.031477	0.509713	up	0	0	8	18	0	0	0	0	-1.68081	-1.68081	3.60049	4.80221	-1.68081	-1.68081	-1.68081	-1.68081	FTHL17	protein_coding	53940	CT38	MIM:300308|HGNC:HGNC:3987|Ensembl:ENSG00000132446|HPRD:02254|Vega:OTTHUMG00000021332	ferritin, heavy polypeptide-like 17		GO:0005623(cell)	GO:0008199(ferric iron binding)	GO:0006826(iron ion transport)//GO:0006879(cellular iron ion homeostasis)
ENSG00000114859	4.79331	4.14546	6.14871	0.0131508	0.365051	up	22	35	19	7	4	0	0	1	4.95626	5.57534	4.82677	3.46477	2.04012	-1.68081	-1.68081	0.7359	CLCN2	protein_coding	1181	CIC-2|CLC2|ECA2|ECA3|EGI11|EGI3|EGMA|EJM6|EJM8|LKPAT|clC-2	MIM:600570|HGNC:HGNC:2020|Ensembl:ENSG00000114859|HPRD:02782|Vega:OTTHUMG00000156747	chloride voltage-gated channel 2	hsa04978(Mineral absorption)	GO:0034707(chloride channel complex)//GO:0016021(integral component of membrane)//GO:0005886(plasma membrane)	GO:0005247(voltage-gated chloride channel activity)	GO:0060041(retina development in camera-type eye)//GO:0060689(cell differentiation involved in salivary gland development)//GO:1902476(chloride transmembrane transport)//GO:0055085(transmembrane transport)//GO:0006810(transport)//GO:1903959(regulation of anion transmembrane transport)//GO:0034220(ion transmembrane transport)
ENSG00000175294	4.79167	4.56131	5.42751	0.0198219	0.422815	up	9	50	16	29	0	0	20	1	3.68754	6.08708	4.58182	5.48414	-1.68081	-1.68081	4.31692	0.7359	CATSPER1	protein_coding	117144	CATSPER|SPGF7	MIM:606389|HGNC:HGNC:17116|Ensembl:ENSG00000175294|HPRD:09396|Vega:OTTHUMG00000166668	cation channel sperm associated 1		GO:0005886(plasma membrane)//GO:0031514(motile cilium)//GO:0036128(CatSper complex)	GO:0005245(voltage-gated calcium channel activity)//GO:0005515(protein binding)//GO:0005227(calcium activated cation channel activity)	GO:0035036(sperm-egg recognition)//GO:0007338(single fertilization)//GO:0030317(sperm motility)//GO:0070588(calcium ion transmembrane transport)//GO:0032504(multicellular organism reproduction)//GO:0034765(regulation of ion transmembrane transport)//GO:0007283(spermatogenesis)//GO:0030154(cell differentiation)//GO:0060296(regulation of cilium beat frequency involved in ciliary motility)//GO:00072…
ENSG00000125355	4.7912	2.68734	4.41208	0.0356854	0.52842	up	6	0	16	0	0	0	0	0	3.11993	-1.68081	4.58182	-1.68081	-1.68081	-1.68081	-1.68081	-1.68081	TMEM255A	protein_coding	55026	FAM70A	HGNC:HGNC:26086|Ensembl:ENSG00000125355|HPRD:06535|Vega:OTTHUMG00000022298	transmembrane protein 255A		GO:0016021(integral component of membrane)
ENSG00000124209	4.78749	2.26495	5.12926	0.0235257	0.450452	up	6	1	2	4	0	0	0	0	3.11993	0.735786	1.70769	2.68766	-1.68081	-1.68081	-1.68081	-1.68081	RAB22A	protein_coding	57403	-	MIM:612966|HGNC:HGNC:9764|Ensembl:ENSG00000124209|HPRD:06696|Vega:OTTHUMG00000032844	RAB22A, member RAS oncogene family	hsa04144(Endocytosis)	GO:0005886(plasma membrane)//GO:0070062(extracellular exosome)//GO:0045335(phagocytic vesicle)//GO:0010008(endosome membrane)//GO:0015629(actin cytoskeleton)//GO:0001726(ruffle)//GO:0005770(late endosome)//GO:0005769(early endosome)//GO:0030670(phagocytic vesicle membrane)	GO:0003924(GTPase activity)//GO:0005515(protein binding)//GO:0005525(GTP binding)//GO:0019003(GDP binding)	GO:0006897(endocytosis)//GO:0097494(regulation of vesicle size)//GO:0015031(protein transport)//GO:0007264(small GTPase mediated signal transduction)//GO:0007032(endosome organization)
ENSG00000175283	4.7732	3.14551	4.82282	0.0280853	0.48786	up	0	31	0	6	0	0	0	0	-1.68081	5.40147	-1.68081	3.24915	-1.68081	-1.68081	-1.68081	-1.68081	DOLK	protein_coding	22845	CDG1M|DK|DK1|SEC59|TMEM15	MIM:610746|HGNC:HGNC:23406|Ensembl:ENSG00000175283|HPRD:15525|Vega:OTTHUMG00000020765	dolichol kinase	hsa00510(N-Glycan biosynthesis)//	GO:0030176(integral component of endoplasmic reticulum membrane)//GO:0005789(endoplasmic reticulum membrane)	GO:0005515(protein binding)//GO:0004168(dolichol kinase activity)	GO:0006489(dolichyl diphosphate biosynthetic process)//GO:0044267(cellular protein metabolic process)//GO:0016310(phosphorylation)//GO:0006488(dolichol-linked oligosaccharide biosynthetic process)//GO:0043048(dolichyl monophosphate biosynthetic process)//GO:0043687(post-translational protein modification)//GO:0018279(protein N-linked glycosylation via asparagine)
ENSG00000168594	4.77319	4.10205	4.99625	0.0254023	0.463436	up	12	0	28	34	0	0	8	0	4.09382	-1.68081	5.3811	5.71214	-1.68081	-1.68081	3.02846	-1.68081	ADAM29	protein_coding	11086	CT73|svph1	MIM:604778|HGNC:HGNC:207|Ensembl:ENSG00000168594|HPRD:05306|Vega:OTTHUMG00000160764	ADAM metallopeptidase domain 29		GO:0005887(integral component of plasma membrane)	GO:0008237(metallopeptidase activity)//GO:0008270(zinc ion binding)//GO:0004222(metalloendopeptidase activity)	GO:0006508(proteolysis)//GO:0007283(spermatogenesis)
ENSG00000156876	4.76522	3.99261	4.03776	0.0444929	0.569659	up	9	16	46	0	6	0	0	0	3.68754	4.45722	6.09307	-1.68081	2.58814	-1.68081	-1.68081	-1.68081	SASS6	protein_coding	163786	MCPH14|SAS-6|SAS6	MIM:609321|HGNC:HGNC:25403|Ensembl:ENSG00000156876|HPRD:10907|Vega:OTTHUMG00000010754	SAS-6 centriolar assembly protein		GO:0005813(centrosome)//GO:0005814(centriole)//GO:0098536(deuterosome)	GO:0005515(protein binding)	GO:0007099(centriole replication)//GO:0051298(centrosome duplication)
ENSG00000153707	4.76394	3.75322	5.40999	0.0200218	0.424866	up	14	0	12	32	1	0	0	1	4.31244	-1.68081	4.17303	5.62521	0.335861	-1.68081	-1.68081	0.7359	PTPRD	protein_coding	5789	HPTP|HPTPD|HPTPDELTA|PTPD|RPTPDELTA	MIM:601598|HGNC:HGNC:9668|Ensembl:ENSG00000153707|HPRD:03358|Vega:OTTHUMG00000021005	protein tyrosine phosphatase, receptor type D		GO:0016021(integral component of membrane)//GO:0005887(integral component of plasma membrane)//GO:0070062(extracellular exosome)	GO:0005102(receptor binding)//GO:0050839(cell adhesion molecule binding)//GO:0005515(protein binding)//GO:0005001(transmembrane receptor protein tyrosine phosphatase activity)//GO:0004725(protein tyrosine phosphatase activity)	GO:0007185(transmembrane receptor protein tyrosine phosphatase signaling pathway)//GO:0007157(heterophilic cell-cell adhesion via plasma membrane cell adhesion molecules)//GO:0050775(positive regulation of dendrite morphogenesis)//GO:0097105(presynaptic membrane assembly)//GO:0006796(phosphate-containing compound metabolic process)//GO:0006470(protein dephosphorylation)//GO:0030182(neuron differe…
ENSG00000063601	4.75059	4.81167	4.31089	0.0378692	0.541453	up	9	86	16	2	0	0	50	0	3.68754	6.86671	4.58182	1.75587	-1.68081	-1.68081	5.62523	-1.68081	MTMR1	protein_coding	8776	-	MIM:300171|HGNC:HGNC:7449|Ensembl:ENSG00000063601|HPRD:02163|Vega:OTTHUMG00000024159	myotubularin related protein 1	hsa00562(Inositol phosphate metabolism)//	GO:0005886(plasma membrane)//GO:0005737(cytoplasm)//GO:0005829(cytosol)	GO:0004438(phosphatidylinositol-3-phosphatase activity)//GO:0052629(phosphatidylinositol-3,5-bisphosphate 3-phosphatase activity)//GO:0004725(protein tyrosine phosphatase activity)	GO:0006644(phospholipid metabolic process)//GO:0044281(small molecule metabolic process)//GO:0035335(peptidyl-tyrosine dephosphorylation)//GO:0046856(phosphatidylinositol dephosphorylation)//GO:0006661(phosphatidylinositol biosynthetic process)
ENSG00000103723	4.73152	4.47524	5.84757	0.0155985	0.386262	up	48	0	24	32	6	0	0	1	6.07391	-1.68081	5.1605	5.62521	2.58814	-1.68081	-1.68081	0.7359	AP3B2	protein_coding	8120	NAPTB	MIM:602166|HGNC:HGNC:567|Ensembl:ENSG00000103723|HPRD:03699|Vega:OTTHUMG00000168009	adaptor related protein complex 3 beta 2 subunit	hsa04142(Lysosome)	GO:0030665(clathrin-coated vesicle membrane)//GO:0030424(axon)//GO:0005794(Golgi apparatus)//GO:0030137(COPI-coated vesicle)//GO:0030117(membrane coat)//GO:0005737(cytoplasm)//GO:0005654(nucleoplasm)//GO:0030123(AP-3 adaptor complex)	GO:0005215(transporter activity)	GO:0008089(anterograde axonal transport)//GO:0048490(anterograde synaptic vesicle transport)//GO:0016192(vesicle-mediated transport)//GO:0006892(post-Golgi vesicle-mediated transport)//GO:0006886(intracellular protein transport)
ENSG00000152503	4.72489	3.02123	4.66416	0.0307985	0.504178	up	0	0	5	25	0	0	0	0	-1.68081	-1.68081	2.9445	5.27162	-1.68081	-1.68081	-1.68081	-1.68081	TRIM36	protein_coding	55521	HAPRIN|RBCC728|RNF98	MIM:609317|HGNC:HGNC:16280|Ensembl:ENSG00000152503|HPRD:15554|Vega:OTTHUMG00000128892	tripartite motif containing 36		GO:0005622(intracellular)//GO:0001669(acrosomal vesicle)//GO:0070062(extracellular exosome)//GO:0005856(cytoskeleton)	GO:0016874(ligase activity)//GO:0004842(ubiquitin-protein transferase activity)//GO:0008270(zinc ion binding)//GO:0005515(protein binding)	GO:0007340(acrosome reaction)//GO:0051726(regulation of cell cycle)//GO:0016567(protein ubiquitination)
ENSG00000101945	4.72262	6.99438	10.0019	0.00156376	0.150698	up	194	58	185	169	61	0	0	45	8.08383	6.30029	8.09593	8.01868	5.86482	-1.68081	-1.68081	5.93595	SUV39H1	protein_coding	6839	H3-K9-HMTase 1|KMT1A|MG44|SUV39H	MIM:300254|HGNC:HGNC:11479|Ensembl:ENSG00000101945|HPRD:02221|Vega:OTTHUMG00000022701	suppressor of variegation 3-9 homolog 1	hsa00310(Lysine degradation)	GO:0000794(condensed nuclear chromosome)//GO:0033553(rDNA heterochromatin)//GO:0000792(heterochromatin)//GO:0005652(nuclear lamina)//GO:0005654(nucleoplasm)//GO:0005634(nucleus)//GO:0000775(chromosome, centromeric region)//GO:0005677(chromatin silencing complex)	GO:0018024(histone-lysine N-methyltransferase activity)//GO:0008270(zinc ion binding)//GO:0047485(protein N-terminus binding)//GO:0003682(chromatin binding)//GO:0000977(RNA polymerase II regulatory region sequence-specific DNA binding)//GO:0046974(histone methyltransferase activity (H3-K9 specific))//GO:0042054(histone methyltransferase activity)//GO:0000976(transcription regulatory region sequen…	GO:0000183(chromatin silencing at rDNA)//GO:0006325(chromatin organization)//GO:0006974(cellular response to DNA damage stimulus)//GO:0042754(negative regulation of circadian rhythm)//GO:0036123(histone H3-K9 dimethylation)//GO:0040029(regulation of gene expression, epigenetic)//GO:0010467(gene expression)//GO:0006351(transcription, DNA-templated)//GO:0030154(cell differentiation)//GO:0048511(rhy…
ENSG00000057294	4.72232	2.34748	4.69983	0.0301657	0.499898	up	2	8	5	0	0	0	0	0	1.63495	3.47756	2.9445	-1.68081	-1.68081	-1.68081	-1.68081	-1.68081	PKP2	protein_coding	5318	ARVD9	MIM:602861|HGNC:HGNC:9024|Ensembl:ENSG00000057294|HPRD:04177|Vega:OTTHUMG00000169500	plakophilin 2	hsa05412(Arrhythmogenic right ventricular cardiomyopathy (ARVC))	GO:0005886(plasma membrane)//GO:0014704(intercalated disc)//GO:0016021(integral component of membrane)//GO:0030057(desmosome)//GO:0005912(adherens junction)//GO:0005882(intermediate filament)//GO:0030054(cell junction)//GO:0005654(nucleoplasm)//GO:0005634(nucleus)//GO:0005911(cell-cell junction)	GO:0003674(molecular_function)//GO:0005080(protein kinase C binding)//GO:0019215(intermediate filament binding)//GO:0044325(ion channel binding)//GO:0086083(cell adhesive protein binding involved in bundle of His cell-Purkinje myocyte communication)//GO:0017080(sodium channel regulator activity)//GO:0045294(alpha-catenin binding)//GO:0032947(protein complex scaffold)//GO:0005515(protein binding)	GO:0016337(single organismal cell-cell adhesion)//GO:0086002(cardiac muscle cell action potential involved in contraction)//GO:0086019(cell-cell signaling involved in cardiac conduction)//GO:0008285(negative regulation of cell proliferation)//GO:0086091(regulation of heart rate by cardiac conduction)//GO:0090002(establishment of protein localization to plasma membrane)//GO:0007507(heart developme…
ENSG00000250510	4.72154	5.49254	4.50283	0.0338389	0.519596	up	5	0	54	83	0	102	2	0	2.86721	-1.68081	6.32342	6.99464	-1.68081	6.96691	1.18509	-1.68081	GPR162	protein_coding	27239	A-2|GRCA	HGNC:HGNC:16693|Ensembl:ENSG00000250510|HPRD:13608|Vega:OTTHUMG00000168368	G protein-coupled receptor 162		GO:0016021(integral component of membrane)//GO:0005886(plasma membrane)	GO:0004930(G-protein coupled receptor activity)	GO:0007186(G-protein coupled receptor signaling pathway)
ENSG00000124357	4.72103	3.20941	5.39496	0.020195	0.42615	up	4	3	11	17	0	0	0	2	2.56062	2.12833	4.04976	4.7207	-1.68081	-1.68081	-1.68081	1.59405	NAGK	protein_coding	55577	GNK|HSA242910	MIM:606828|HGNC:HGNC:17174|Ensembl:ENSG00000124357|HPRD:08441|Vega:OTTHUMG00000153239	N-acetylglucosamine kinase	hsa00520(Amino sugar and nucleotide sugar metabolism)//	GO:0070062(extracellular exosome)	GO:0005524(ATP binding)//GO:0005515(protein binding)//GO:0045127(N-acetylglucosamine kinase activity)//GO:0009384(N-acylmannosamine kinase activity)	GO:0046835(carbohydrate phosphorylation)//GO:0006051(N-acetylmannosamine metabolic process)//GO:0006044(N-acetylglucosamine metabolic process)//GO:0019262(N-acetylneuraminate catabolic process)
ENSG00000133020	4.71884	8.20088	15.3695	8.84038e-05	0.0342915	up	364	199	433	499	55	0	18	61	8.99093	8.07488	9.32183	9.57955	5.71628	-1.68081	4.16742	6.3729	MYH8	protein_coding	4626	DA7|MyHC-peri|MyHC-pn|gtMHC-F	MIM:160741|HGNC:HGNC:7578|Ensembl:ENSG00000133020|HPRD:11760|Vega:OTTHUMG00000130361	myosin, heavy chain 8, skeletal muscle, perinatal	hsa04530(Tight junction)	GO:0030017(sarcomere)//GO:0032982(myosin filament)//GO:0005859(muscle myosin complex)//GO:0005737(cytoplasm)//GO:0005829(cytosol)	GO:0008307(structural constituent of muscle)//GO:0000146(microfilament motor activity)//GO:0005524(ATP binding)//GO:0005516(calmodulin binding)//GO:0032027(myosin light chain binding)//GO:0016887(ATPase activity)//GO:0051015(actin filament binding)	GO:0006936(muscle contraction)//GO:0003009(skeletal muscle contraction)//GO:0030049(muscle filament sliding)//GO:0046034(ATP metabolic process)
ENSG00000198832	4.71407	4.46165	5.91454	0.0150164	0.379253	up	24	62	7	12	0	2	0	6	5.08058	6.39613	3.41313	4.22529	-1.68081	1.46398	-1.68081	3.07606	SELM	protein_coding	140606	SEPM	MIM:610918|Ensembl:ENSG00000198832|HPRD:15320|Vega:OTTHUMG00000151207	selenoprotein M		GO:0005783(endoplasmic reticulum)//GO:0048471(perinuclear region of cytoplasm)//GO:0005794(Golgi apparatus)	GO:0005515(protein binding)
ENSG00000160959	4.71105	5.86216	6.79887	0.00912157	0.317587	up	71	33	64	64	7	0	0	76	6.63653	5.49102	6.56765	6.62065	2.79981	-1.68081	-1.68081	6.68902	LRRC14	protein_coding	9684	LRRC14A	HGNC:HGNC:20419|Ensembl:ENSG00000160959|HPRD:14312|Vega:OTTHUMG00000165179	leucine rich repeat containing 14
ENSG00000155495	4.71058	2.44285	4.76332	0.0290723	0.494786	up	2	0	4	10	0	0	0	0	1.63495	-1.68081	2.63711	3.96706	-1.68081	-1.68081	-1.68081	-1.68081	MAGEC1	protein_coding	9947	CT7|CT7.1	MIM:300223|HGNC:HGNC:6812|Ensembl:ENSG00000155495|HPRD:02201|Vega:OTTHUMG00000022569	MAGE family member C1			GO:0005515(protein binding)
ENSG00000158156	4.71018	3.64215	4.66643	0.0307577	0.504178	up	22	12	20	1	0	0	1	1	4.95626	4.04899	4.89998	0.883308	-1.68081	-1.68081	0.370548	0.7359	XKR8	protein_coding	55113	XRG8|hXkr8	HGNC:HGNC:25508|Ensembl:ENSG00000158156|HPRD:07661|Vega:OTTHUMG00000003912	XK related 8		GO:0005886(plasma membrane)//GO:0016021(integral component of membrane)		GO:0070782(phosphatidylserine exposure on apoptotic cell surface)//GO:0043652(engulfment of apoptotic cell)
ENSG00000196517	4.7013	2.75766	4.46037	0.03469	0.521211	up	0	0	9	14	0	0	0	0	-1.68081	-1.68081	3.76628	4.44424	-1.68081	-1.68081	-1.68081	-1.68081	SLC6A9	protein_coding	6536	GLYT1	MIM:601019|HGNC:HGNC:11056|Ensembl:ENSG00000196517|HPRD:03010|Vega:OTTHUMG00000008294	solute carrier family 6 member 9		GO:0016020(membrane)//GO:0005886(plasma membrane)//GO:0005887(integral component of plasma membrane)	GO:0005328(neurotransmitter:sodium symporter activity)//GO:0015375(glycine:sodium symporter activity)//GO:0005283(sodium:amino acid symporter activity)	GO:0006810(transport)//GO:0061537(glycine secretion, neurotransmission)//GO:0036233(glycine import)//GO:0055085(transmembrane transport)//GO:0060012(synaptic transmission, glycinergic)//GO:0003333(amino acid transmembrane transport)//GO:0006836(neurotransmitter transport)
ENSG00000089163	4.70035	3.74979	5.10349	0.0238777	0.452469	up	0	2	0	56	0	0	0	0	-1.68081	1.59393	-1.68081	6.42866	-1.68081	-1.68081	-1.68081	-1.68081	SIRT4	protein_coding	23409	SIR2L4	MIM:604482|HGNC:HGNC:14932|Ensembl:ENSG00000089163|HPRD:06837|Vega:OTTHUMG00000169028	sirtuin 4		GO:0005743(mitochondrial inner membrane)//GO:0005739(mitochondrion)//GO:0005759(mitochondrial matrix)	GO:0070403(NAD+ binding)//GO:0034979(NAD-dependent protein deacetylase activity)//GO:0047708(biotinidase activity)//GO:0061690(lipoamidase activity)//GO:0046872(metal ion binding)//GO:0005515(protein binding)//GO:0003950(NAD+ ADP-ribosyltransferase activity)	GO:0000820(regulation of glutamine family amino acid metabolic process)//GO:1903217(negative regulation of protein processing involved in protein targeting to mitochondrion)//GO:1904182(regulation of pyruvate dehydrogenase activity)//GO:0006974(cellular response to DNA damage stimulus)//GO:0006541(glutamine metabolic process)//GO:0071456(cellular response to hypoxia)//GO:0006471(protein ADP-ribos…
ENSG00000113441	4.69807	4.85564	4.52322	0.0334378	0.518354	up	8	26	57	12	64	0	2	0	3.52197	5.14976	6.40113	4.22529	5.93372	-1.68081	1.18509	-1.68081	LNPEP	protein_coding	4012	CAP|IRAP|P-LAP|PLAP	MIM:151300|HGNC:HGNC:6656|Ensembl:ENSG00000113441|HPRD:01041|HPRD:08255|Vega:OTTHUMG00000128719	leucyl/cystinyl aminopeptidase	hsa04614(Renin-angiotensin system)	GO:0005886(plasma membrane)//GO:0005887(integral component of plasma membrane)//GO:0005576(extracellular region)//GO:0031905(early endosome lumen)//GO:0016020(membrane)//GO:0048471(perinuclear region of cytoplasm)//GO:0030659(cytoplasmic vesicle membrane)//GO:0005829(cytosol)//GO:0005765(lysosomal membrane)//GO:0005622(intracellular)	GO:0008237(metallopeptidase activity)//GO:0070006(metalloaminopeptidase activity)//GO:0008270(zinc ion binding)//GO:0042277(peptide binding)//GO:0004177(aminopeptidase activity)//GO:0005515(protein binding)	GO:0061024(membrane organization)//GO:0042590(antigen processing and presentation of exogenous peptide antigen via MHC class I)//GO:0007267(cell-cell signaling)//GO:0002474(antigen processing and presentation of peptide antigen via MHC class I)//GO:0060395(SMAD protein signal transduction)//GO:0007565(female pregnancy)//GO:0008217(regulation of blood pressure)//GO:0043171(peptide catabolic proces…
ENSG00000183066	4.69074	4.38245	4.66777	0.0307338	0.504178	up	4	28	18	16	0	43	0	0	2.56062	5.25577	4.74965	4.6343	-1.68081	5.72567	-1.68081	-1.68081	WBP2NL	protein_coding	164684	GRAMD7|PAWP	MIM:610981|HGNC:HGNC:28389|Ensembl:ENSG00000183066|HPRD:14512|Vega:OTTHUMG00000151270	WBP2 N-terminal like		GO:0033011(perinuclear theca)	GO:0050699(WW domain binding)	GO:0035039(male pronucleus assembly)//GO:0007343(egg activation)//GO:0051321(meiotic cell cycle)
ENSG00000197410	4.68475	2.78629	4.41996	0.0355208	0.527409	up	6	20	0	0	0	0	0	0	3.11993	4.77504	-1.68081	-1.68081	-1.68081	-1.68081	-1.68081	-1.68081	DCHS2	protein_coding	54798	CDH27|CDHJ|CDHR7|PCDH23|PCDHJ	MIM:612486|HGNC:HGNC:23111|Ensembl:ENSG00000197410|HPRD:10858|Vega:OTTHUMG00000161556	dachsous cadherin-related 2		GO:0005886(plasma membrane)//GO:0005575(cellular_component)//GO:0016021(integral component of membrane)	GO:0003674(molecular_function)//GO:0005509(calcium ion binding)	GO:0007156(homophilic cell adhesion via plasma membrane adhesion molecules)//GO:0008150(biological_process)
ENSG00000177380	4.68278	4.7874	5.39962	0.0201412	0.425608	up	24	62	0	49	8	0	0	1	5.08058	6.39613	-1.68081	6.23676	2.98435	-1.68081	-1.68081	0.7359	PPFIA3	protein_coding	8541	LPNA3	MIM:603144|HGNC:HGNC:9247|Ensembl:ENSG00000177380|HPRD:04393|Vega:OTTHUMG00000183213	PTPRF interacting protein alpha 3		GO:0048786(presynaptic active zone)//GO:0009986(cell surface)//GO:0005829(cytosol)	GO:0005515(protein binding)	GO:0014047(glutamate secretion)//GO:0048172(regulation of short-term neuronal synaptic plasticity)//GO:0007268(synaptic transmission)//GO:0007269(neurotransmitter secretion)
ENSG00000168286	4.68198	3.40051	5.34941	0.0207293	0.429486	up	16	6	2	18	0	0	0	3	4.50225	3.07592	1.70769	4.80221	-1.68081	-1.68081	-1.68081	2.12846	THAP11	protein_coding	57215	CTG-B43a|CTG-B45d|HRIHFB2206|RONIN	MIM:609119|HGNC:HGNC:23194|Ensembl:ENSG00000168286|HPRD:11629|Vega:OTTHUMG00000137546	THAP domain containing 11		GO:0005654(nucleoplasm)//GO:0045171(intercellular bridge)//GO:0005737(cytoplasm)	GO:0008270(zinc ion binding)//GO:0005515(protein binding)//GO:0003677(DNA binding)	GO:0006351(transcription, DNA-templated)//GO:0006355(regulation of transcription, DNA-templated)
ENSG00000197870	4.67992	4.02613	3.9061	0.048111	0.585913	up	10	0	17	42	8	0	0	0	3.83604	-1.68081	4.66817	6.01536	2.98435	-1.68081	-1.68081	-1.68081	PRB3	protein_coding	5544	G1|PRG	MIM:168840|HGNC:HGNC:9339|Ensembl:ENSG00000197870|HPRD:01352	proline-rich protein BstNI subfamily 3		GO:0005576(extracellular region)		GO:0008150(biological_process)//GO:0050829(defense response to Gram-negative bacterium)
ENSG00000164116	4.67969	3.40542	4.79112	0.0286068	0.492752	up	2	46	0	0	0	0	0	0	1.63495	5.96736	-1.68081	-1.68081	-1.68081	-1.68081	-1.68081	-1.68081	GUCY1A3	protein_coding	2982	GC-SA3|GUC1A3|GUCA3|GUCSA3|GUCY1A1|MYMY6	MIM:139396|HGNC:HGNC:4685|Ensembl:ENSG00000164116|HPRD:00768|Vega:OTTHUMG00000161700	guanylate cyclase 1, soluble, alpha 3	hsa00230(Purine metabolism)//hsa04022(cGMP-PKG signaling pathway)//hsa04270(Vascular smooth muscle contraction)//hsa04540(Gap junction)//hsa04611(Platelet activation)//hsa04713(Circadian entrainment)//hsa04730(Long-term depression)//hsa04921(Oxytocin signaling pathway)//	GO:0005622(intracellular)//GO:0016021(integral component of membrane)//GO:0008074(guanylate cyclase complex, soluble)//GO:0005886(plasma membrane)	GO:0004872(receptor activity)//GO:0020037(heme binding)//GO:0046982(protein heterodimerization activity)//GO:0000166(nucleotide binding)//GO:0005525(GTP binding)//GO:0004383(guanylate cyclase activity)//GO:0004016(adenylate cyclase activity)//GO:0005515(protein binding)	GO:0052565(response to defense-related host nitric oxide production)//GO:0006182(cGMP biosynthetic process)//GO:0008015(blood circulation)//GO:0007596(blood coagulation)//GO:0060087(relaxation of vascular smooth muscle)//GO:0008217(regulation of blood pressure)//GO:0007263(nitric oxide mediated signal transduction)//GO:0009635(response to herbicide)//GO:0014070(response to organic cyclic compound…
ENSG00000182583	4.67743	2.87801	4.51437	0.0336112	0.519495	up	0	0	6	20	0	0	0	0	-1.68081	-1.68081	3.19776	4.9526	-1.68081	-1.68081	-1.68081	-1.68081	VCX	protein_coding	26609	VCX-10r|VCX-B1|VCX1|VCX10R|VCXB1	MIM:300229|HGNC:HGNC:12667|Ensembl:ENSG00000182583|HPRD:02206|Vega:OTTHUMG00000028608	variable charge, X-linked		GO:0005730(nucleolus)//GO:0005634(nucleus)	GO:0003682(chromatin binding)	GO:0042255(ribosome assembly)//GO:0006325(chromatin organization)//GO:0007283(spermatogenesis)
ENSG00000198189	4.67209	2.14308	4.98671	0.0255427	0.463436	up	3	4	2	2	0	0	0	0	2.17079	2.5174	1.70769	1.75587	-1.68081	-1.68081	-1.68081	-1.68081	HSD17B11	protein_coding	51170	17-BETA-HSD11|17-BETA-HSDXI|17BHSD11|DHRS8|PAN1B|RETSDR2|SDR16C2	MIM:612831|HGNC:HGNC:22960|Ensembl:ENSG00000198189|HPRD:10881|Vega:OTTHUMG00000130594	hydroxysteroid (17-beta) dehydrogenase 11		GO:0005811(lipid particle)//GO:0043231(intracellular membrane-bounded organelle)//GO:0005576(extracellular region)//GO:0005737(cytoplasm)//GO:0005829(cytosol)	GO:0016491(oxidoreductase activity)//GO:0004303(estradiol 17-beta-dehydrogenase activity)//GO:0016229(steroid dehydrogenase activity)	GO:0055114(oxidation-reduction process)//GO:0006710(androgen catabolic process)//GO:0006703(estrogen biosynthetic process)//GO:0044281(small molecule metabolic process)//GO:0008202(steroid metabolic process)
ENSG00000169403	4.67162	2.85703	4.44019	0.0351023	0.524283	up	22	0	0	5	0	0	0	0	4.95626	-1.68081	-1.68081	2.99555	-1.68081	-1.68081	-1.68081	-1.68081	PTAFR	protein_coding	5724	PAFR	MIM:173393|HGNC:HGNC:9582|Ensembl:ENSG00000169403|HPRD:01422|Vega:OTTHUMG00000003953	platelet-activating factor receptor	hsa04020(Calcium signaling pathway)//hsa04080(Neuroactive ligand-receptor interaction)//hsa05150(Staphylococcus aureus infection)	GO:0005886(plasma membrane)//GO:0005887(integral component of plasma membrane)//GO:0016020(membrane)//GO:0016021(integral component of membrane)//GO:0043231(intracellular membrane-bounded organelle)//GO:0005654(nucleoplasm)	GO:0004992(platelet activating factor receptor activity)//GO:0051019(mitogen-activated protein kinase binding)//GO:0005543(phospholipid binding)//GO:0001530(lipopolysaccharide binding)//GO:0004930(G-protein coupled receptor activity)//GO:0001875(lipopolysaccharide receptor activity)//GO:0045028(G-protein coupled purinergic nucleotide receptor activity)	GO:1904317(cellular response to 2-O-acetyl-1-O-hexadecyl-sn-glycero-3-phosphocholine)//GO:0071258(cellular response to gravity)//GO:0045907(positive regulation of vasoconstriction)//GO:1904058(positive regulation of sensory perception of pain)//GO:0032959(inositol trisphosphate biosynthetic process)//GO:0045727(positive regulation of translation)//GO:0006955(immune response)//GO:0031663(lipopolys…
ENSG00000138308	4.67108	2.64775	4.27566	0.0386619	0.545158	up	5	0	16	0	0	0	0	0	2.86721	-1.68081	4.58182	-1.68081	-1.68081	-1.68081	-1.68081	-1.68081	PLA2G12B	protein_coding	84647	FKSG71|GXIIB|GXIIIsPLA2|PLA2G13|sPLA2-GXIIB	MIM:611653|HGNC:HGNC:18555|Ensembl:ENSG00000138308|HPRD:10155|Vega:OTTHUMG00000018446	phospholipase A2 group XIIB	hsa00564(Glycerophospholipid metabolism)//hsa00565(Ether lipid metabolism)//hsa00590(Arachidonic acid metabolism)//hsa00591(Linoleic acid metabolism)//hsa00592(alpha-Linolenic acid metabolism)//	GO:0005576(extracellular region)	GO:0004623(phospholipase A2 activity)//GO:0005509(calcium ion binding)	GO:0016042(lipid catabolic process)//GO:0042632(cholesterol homeostasis)//GO:0070328(triglyceride homeostasis)
ENSG00000179630	4.67025	3.0461	4.68868	0.0303619	0.50205	up	19	5	0	8	1	0	0	0	4.74704	2.82352	-1.68081	3.65231	0.335861	-1.68081	-1.68081	-1.68081	LACC1	protein_coding	144811	C13orf31	MIM:613409|HGNC:HGNC:26789|Ensembl:ENSG00000179630|HPRD:08793|Vega:OTTHUMG00000016826	laccase domain containing 1
ENSG00000164176	4.66485	5.42656	6.37162	0.0115959	0.341766	up	49	3	74	65	43	0	1	1	6.10352	2.12833	6.77647	6.64295	5.36357	-1.68081	0.370548	0.7359	EDIL3	protein_coding	10085	DEL1	MIM:606018|HGNC:HGNC:3173|Ensembl:ENSG00000164176|HPRD:09350|Vega:OTTHUMG00000119047	EGF like repeats and discoidin domains 3		GO:1903561(extracellular vesicle)//GO:0070062(extracellular exosome)	GO:0005178(integrin binding)//GO:0005509(calcium ion binding)	GO:0010811(positive regulation of cell-substrate adhesion)//GO:0007275(multicellular organism development)//GO:0007155(cell adhesion)
ENSG00000173662	4.65211	2.67466	4.32615	0.0375311	0.540029	up	0	8	14	0	0	0	0	0	-1.68081	3.47756	4.39185	-1.68081	-1.68081	-1.68081	-1.68081	-1.68081	TAS1R1	protein_coding	80835	GM148|GPR70|T1R1|TR1	MIM:606225|HGNC:HGNC:14448|Ensembl:ENSG00000173662|HPRD:06939|Vega:OTTHUMG00000001441	taste 1 receptor member 1	hsa04742(Taste transduction)	GO:0016021(integral component of membrane)//GO:0005886(plasma membrane)	GO:0008527(taste receptor activity)//GO:0046982(protein heterodimerization activity)//GO:0004930(G-protein coupled receptor activity)	GO:0050912(detection of chemical stimulus involved in sensory perception of taste)//GO:0007186(G-protein coupled receptor signaling pathway)//GO:0050917(sensory perception of umami taste)
ENSG00000171812	4.65003	2.75053	4.36725	0.0366361	0.533797	up	6	19	0	0	0	0	0	0	3.11993	4.70191	-1.68081	-1.68081	-1.68081	-1.68081	-1.68081	-1.68081	COL8A2	protein_coding	1296	FECD|FECD1|PPCD|PPCD2	MIM:120252|HGNC:HGNC:2216|Ensembl:ENSG00000171812|HPRD:08347|Vega:OTTHUMG00000007665	collagen type VIII alpha 2		GO:0005604(basement membrane)//GO:0005576(extracellular region)//GO:0005581(collagen trimer)//GO:0005788(endoplasmic reticulum lumen)//GO:0005578(proteinaceous extracellular matrix)//GO:0031012(extracellular matrix)	GO:0005201(extracellular matrix structural constituent)//GO:0005515(protein binding)//GO:0030674(protein binding, bridging)	GO:0050673(epithelial cell proliferation)//GO:0022617(extracellular matrix disassembly)//GO:0030198(extracellular matrix organization)//GO:0048593(camera-type eye morphogenesis)//GO:0016337(single organismal cell-cell adhesion)//GO:0030574(collagen catabolic process)//GO:0001525(angiogenesis)
ENSG00000181689	4.64739	2.71769	4.35534	0.0368931	0.534667	up	16	0	0	7	0	0	0	0	4.50225	-1.68081	-1.68081	3.46477	-1.68081	-1.68081	-1.68081	-1.68081	OR8K3	protein_coding	219473	OR11-181	HGNC:HGNC:15313|Ensembl:ENSG00000181689|Ensembl:ENSG00000280314|HPRD:17794|Vega:OTTHUMG00000166855	olfactory receptor family 8 subfamily K member 3 (gene/pseudogene)	hsa04740(Olfactory transduction)	GO:0005886(plasma membrane)//GO:0016021(integral component of membrane)	GO:0004930(G-protein coupled receptor activity)//GO:0005549(odorant binding)//GO:0004984(olfactory receptor activity)	GO:0050911(detection of chemical stimulus involved in sensory perception of smell)//GO:0007186(G-protein coupled receptor signaling pathway)
ENSG00000216895	4.64675	2.72658	4.32846	0.0374801	0.540029	up	18	6	0	0	0	0	0	0	4.66997	3.07592	-1.68081	-1.68081	-1.68081	-1.68081	-1.68081	-1.68081	AC009403.2	protein_coding
ENSG00000099139	4.62668	4.00613	4.49647	0.0339648	0.519596	up	0	0	74	0	0	0	0	0	-1.68081	-1.68081	6.77647	-1.68081	-1.68081	-1.68081	-1.68081	-1.68081	PCSK5	protein_coding	5125	PC5|PC6|PC6A|SPC6	MIM:600488|HGNC:HGNC:8747|Ensembl:ENSG00000099139|HPRD:08985|Vega:OTTHUMG00000020039	proprotein convertase subtilisin/kexin type 5		GO:0016021(integral component of membrane)//GO:0005794(Golgi apparatus)//GO:0005615(extracellular space)//GO:0005796(Golgi lumen)//GO:0030141(secretory granule)	GO:0008233(peptidase activity)//GO:0042277(peptide binding)//GO:0005515(protein binding)//GO:0004252(serine-type endopeptidase activity)	GO:0003279(cardiac septum development)//GO:0032455(nerve growth factor processing)//GO:0048011(neurotrophin TRK receptor signaling pathway)//GO:0006508(proteolysis)//GO:0001822(kidney development)//GO:0048706(embryonic skeletal system development)//GO:0030323(respiratory tube development)//GO:0007507(heart development)//GO:0006465(signal peptide processing)//GO:0042089(cytokine biosynthetic proce…
ENSG00000079482	4.62426	2.76026	4.38903	0.0361709	0.532117	up	0	0	7	16	0	0	0	0	-1.68081	-1.68081	3.41313	4.6343	-1.68081	-1.68081	-1.68081	-1.68081	OPHN1	protein_coding	4983	ARHGAP41|MRX60|OPN1	MIM:300127|HGNC:HGNC:8148|Ensembl:ENSG00000079482|HPRD:02130|Vega:OTTHUMG00000021744	oligophrenin 1		GO:0043195(terminal bouton)//GO:0015629(actin cytoskeleton)//GO:0030054(cell junction)//GO:0043197(dendritic spine)//GO:0005829(cytosol)	GO:0005543(phospholipid binding)//GO:0005096(GTPase activator activity)//GO:0035255(ionotropic glutamate receptor binding)//GO:0003779(actin binding)	GO:0007411(axon guidance)//GO:0030100(regulation of endocytosis)//GO:0007264(small GTPase mediated signal transduction)//GO:0043547(positive regulation of GTPase activity)//GO:1901799(negative regulation of proteasomal protein catabolic process)//GO:0051966(regulation of synaptic transmission, glutamatergic)//GO:0030036(actin cytoskeleton organization)//GO:0007399(nervous system development)//GO:…
ENSG00000186377	4.62208	2.51107	4.14192	0.0418336	0.559807	up	7	0	11	0	0	0	0	0	3.33491	-1.68081	4.04976	-1.68081	-1.68081	-1.68081	-1.68081	-1.68081	CYP4X1	protein_coding	260293	CYPIVX1	MIM:614999|HGNC:HGNC:20244|Ensembl:ENSG00000186377|HPRD:13110|Vega:OTTHUMG00000008017	cytochrome P450 family 4 subfamily X member 1	hsa04726(Serotonergic synapse)	GO:0016021(integral component of membrane)//GO:0005789(endoplasmic reticulum membrane)	GO:0005506(iron ion binding)//GO:0020037(heme binding)//GO:0070330(aromatase activity)	GO:0055114(oxidation-reduction process)
ENSG00000214114	4.62014	4.61079	4.49291	0.0340357	0.519596	up	27	18	21	18	0	44	0	1	5.24902	4.62486	4.96965	4.80221	-1.68081	5.75865	-1.68081	0.7359	MYCBP	protein_coding	26292	AMY-1	MIM:606535|HGNC:HGNC:7554|HPRD:08406|Vega:OTTHUMG00000000484	MYC binding protein		GO:0005739(mitochondrion)//GO:0005634(nucleus)//GO:0005737(cytoplasm)	GO:0005515(protein binding)//GO:0003713(transcription coactivator activity)	GO:0006351(transcription, DNA-templated)//GO:0006355(regulation of transcription, DNA-templated)//GO:0007283(spermatogenesis)
ENSG00000124827	4.61973	2.74691	4.3667	0.0366479	0.533797	up	7	0	0	16	0	0	0	0	3.33491	-1.68081	-1.68081	4.6343	-1.68081	-1.68081	-1.68081	-1.68081	GCM2	protein_coding	9247	GCMB|hGCMb	MIM:603716|HGNC:HGNC:4198|Ensembl:ENSG00000124827|HPRD:04758|Vega:OTTHUMG00000014249	glial cells missing homolog 2		GO:0005634(nucleus)	GO:0043565(sequence-specific DNA binding)//GO:0046872(metal ion binding)//GO:0005515(protein binding)//GO:0003677(DNA binding)	GO:0060017(parathyroid gland development)//GO:0030643(cellular phosphate ion homeostasis)//GO:0006874(cellular calcium ion homeostasis)//GO:0006351(transcription, DNA-templated)//GO:0007275(multicellular organism development)//GO:0006355(regulation of transcription, DNA-templated)
ENSG00000140948	4.61439	5.8651	5.2648	0.021761	0.43417	up	2	71	117	60	80	0	3	3	1.63495	6.59101	7.43587	6.52784	6.25417	-1.68081	1.70253	2.12846	ZCCHC14	protein_coding	23174	BDG-29|BDG29	HGNC:HGNC:24134|Ensembl:ENSG00000140948|HPRD:18316|Vega:OTTHUMG00000137655	zinc finger CCHC-type containing 14			GO:0003676(nucleic acid binding)//GO:0008270(zinc ion binding)//GO:0035091(phosphatidylinositol binding)
ENSG00000048540	4.60598	3.94143	4.42942	0.0353245	0.526044	up	74	0	0	0	0	0	0	0	6.69606	-1.68081	-1.68081	-1.68081	-1.68081	-1.68081	-1.68081	-1.68081	LMO3	protein_coding	55885	RBTN3|RBTNL2|RHOM3|Rhom-3	MIM:180386|HGNC:HGNC:6643|Ensembl:ENSG00000048540|HPRD:11832|Vega:OTTHUMG00000168837	LIM domain only 3		GO:0005737(cytoplasm)	GO:0008270(zinc ion binding)//GO:0005515(protein binding)	GO:0035360(positive regulation of peroxisome proliferator activated receptor signaling pathway)//GO:0045600(positive regulation of fat cell differentiation)//GO:0006351(transcription, DNA-templated)//GO:0070373(negative regulation of ERK1 and ERK2 cascade)//GO:0006355(regulation of transcription, DNA-templated)//GO:2000324(positive regulation of glucocorticoid receptor signaling pathway)
ENSG00000213240	4.60417	3.86058	4.47651	0.0343639	0.519835	up	24	0	24	13	0	0	8	0	5.08058	-1.68081	5.1605	4.33892	-1.68081	-1.68081	3.02846	-1.68081	NOTCH2NL	protein_coding	388677	N2N	HGNC:HGNC:31862|HPRD:14833	notch 2 N-terminal like		GO:0005576(extracellular region)//GO:0005737(cytoplasm)	GO:0005515(protein binding)//GO:0005509(calcium ion binding)	GO:0007219(Notch signaling pathway)//GO:0007275(multicellular organism development)//GO:0030154(cell differentiation)
ENSG00000269067	4.59989	2.61509	4.59856	0.0319988	0.511834	up	17	3	0	1	0	0	0	0	4.58854	2.12833	-1.68081	0.883308	-1.68081	-1.68081	-1.68081	-1.68081	ZNF728	protein_coding	388523	-	HGNC:HGNC:32463	zinc finger protein 728		GO:0005622(intracellular)	GO:0003676(nucleic acid binding)//GO:0046872(metal ion binding)//GO:0003700(transcription factor activity, sequence-specific DNA binding)	GO:0006355(regulation of transcription, DNA-templated)
ENSG00000240857	4.59216	5.63125	7.94395	0.00482484	0.244482	up	81	14	85	56	6	0	1	20	6.82608	4.2675	6.97587	6.42866	2.58814	-1.68081	0.370548	4.77518	RDH14	protein_coding	57665	PAN2|SDR7C4	MIM:616796|HGNC:HGNC:19979|Ensembl:ENSG00000240857|HPRD:10190|Vega:OTTHUMG00000090705	retinol dehydrogenase 14 (all-trans/9-cis/11-cis)		GO:0016020(membrane)//GO:0005789(endoplasmic reticulum membrane)//GO:0005765(lysosomal membrane)//GO:0005739(mitochondrion)//GO:0005783(endoplasmic reticulum)//GO:0005634(nucleus)	GO:0008106(alcohol dehydrogenase (NADP+) activity)	GO:0042572(retinol metabolic process)//GO:0055114(oxidation-reduction process)//GO:0001649(osteoblast differentiation)
ENSG00000196284	4.58473	6.61707	5.46548	0.0193957	0.41803	up	142	0	105	237	2	26	16	0	7.63427	-1.68081	7.28005	8.50605	1.14558	5.0054	4.00062	-1.68081	SUPT3H	protein_coding	8464	SPT3|SPT3L	MIM:602947|HGNC:HGNC:11466|Ensembl:ENSG00000196284|HPRD:04254|Vega:OTTHUMG00000014773	SPT3 homolog, SAGA and STAGA complex component	hsa05202(Transcriptional misregulation in cancer)	GO:0030914(STAGA complex)//GO:0005669(transcription factor TFIID complex)//GO:0000124(SAGA complex)//GO:0033276(transcription factor TFTC complex)//GO:0005654(nucleoplasm)//GO:0005634(nucleus)	GO:0046982(protein heterodimerization activity)//GO:0003677(DNA binding)//GO:0004402(histone acetyltransferase activity)//GO:0003713(transcription coactivator activity)	GO:0006325(chromatin organization)//GO:0098792(xenophagy)//GO:0098779(mitophagy in response to mitochondrial depolarization)//GO:0006366(transcription from RNA polymerase II promoter)//GO:0016578(histone deubiquitination)//GO:0006357(regulation of transcription from RNA polymerase II promoter)//GO:0002230(positive regulation of defense response to virus by host)//GO:0045893(positive regulation of…
ENSG00000137269	4.58046	2.51327	4.10551	0.0427437	0.564712	up	6	0	12	0	0	0	0	0	3.11993	-1.68081	4.17303	-1.68081	-1.68081	-1.68081	-1.68081	-1.68081	LRRC1	protein_coding	55227	LANO|dJ523E19.1	MIM:608195|HGNC:HGNC:14307|Ensembl:ENSG00000137269|Vega:OTTHUMG00000014885	leucine rich repeat containing 1		GO:0016020(membrane)//GO:0005737(cytoplasm)
ENSG00000108381	4.56994	4.99291	4.05819	0.0439577	0.566917	up	18	114	22	0	23	1	0	0	4.66997	7.27239	5.03611	-1.68081	4.47034	0.618515	-1.68081	-1.68081	ASPA	protein_coding	443	ACY2|ASP	MIM:608034|HGNC:HGNC:756|HPRD:02033	aspartoacylase	hsa00250(Alanine, aspartate and glutamate metabolism)//hsa00340(Histidine metabolism)//	GO:0070062(extracellular exosome)//GO:0005634(nucleus)//GO:0005737(cytoplasm)//GO:0005829(cytosol)	GO:0004046(aminoacylase activity)//GO:0016788(hydrolase activity, acting on ester bonds)//GO:0046872(metal ion binding)//GO:0005515(protein binding)//GO:0019807(aspartoacylase activity)	GO:0008652(cellular amino acid biosynthetic process)//GO:0006533(aspartate catabolic process)//GO:0008152(metabolic process)//GO:0044281(small molecule metabolic process)//GO:0034641(cellular nitrogen compound metabolic process)
ENSG00000164040	4.56115	5.47796	6.44798	0.0111079	0.340207	up	92	10	26	76	0	2	0	28	7.00931	3.79138	5.27501	6.86785	-1.68081	1.46398	-1.68081	5.2559	PGRMC2	protein_coding	10424	DG6|PMBP	MIM:607735|HGNC:HGNC:16089|Ensembl:ENSG00000164040|HPRD:09665|Vega:OTTHUMG00000133342	progesterone receptor membrane component 2		GO:0016020(membrane)//GO:0016021(integral component of membrane)//GO:0012505(endomembrane system)	GO:0020037(heme binding)//GO:0003707(steroid hormone receptor activity)//GO:0005496(steroid binding)	GO:0043401(steroid hormone mediated signaling pathway)
ENSG00000093000	4.55049	5.25496	6.11374	0.0134135	0.367801	up	68	28	20	34	72	0	0	2	6.57445	5.25577	4.89998	5.71214	6.10283	-1.68081	-1.68081	1.59405	NUP50	protein_coding	10762	NPAP60|NPAP60L	MIM:604646|HGNC:HGNC:8065|Ensembl:ENSG00000093000|HPRD:05226|Vega:OTTHUMG00000151265	nucleoporin 50kDa	hsa03013(RNA transport)	GO:0031965(nuclear membrane)//GO:0005654(nucleoplasm)//GO:0016021(integral component of membrane)//GO:0005643(nuclear pore)//GO:0005737(cytoplasm)	GO:0005515(protein binding)	GO:0044267(cellular protein metabolic process)//GO:0005975(carbohydrate metabolic process)//GO:0015758(glucose transport)//GO:0043687(post-translational protein modification)//GO:0019054(modulation by virus of host process)//GO:0008645(hexose transport)//GO:0008033(tRNA processing)//GO:0031047(gene silencing by RNA)//GO:0015031(protein transport)//GO:0019083(viral transcription)//GO:0019048(modul…
ENSG00000146856	4.55044	7.18987	11.3313	0.000762127	0.114168	up	253	106	186	170	67	0	51	2	8.46652	7.16764	8.1037	8.02719	5.99948	-1.68081	5.65362	1.59405	AGBL3	protein_coding	340351	CCP3	HGNC:HGNC:27981|Ensembl:ENSG00000146856|HPRD:14175|Vega:OTTHUMG00000155406	ATP/GTP binding protein-like 3		GO:0005829(cytosol)	GO:0008270(zinc ion binding)//GO:0004181(metallocarboxypeptidase activity)	GO:0006508(proteolysis)//GO:0035610(protein side chain deglutamylation)
ENSG00000197734	4.54936	4.57402	5.21204	0.0224309	0.440753	up	35	9	34	14	39	0	1	0	5.62071	3.64299	5.6593	4.44424	5.22383	-1.68081	0.370548	-1.68081	C14orf178	protein_coding	283579	-	HGNC:HGNC:26385|Ensembl:ENSG00000197734|HPRD:08080|Vega:OTTHUMG00000171528	chromosome 14 open reading frame 178
ENSG00000154162	4.54912	2.77284	4.21879	0.0399785	0.553998	up	3	0	21	0	0	0	0	0	2.17079	-1.68081	4.96965	-1.68081	-1.68081	-1.68081	-1.68081	-1.68081	CDH12	protein_coding	1010	CDHB	MIM:600562|HGNC:HGNC:1751|Ensembl:ENSG00000154162|HPRD:11081|Vega:OTTHUMG00000090591	cadherin 12		GO:0005886(plasma membrane)//GO:0016021(integral component of membrane)	GO:0005509(calcium ion binding)	GO:0007156(homophilic cell adhesion via plasma membrane adhesion molecules)//GO:0034329(cell junction assembly)//GO:0045216(cell-cell junction organization)//GO:0034332(adherens junction organization)
ENSG00000164796	4.54848	2.60877	4.20721	0.0402526	0.553998	up	10	0	0	10	0	0	0	0	3.83604	-1.68081	-1.68081	3.96706	-1.68081	-1.68081	-1.68081	-1.68081	CSMD3	protein_coding	114788	-	MIM:608399|HGNC:HGNC:19291|Ensembl:ENSG00000164796|HPRD:16329|Vega:OTTHUMG00000157027	CUB and Sushi multiple domains 3		GO:0016021(integral component of membrane)//GO:0005886(plasma membrane)
ENSG00000182568	4.53222	5.35392	6.29165	0.0121308	0.350224	up	129	0	40	27	27	0	0	1	7.49598	-1.68081	5.89243	5.38179	4.69866	-1.68081	-1.68081	0.7359	SATB1	protein_coding	6304	-	MIM:602075|HGNC:HGNC:10541|Ensembl:ENSG00000182568|HPRD:03647|Vega:OTTHUMG00000129890	SATB homeobox 1		GO:0005654(nucleoplasm)//GO:0005634(nucleus)//GO:0016605(PML body)//GO:0005720(nuclear heterochromatin)//GO:0016363(nuclear matrix)	GO:0001227(transcriptional repressor activity, RNA polymerase II transcription regulatory region sequence-specific binding)//GO:0003682(chromatin binding)//GO:0000977(RNA polymerase II regulatory region sequence-specific DNA binding)//GO:0005515(protein binding)//GO:0003677(DNA binding)//GO:0003690(double-stranded DNA binding)	GO:0043374(CD8-positive, alpha-beta T cell differentiation)//GO:0006325(chromatin organization)//GO:0006338(chromatin remodeling)//GO:0006921(cellular component disassembly involved in execution phase of apoptosis)//GO:0016571(histone methylation)//GO:0060004(reflex)//GO:0006351(transcription, DNA-templated)//GO:0012501(programmed cell death)//GO:0043367(CD4-positive, alpha-beta T cell differenti…
ENSG00000070601	4.52235	2.93504	4.43652	0.0351778	0.524892	up	0	6	0	22	0	0	0	0	-1.68081	3.07592	-1.68081	5.08878	-1.68081	-1.68081	-1.68081	-1.68081	FRMPD1	protein_coding	22844	FRMD2	HGNC:HGNC:29159|Ensembl:ENSG00000070601|HPRD:17018|Vega:OTTHUMG00000019927	FERM and PDZ domain containing 1		GO:0005886(plasma membrane)//GO:0070062(extracellular exosome)//GO:0005856(cytoskeleton)//GO:0005829(cytosol)	GO:0005515(protein binding)
[truncated: 176 more rows]

## Sheet: down-regulated mRNAs
Differentially expressed genes for: down_A_vs_B Fold Change cut-off: 2.00 P-value cut-off: 0.05 Column A: gene_id, the gene identifier. Column B ~ G: edgeR results for differentially expressed genes. Column H ~ O: counts of all samples of the gene. Column P ~ W: normalized counts by edgeR. Column W ~ AG: annotation of the genes.
[truncated: 560 more rows]
