# Supplementary material for: Circ_0001174 facilitates osteosarcoma cell proliferation, migration, and invasion by targeting the miR-186-5p/MACC1 axis
Source: J Orthop Surg Res. 2022 Mar 12;17:159. doi: 10.1186/s13018-022-03059-8 (PMC8917736; doi:10.1186/s13018-022-03059-8)
Supplement: Supplementary file 3 — Additional file 3. GO and pathway analyses results. [file 13018_2022_3059_MOESM3_ESM.xlsx]

## Sheet: up-regulated mRNAs GO-CC
#Column "GO.ID" stands for the ID of gene ontology term
#Column "Term" stands for the name of gene ontology term
#Column "Ontology" stands for the ontology of GOID belongs to
#Column "Count" stands for the number of DE genes associated with the listed GOID
#Column "Pop.Hits" stands for the number of background population genes associated with the listed GOID
#Column "List.Total" stands for the total number of DE genes
#Column "Pop.Total" stands for the total number of background population genes
#Column "Fold.Enrichment" stands for the Fold Enrichment value of the GOID, it equals (Count/Pop.Hits)/(List.Total/Pop.Total)
#Column "Pvalue" stands for the significance testing value of the GOID
#Column "FDR" stands for the false discovery rate of the GOID, using Benjamini & Hochberg (1995) method
#Column "Enrichment.Score" stands for the Enrichment Score value of the GOID, it equals (-log10(Pvalue))
#Column "Gene.Ratio" stands for the Gene Ratio value genes associated with the GOID, it equals (Count/List.Total)
#Column "GENES" stands for the DE genes associated with the GOID
GO.ID	Term	Ontology	Count	Pop.Hits	List.Total	Pop.Total	Fold.Enrichment	Pvalue	FDR	Enrichment.Score	Gene.Ratio	GENES
GO:0005886	plasma membrane	Cellular component	214	5640	579	19717	1.2921	6.26594e-06	0.00320047	5.20301	0.369603	SCN2B//PKP2//TCHH//SKAP1//CD37//GNG2//KCNMB2//PROCR//CFTR//ADAM29//CLCN2//KCNH8//SLC16A14//DRD1//ADCY4//EPHA5//OPN5//FSHR//GABRA3//SGMS1//KCNV1//KCNMB3//GLRA1//GRIN2B//GUCY2D//NRG1//TMPRSS11A//ABCB5//TMC3//LHCGR//LNPEP//MEP1B//MTNR1B//NPR3//GPR88//PCDHA4//PCDHA3//PCDHA2//PTAFR//PTGER2//PTGER3//SLC24A3//SLC4A5//PTPRD//RHCE//ABCG5//HHIP//SLC30A5//SLC1A1//SLC5A1//SLC6A9//SLCO1A2//BMPR2//TACR2//TACR3…
GO:0031224	intrinsic component of membrane	Cellular component	209	5495	579	19717	1.29521	7.42569e-06	0.00320047	5.12926	0.360967	SCN2B//KCNMB2//PROCR//CFTR//ADAM29//CLCN2//KCNH8//SLC16A14//DRD1//ADCY4//EPHA5//OPN5//FSHR//GABRA3//SGMS1//KCNV1//KCNMB3//GLRA1//GRIN2B//GUCY2D//NRG1//TMPRSS11A//ABCB5//TMC3//LHCGR//LNPEP//MEP1B//MTNR1B//NPR3//GPR88//PCDHA4//PCDHA3//PCDHA2//PTAFR//PTGER2//PTGER3//SLC24A3//SLC4A5//PTPRD//RHCE//ABCG5//HHIP//SLC30A5//SLC1A1//SLC5A1//SLC6A9//SLCO1A2//BMPR2//TACR2//TACR3//BTN1A1//TFR2//TSPAN8//C3AR1//…
GO:0071944	cell periphery	Cellular component	216	5761	579	19717	1.27679	1.29473e-05	0.00326661	4.88782	0.373057	SCN2B//PKP2//TCHH//SKAP1//CD37//GNG2//CLDN24//CDH6//TOM1//CDH8//CDH12//LHFPL2//KCNMB2//PROCR//CFTR//SLC6A14//ERMAP//CSMD3//CATSPER1//MRGPRX3//MRGPRX4//CLCN2//LRRK2//ANO4//ADH1A//CNGB1//CPNE4//KCNH8//CD200R1//CPM//RAB40A//OR10A5//CDC42EP5//TMEM30B//MDGA2//KCNV2//DRD1//OR56B4//ADCY4//TIGIT//ANO5//EPHA5//OR8K3//CCNY//FGF13//FRMPD1//MAST2//FPR3//FSHR//GABRA3//NEGR1//TAB3//AMBP//SGMS1//SLITRK5//STEAP2…
GO:0016021	integral component of membrane	Cellular component	202	5330	579	19717	1.29058	1.51583e-05	0.00326661	4.81935	0.348877	SCN2B//KCNMB2//PROCR//CFTR//ADAM29//CLCN2//KCNH8//SLC16A14//DRD1//ADCY4//EPHA5//OPN5//FSHR//GABRA3//SGMS1//KCNV1//KCNMB3//GLRA1//GRIN2B//GUCY2D//NRG1//TMPRSS11A//ABCB5//TMC3//LHCGR//LNPEP//MEP1B//MTNR1B//NPR3//GPR88//PCDHA4//PCDHA3//PCDHA2//PTAFR//PTGER2//PTGER3//SLC24A3//SLC4A5//PTPRD//RHCE//ABCG5//HHIP//SLC30A5//SLC1A1//SLC5A1//SLC6A9//SLCO1A2//BMPR2//TACR2//TACR3//BTN1A1//TFR2//TSPAN8//C3AR1//…
GO:0005887	integral component of plasma membrane	Cellular component	72	1634	579	19717	1.50052	0.000336064	0.0579375	3.47358	0.124352	SCN2B//KCNMB2//KCNV2//KCNG2//KCNV1//KCNMB3//KCNC1//ITGB8//GRIN2B//VWC2L//BMPR2//DRD1//SLC6A9//GLRA1//GABRA3//PROCR//CFTR//ADAM29//CLCN2//KCNH8//SLC16A14//ADCY4//EPHA5//OPN5//FSHR//SGMS1//GUCY2D//NRG1//TMPRSS11A//ABCB5//TMC3//LHCGR//LNPEP//MEP1B//MTNR1B//NPR3//GPR88//PCDHA4//PCDHA3//PCDHA2//PTAFR//PTGER2//PTGER3//SLC24A3//SLC4A5//PTPRD//RHCE//ABCG5//HHIP//SLC30A5//SLC1A1//SLC5A1//SLCO1A2//TACR2//T…
GO:0031226	intrinsic component of plasma membrane	Cellular component	74	1713	579	19717	1.47108	0.000492008	0.0706851	3.30803	0.127807	SCN2B//KCNMB2//PROCR//CFTR//ADAM29//CLCN2//KCNH8//SLC16A14//DRD1//ADCY4//EPHA5//OPN5//FSHR//GABRA3//SGMS1//KCNV1//KCNMB3//GLRA1//GRIN2B//GUCY2D//NRG1//TMPRSS11A//ABCB5//TMC3//LHCGR//LNPEP//MEP1B//MTNR1B//NPR3//GPR88//PCDHA4//PCDHA3//PCDHA2//PTAFR//PTGER2//PTGER3//SLC24A3//SLC4A5//PTPRD//RHCE//ABCG5//HHIP//SLC30A5//SLC1A1//SLC5A1//SLC6A9//SLCO1A2//BMPR2//TACR2//TACR3//BTN1A1//TFR2//TSPAN8//C3AR1//…
GO:0110165	cellular anatomical entity	Cellular component	574	19156	579	19717	1.0204	0.000770571	0.0948903	3.11319	0.991364	HDAC9//TAF9//SGMS1//YIPF6//CNGB1//RAB40A//ZDHHC15//NAPEPLD//ERC1//ZDHHC17//HEPACAM2//GALNTL6//ZDHHC7//PDGFC//MOSPD1//TMEM167B//CAV2//B3GALT4//DSEL//NDST3//SEC24D//RABL2B//NEDD1//CCNY//SUV39H1//APC//WRAP53//PPP1R10//DCLRE1C//BRCA2//RB1//SOS2//FER//PLCB1//SMARCA2//CDK13//TOPORS//POC1B//CEP290//ZC3H12A//SCN2B//PKP2//TCHH//KLF6//POLR2F//CDCA7L//CRIPT//TRIM36//FABP9//PPFIA3//RAB22A//SKAP1//SPATA7//CD3…
GO:0016342	catenin complex	Cellular component	5	29	579	19717	5.8713	0.0014209	0.153102	2.84744	0.00863558	CDH6//CDH8//CDH12//CDH19//APC
GO:0016020	membrane	Cellular component	314	9495	579	19717	1.12615	0.00171341	0.154061	2.76614	0.542314	CNGB1//RAB40A//ZDHHC15//NAPEPLD//ERC1//ZDHHC17//HEPACAM2//SGMS1//YIPF6//GALNTL6//ZDHHC7//PDGFC//MOSPD1//TMEM167B//CAV2//B3GALT4//DSEL//NDST3//SEC24D//SCN2B//PKP2//TCHH//SKAP1//CD37//GUCY2D//LRRK2//MIEF1//AGPAT5//BID//SLC25A15//FDXR//MRPS27//SIRT5//SIRT4//CHDH//AIFM1//CFTR//DRAM2//SLC38A9//LNPEP//RDH14//VLDLR//CYBRD1//CD68//SBF2//CYP2A6//CYP4A11//DRD1//ANO5//DOLK//CYP4X1//CYP4A22//HSD11B2//DUOXA2/…
GO:0098590	plasma membrane region	Cellular component	54	1222	579	19717	1.50482	0.00178725	0.154061	2.74782	0.0932642	BMPR2//TRPC4//ADTRP//CAV2//INPP5F//EPN3//VLDLR//SGIP1//SLC23A2//ANK2//ATP6V1B1//NOD2//S100G//CFTR//PARD3B//DRAM2//CYP4A11//SHROOM3//SLC4A5//ABCG5//SLC30A5//SLC1A1//SLC5A1//SLC14A2//KIAA1107//KCNC1//CYBRD1//APC//EPB41L5//GABRA3//TACR3//NAPEPLD//ERC1//ZDHHC17//STX19//CADPS2//SKAP1//ABI1//GLRA1//GRIN2B//GRID2IP//BAALC//DLGAP1//CNGB1//DRD1//ARL13B//BBS1//HHIP//CDH8//CNTN6//RGS7BP//SLC6A9//CNKSR2//LRR…
GO:1902495	transmembrane transporter complex	Cellular component	19	324	579	19717	1.99697	0.00349559	0.258401	2.45648	0.0328152	SCN2B//CACNB2//KCNMB2//KCNV2//KCNG2//KCNV1//KCNMB3//KCNC1//CNGB1//GRIN2B//VWC2L//TRPC4//CFTR//CLCN2//GABRA3//GLRA1//BEST2//CATSPER1//ABCG5
GO:0034702	ion channel complex	Cellular component	18	301	579	19717	2.03642	0.00359723	0.258401	2.44403	0.0310881	SCN2B//CACNB2//KCNMB2//KCNV2//KCNG2//KCNV1//KCNMB3//KCNC1//CNGB1//GRIN2B//VWC2L//TRPC4//CFTR//CLCN2//GABRA3//GLRA1//BEST2//CATSPER1
GO:1990351	transporter complex	Cellular component	19	332	579	19717	1.94885	0.00454228	0.279923	2.34273	0.0328152	SCN2B//CACNB2//KCNMB2//KCNV2//KCNG2//KCNV1//KCNMB3//KCNC1//CNGB1//GRIN2B//VWC2L//TRPC4//CFTR//CLCN2//GABRA3//GLRA1//BEST2//CATSPER1//ABCG5
GO:1990909	Wnt signalosome	Cellular component	3	12	579	19717	8.51339	0.00454632	0.279923	2.34234	0.00518135	LRRK2//APC//WNT3
GO:0045177	apical part of cell	Cellular component	21	384	579	19717	1.8623	0.00494568	0.284212	2.30577	0.0362694	CFTR//PARD3B//DRAM2//CYP4A11//ANK2//ATP6V1B1//SHROOM3//SLC4A5//ABCG5//SLC30A5//SLC1A1//SLC5A1//BMPR2//S100G//SLC14A2//SLC23A2//SNX10//NEDD1//DUOXA2//BYSL//VCAM1
GO:0042734	presynaptic membrane	Cellular component	11	161	579	19717	2.32664	0.00809336	0.43603	2.09187	0.0189983	STX19//CNTN6//RGS7BP//DRD1//GLRA1//KCNC1//SLC6A9//ERC1//KIAA1107//ZDHHC17//CADPS2
GO:0009986	cell surface	Cellular component	39	897	579	19717	1.48059	0.00962392	0.46169	2.01665	0.0673575	ERMAP//CD200R1//EPHA5//GLRA1//SSC5D//CD274//CD200R1L//BTN1A1//TFR2//VCAM1//TRPM8//CD27//CDH6//CDH8//CDH12//PROCR//CFTR//ADAMTS7//CPM//TIGIT//AMBP//FGF22//INTU//CLEC9A//CDH19//GRIN2B//ITGB8//KCNC1//ACHE//PDGFC//RTP4//NOD2//HHIP//BMPR2//TSPAN8//TRPC4//TNFSF4//SLITRK6//ADTRP
GO:0019897	extrinsic component of plasma membrane	Cellular component	11	165	579	19717	2.27024	0.00964086	0.46169	2.01588	0.0189983	GNG2//CDH6//CDH8//CDH12//CDH19//APC//FER//RGS1//CAV2//CNKSR2//EPN3
GO:0098688	parallel fiber to Purkinje cell synapse	Cellular component	3	16	579	19717	6.38504	0.0106058	0.481168	1.97446	0.00518135	CNTN6//SLC6A9//CADPS2
GO:0034703	cation channel complex	Cellular component	13	220	579	19717	2.01225	0.0134437	0.57117	1.87148	0.0224525	SCN2B//CACNB2//KCNMB2//KCNV2//KCNG2//KCNV1//KCNMB3//KCNC1//CNGB1//GRIN2B//VWC2L//TRPC4//CATSPER1
GO:0005929	cilium	Cellular component	28	611	579	19717	1.56056	0.0139148	0.57117	1.85652	0.0483592	CNGB1//SPATA7//DNAH10//ARL13B//MNS1//BBS1//SPAG16//CATSPER1//INTU//TOPORS//CEP290//RABL2B//NEDD1//ERC1//POC1B//TEKT4//WBP2NL//TACR2//NAPEPLD//DRD1//HHIP//TACR3//GUCY2D//NEK8//HYDIN//PDE6D//GPR88//BEST2
GO:0034707	chloride channel complex	Cellular component	5	50	579	19717	3.40535	0.0153322	0.600742	1.8144	0.00863558	CFTR//CLCN2//GABRA3//GLRA1//BEST2
GO:0036064	ciliary basal body	Cellular component	9	133	579	19717	2.30437	0.0167163	0.626498	1.77686	0.015544	TOPORS//RABL2B//NEDD1//ERC1//INTU//POC1B//SPATA7//BBS1//CEP290
GO:0060170	ciliary membrane	Cellular component	6	72	579	19717	2.8378	0.0190393	0.683828	1.72035	0.0103627	NAPEPLD//CNGB1//DRD1//ARL13B//BBS1//HHIP
GO:0016324	apical plasma membrane	Cellular component	16	318	579	19717	1.71339	0.0263247	0.907675	1.57964	0.0276339	CFTR//PARD3B//DRAM2//CYP4A11//ANK2//ATP6V1B1//SHROOM3//SLC4A5//ABCG5//SLC30A5//SLC1A1//SLC5A1//BMPR2//S100G//SLC14A2//SLC23A2
GO:0019898	extrinsic component of membrane	Cellular component	15	295	579	19717	1.73154	0.0284357	0.942754	1.54614	0.0259067	GNG2//CDH6//CDH8//CDH12//CDH19//APC//EPN3//FER//RGS1//CAV2//SNX10//ZC3H12A//CCDC115//ATP6V1B1//CNKSR2
GO:0097060	synaptic membrane	Cellular component	20	432	579	19717	1.57655	0.0310124	0.9901	1.50846	0.0345423	ERC1//KIAA1107//ZDHHC17//STX19//CADPS2//ABI1//GLRA1//ANK2//GRIN2B//GRID2IP//BAALC//DLGAP1//CNTN6//RGS7BP//DRD1//KCNC1//SLC6A9//GABRA3//CNKSR2//CDH8
GO:0098889	intrinsic component of presynaptic membrane	Cellular component	6	82	579	19717	2.49172	0.0335086	1	1.47484	0.0103627	CNTN6//RGS7BP//DRD1//GLRA1//KCNC1//SLC6A9
GO:0000307	cyclin-dependent protein kinase holoenzyme complex	Cellular component	4	42	579	19717	3.24319	0.0341729	1	1.46632	0.00690846	CCNY//CDK13//RB1//CKS1B
GO:0061827	sperm head	Cellular component	2	11	579	19717	6.19155	0.0397248	1	1.40094	0.00345423	WBP2NL//TACR2
GO:0008076	voltage-gated potassium channel complex	Cellular component	6	87	579	19717	2.34852	0.0428522	1	1.36803	0.0103627	KCNMB2//KCNV2//KCNG2//KCNV1//KCNMB3//KCNC1
GO:0019908	nuclear cyclin-dependent protein kinase holoenzyme complex	Cellular component	2	12	579	19717	5.67559	0.0467605	1	1.33012	0.00345423	RB1//CDK13
GO:0030914	STAGA complex	Cellular component	2	12	579	19717	5.67559	0.0467605	1	1.33012	0.00345423	TAF9//SUPT3H
GO:0099144	anchored component of synaptic membrane	Cellular component	2	12	579	19717	5.67559	0.0467605	1	1.33012	0.00345423	CNTN6//RGS7BP

## Sheet: up-regulated mRNAs GO-MF
#Column "GO.ID" stands for the ID of gene ontology term
#Column "Term" stands for the name of gene ontology term
#Column "Ontology" stands for the ontology of GOID belongs to
#Column "Count" stands for the number of DE genes associated with the listed GOID
#Column "Pop.Hits" stands for the number of background population genes associated with the listed GOID
#Column "List.Total" stands for the total number of DE genes
#Column "Pop.Total" stands for the total number of background population genes
#Column "Fold.Enrichment" stands for the Fold Enrichment value of the GOID, it equals (Count/Pop.Hits)/(List.Total/Pop.Total)
#Column "Pvalue" stands for the significance testing value of the GOID
#Column "FDR" stands for the false discovery rate of the GOID, using Benjamini & Hochberg (1995) method
#Column "Enrichment.Score" stands for the Enrichment Score value of the GOID, it equals (-log10(Pvalue))
#Column "Gene.Ratio" stands for the Gene Ratio value genes associated with the GOID, it equals (Count/List.Total)
#Column "GENES" stands for the DE genes associated with the GOID
GO.ID	Term	Ontology	Count	Pop.Hits	List.Total	Pop.Total	Fold.Enrichment	Pvalue	FDR	Enrichment.Score	Gene.Ratio	GENES
GO:0015318	inorganic molecular entity transmembrane transporter activity	Molecular function	44	823	543	17696	1.74232	0.000253425	0.323877	3.59615	0.0810313	SLC25A15//GRIN2B//TMC3//CNGB1//CATSPER1//ANO4//ANO5//GABRA3//GLRA1//CACNB2//CLCN2//KCNH8//KCNV2//KCNG2//KCNV1//KCNC1//CFTR//BEST2//PIEZO2//SLC24A3//TRPM8//SLC17A8//SLC1A1//SLC6A14//SLC30A5//SLC5A1//SLC5A4//SLC4A5//SLC16A14//RHCE//SLC23A2//ATP6V1B1//NIPAL1//ZDHHC17//SLCO1A2//SLC13A5//SLC38A9//SLC7A4//SLC6A9//ASIC5//KCNMB2//KCNMB3//TRPC4//SCN2B
GO:0015075	ion transmembrane transporter activity	Molecular function	44	877	543	17696	1.63504	0.000950708	0.375513	3.02195	0.0810313	SLC25A15//GRIN2B//TMC3//CNGB1//CATSPER1//ANO4//ANO5//GABRA3//GLRA1//SCN2B//CACNB2//CLCN2//KCNH8//KCNV2//KCNG2//KCNV1//KCNC1//CFTR//BEST2//PIEZO2//SLC24A3//TRPM8//SLC17A8//SLC1A1//SLC6A14//SLC30A5//SLC5A1//SLC5A4//SLC4A5//SLC16A14//SLCO1A2//RHCE//SLC23A2//ATP6V1B1//NIPAL1//ZDHHC17//SLC13A5//SLC38A9//SLC7A4//SLC6A9//ASIC5//KCNMB2//KCNMB3//TRPC4
GO:0046873	metal ion transmembrane transporter activity	Molecular function	26	439	543	17696	1.93012	0.00112233	0.375513	2.94988	0.0478821	CATSPER1//CACNB2//KCNH8//KCNV2//KCNG2//KCNV1//KCNC1//SLC24A3//TRPM8//SLC1A1//SLC6A14//SLC30A5//SLC5A1//SLC5A4//SLC4A5//SLC23A2//NIPAL1//ZDHHC17//KCNMB2//KCNMB3//TRPC4//ASIC5//SLC6A9//SLC13A5//GRIN2B//SCN2B
GO:0022857	transmembrane transporter activity	Molecular function	50	1043	543	17696	1.56229	0.00117532	0.375513	2.92985	0.092081	SLC25A15//GRIN2B//TMC3//CNGB1//CATSPER1//ANO4//ANO5//GABRA3//GLRA1//SCN2B//CACNB2//CLCN2//KCNH8//KCNV2//KCNG2//KCNV1//KCNC1//CFTR//BEST2//PIEZO2//SLC24A3//TRPM8//SLC17A8//SLC1A1//SLC6A14//SLC30A5//SLC5A1//SLC5A4//SLC4A5//SLC16A14//SLCO1A2//RHCE//SLC23A2//ATP6V1B1//NIPAL1//ZDHHC17//SLC13A5//SLC38A9//SLC7A4//SLC6A9//SLC14A2//ASIC5//KCNMB2//KCNMB3//TRPC4//ABCB5//ABCG5//GC//CNNM1//SLC35F2
GO:0015370	solute:sodium symporter activity	Molecular function	8	73	543	17696	3.57143	0.00174167	0.384549	2.75903	0.014733	SLC1A1//SLC6A14//SLC5A1//SLC5A4//SLC4A5//SLC23A2//SLC6A9//SLC13A5
GO:0005216	ion channel activity	Molecular function	25	435	543	17696	1.87295	0.00208643	0.384549	2.6806	0.0460405	GRIN2B//CNGB1//CATSPER1//ANO4//ANO5//GABRA3//GLRA1//CACNB2//CLCN2//KCNH8//KCNV2//KCNG2//KCNV1//KCNC1//CFTR//BEST2//PIEZO2//SLC24A3//TRPM8//TMC3//ASIC5//KCNMB2//KCNMB3//TRPC4//SCN2B
GO:0022836	gated channel activity	Molecular function	21	343	543	17696	1.99526	0.00219404	0.384549	2.65875	0.038674	GRIN2B//CNGB1//CATSPER1//ANO4//ANO5//GABRA3//GLRA1//SCN2B//CACNB2//CLCN2//KCNH8//KCNV2//KCNG2//KCNV1//KCNC1//CFTR//TMC3//PIEZO2//KCNMB2//KCNMB3//ASIC5
GO:0004955	prostaglandin receptor activity	Molecular function	3	10	543	17696	9.7768	0.00293465	0.384549	2.53244	0.00552486	PTGDR//PTGER2//PTGER3
GO:0015267	channel activity	Molecular function	26	474	543	17696	1.7876	0.00323161	0.384549	2.49058	0.0478821	GRIN2B//TMC3//CNGB1//CATSPER1//ANO4//ANO5//GABRA3//GLRA1//SCN2B//CACNB2//CLCN2//KCNH8//KCNV2//KCNG2//KCNV1//KCNC1//CFTR//BEST2//PIEZO2//SLC24A3//TRPM8//ASIC5//SLC14A2//KCNMB2//KCNMB3//TRPC4
GO:0022803	passive transmembrane transporter activity	Molecular function	26	475	543	17696	1.78384	0.00332317	0.384549	2.47845	0.0478821	GRIN2B//TMC3//CNGB1//CATSPER1//ANO4//ANO5//GABRA3//GLRA1//SCN2B//CACNB2//CLCN2//KCNH8//KCNV2//KCNG2//KCNV1//KCNC1//CFTR//BEST2//PIEZO2//SLC24A3//TRPM8//ASIC5//SLC14A2//KCNMB2//KCNMB3//TRPC4
GO:0005215	transporter activity	Molecular function	53	1183	543	17696	1.46005	0.00358205	0.384549	2.44587	0.0976059	SLC25A15//GRIN2B//TMC3//CNGB1//CATSPER1//ANO4//ANO5//GABRA3//GLRA1//SCN2B//CACNB2//CLCN2//KCNH8//KCNV2//KCNG2//KCNV1//KCNC1//CFTR//BEST2//PIEZO2//SLC24A3//TRPM8//SLC17A8//SLC1A1//SLC6A14//SLC30A5//SLC5A1//SLC5A4//SLC4A5//PCTP//SLC16A14//SLCO1A2//RHCE//SLC23A2//ATP6V1B1//NIPAL1//ZDHHC17//SLC13A5//SLC38A9//SLC7A4//SLC6A9//SLC14A2//TMEM30B//ASIC5//KCNMB2//KCNMB3//TRPC4//ABCB5//CNNM1//SLC35F2//ABCG5/…
GO:0008509	anion transmembrane transporter activity	Molecular function	20	336	543	17696	1.93984	0.00379955	0.384549	2.42027	0.0368324	SLC25A15//ANO4//ANO5//CLCN2//CFTR//GABRA3//GLRA1//BEST2//SLC17A8//SLC1A1//SLC4A5//SLC16A14//SLC24A3//SLCO1A2//SLC23A2//SLC13A5//SLC6A14//SLC38A9//SLC7A4//SLC6A9
GO:0004954	prostanoid receptor activity	Molecular function	3	11	543	17696	8.888	0.00394377	0.384549	2.40409	0.00552486	PTGDR//PTGER2//PTGER3
GO:0015293	symporter activity	Molecular function	11	144	543	17696	2.48946	0.00488657	0.384549	2.311	0.0202578	SLC1A1//SLC6A14//SLC5A1//SLC5A4//SLC4A5//SLC23A2//SLC6A9//SLC13A5//SLC16A14//SLC17A8//SLC24A3
GO:0008200	ion channel inhibitor activity	Molecular function	5	37	543	17696	4.40396	0.00517155	0.384549	2.28638	0.0092081	AMBP//CFTR//KCNMB2//KCNV1//ANKRD36C
GO:0008324	cation transmembrane transporter activity	Molecular function	32	645	543	17696	1.61683	0.00536355	0.384549	2.27055	0.0589319	SLC25A15//GRIN2B//CNGB1//CATSPER1//CACNB2//KCNH8//KCNV2//KCNG2//KCNV1//KCNC1//PIEZO2//SLC24A3//TRPM8//SLC1A1//SLC6A14//SLC30A5//SLC5A1//SLC5A4//SLC4A5//RHCE//SLC23A2//ATP6V1B1//NIPAL1//ZDHHC17//SLC6A9//SLC38A9//ASIC5//KCNMB2//KCNMB3//TRPC4//SLC13A5//SCN2B
GO:0016248	channel inhibitor activity	Molecular function	5	38	543	17696	4.28807	0.00580787	0.384549	2.23598	0.0092081	KCNMB2//KCNV1//ANKRD36C//AMBP//CFTR
GO:0022890	inorganic cation transmembrane transporter activity	Molecular function	30	600	543	17696	1.62947	0.00620091	0.384549	2.20754	0.0552486	GRIN2B//CNGB1//CATSPER1//CACNB2//KCNH8//KCNV2//KCNG2//KCNV1//KCNC1//PIEZO2//SLC24A3//TRPM8//SLC1A1//SLC6A14//SLC30A5//SLC5A1//SLC5A4//SLC4A5//RHCE//SLC23A2//ATP6V1B1//NIPAL1//ZDHHC17//ASIC5//KCNMB2//KCNMB3//TRPC4//SLC6A9//SLC13A5//SCN2B
GO:0015171	amino acid transmembrane transporter activity	Molecular function	7	72	543	17696	3.16841	0.00649217	0.384549	2.18761	0.0128913	SLC25A15//SLC17A8//SLC1A1//SLC7A4//SLC6A9//SLC38A9//SLC6A14
GO:0039706	co-receptor binding	Molecular function	3	13	543	17696	7.52061	0.00653053	0.384549	2.18505	0.00552486	LRRK2//DKK2//TFR2
GO:0015081	sodium ion transmembrane transporter activity	Molecular function	11	150	543	17696	2.38988	0.00661066	0.384549	2.17976	0.0202578	SLC1A1//SLC6A14//SLC5A1//SLC5A4//SLC24A3//SLC4A5//SLC23A2//ASIC5//SLC6A9//SLC13A5//SCN2B
GO:0016811	hydrolase activity, acting on carbon-nitrogen (but not peptide) bonds, in linear amides	Molecular function	7	73	543	17696	3.125	0.00699601	0.384549	2.15515	0.0128913	ASPA//ATXN3L//HDAC9//NTAN1//SIRT3//SIRT5//SIRT4
GO:0005342	organic acid transmembrane transporter activity	Molecular function	11	153	543	17696	2.34302	0.0076348	0.384549	2.1172	0.0202578	SLC25A15//SLC17A8//SLC1A1//SLC16A14//SLC23A2//SLCO1A2//SLC13A5//SLC6A14//SLC38A9//SLC7A4//SLC6A9
GO:0046943	carboxylic acid transmembrane transporter activity	Molecular function	11	153	543	17696	2.34302	0.0076348	0.384549	2.1172	0.0202578	SLC25A15//SLC17A8//SLC1A1//SLC16A14//SLC23A2//SLCO1A2//SLC13A5//SLC6A14//SLC38A9//SLC7A4//SLC6A9
GO:0005254	chloride channel activity	Molecular function	7	75	543	17696	3.04167	0.00808989	0.384549	2.09206	0.0128913	ANO4//ANO5//CLCN2//CFTR//GLRA1//GABRA3//BEST2
GO:0005095	GTPase inhibitor activity	Molecular function	3	14	543	17696	6.98343	0.00812428	0.384549	2.09022	0.00552486	CPEB2//PDE6D//CDC42SE1
GO:0070403	NAD+ binding	Molecular function	3	14	543	17696	6.98343	0.00812428	0.384549	2.09022	0.00552486	SIRT5//SIRT4//SIRT3
GO:0022839	ion gated channel activity	Molecular function	5	43	543	17696	3.78946	0.00983067	0.399542	2.00742	0.0092081	CATSPER1//ANO4//ANO5//KCNMB2//KCNMB3
GO:0004953	icosanoid receptor activity	Molecular function	3	15	543	17696	6.51786	0.00992688	0.399542	2.00319	0.00552486	PTGDR//PTGER2//PTGER3
GO:0005343	organic acid:sodium symporter activity	Molecular function	4	28	543	17696	4.65562	0.0100042	0.399542	1.99982	0.00736648	SLC1A1//SLC23A2//SLC6A9//SLC13A5
GO:0019706	protein-cysteine S-palmitoyltransferase activity	Molecular function	4	28	543	17696	4.65562	0.0100042	0.399542	1.99982	0.00736648	ZDHHC15//ZDHHC17//ZDHHC7//ZDHHC14
GO:0019707	protein-cysteine S-acyltransferase activity	Molecular function	4	28	543	17696	4.65562	0.0100042	0.399542	1.99982	0.00736648	ZDHHC15//ZDHHC17//ZDHHC7//ZDHHC14
GO:0004930	G protein-coupled receptor activity	Molecular function	39	864	543	17696	1.47105	0.0104611	0.40513	1.98042	0.0718232	PTGDR//PTGER2//PTGER3//LHCGR//FPR3//PTAFR//TACR2//TACR3//OPN5//GPR88//MTNR1B//RORB//FSHR//NPR3//LGR5//MRGPRX3//MRGPRX4//OR10A5//OR56B4//OR8K3//OR5K1//OR8B8//OR8B2//GPR162//OR8D1//OR8D2//OR8B4//OR52B6//OR2A1//OR56B1//OR52I1//OR52D1//OR52N4//OR52E4//OR56A3//OR8B3//C3AR1//TAS1R1//OR2C3
GO:0019213	deacetylase activity	Molecular function	5	44	543	17696	3.70333	0.0108182	0.406637	1.96585	0.0092081	ATXN3L//HDAC9//SIRT3//SIRT5//NDST3
GO:0033558	protein deacetylase activity	Molecular function	4	29	543	17696	4.49508	0.0113292	0.412527	1.9458	0.00736648	ATXN3L//HDAC9//SIRT3//SIRT5
GO:0015108	chloride transmembrane transporter activity	Molecular function	8	100	543	17696	2.60715	0.0117999	0.412527	1.92812	0.014733	ANO4//ANO5//CLCN2//CFTR//GABRA3//GLRA1//BEST2//SLC1A1
GO:0034979	NAD-dependent protein deacetylase activity	Molecular function	3	16	543	17696	6.1105	0.0119433	0.412527	1.92288	0.00552486	SIRT3//HDAC9//SIRT5
GO:0008514	organic anion transmembrane transporter activity	Molecular function	13	210	543	17696	2.01743	0.013091	0.429052	1.88303	0.0239411	SLC25A15//SLC17A8//SLC1A1//SLC16A14//SLC4A5//SLC23A2//CFTR//SLCO1A2//SLC13A5//SLC6A14//SLC38A9//SLC7A4//SLC6A9
GO:0005549	odorant binding	Molecular function	8	102	543	17696	2.55602	0.0131936	0.429052	1.87964	0.014733	OR8K3//OR5K1//OR8B8//OR8B2//OR8D1//OR8D2//OR8B4//OR8B3
GO:0016247	channel regulator activity	Molecular function	10	144	543	17696	2.26315	0.0134289	0.429052	1.87196	0.0184162	KCNMB2//KCNV1//ANKRD36C//KCNMB3//FGF12//FGF13//PKP2//SCN2B//CFTR//AMBP
GO:0015294	solute:cation symporter activity	Molecular function	8	103	543	17696	2.53121	0.0139338	0.434327	1.85593	0.014733	SLC1A1//SLC6A14//SLC5A1//SLC5A4//SLC4A5//SLC23A2//SLC6A9//SLC13A5
GO:0016417	S-acyltransferase activity	Molecular function	4	32	543	17696	4.07366	0.0159622	0.485708	1.79691	0.00736648	ZDHHC15//ZDHHC17//ZDHHC7//ZDHHC14
GO:0015077	monovalent inorganic cation transmembrane transporter activity	Molecular function	20	388	543	17696	1.67986	0.0170361	0.50633	1.76863	0.0368324	KCNH8//KCNV2//KCNG2//KCNV1//KCNC1//SLC1A1//SLC6A14//SLC5A1//SLC5A4//SLC24A3//SLC4A5//RHCE//SLC23A2//ATP6V1B1//ASIC5//KCNMB2//KCNMB3//SLC6A9//SLC13A5//SCN2B
GO:0048019	receptor antagonist activity	Molecular function	4	33	543	17696	3.95022	0.0177345	0.515107	1.75118	0.00736648	FST//IGSF1//MTRNR2L5//DKK2
GO:0005402	carbohydrate:cation symporter activity	Molecular function	3	19	543	17696	5.14568	0.019309	0.520196	1.71424	0.00552486	SLC5A1//SLC5A4//SLC23A2
GO:0016500	protein-hormone receptor activity	Molecular function	3	19	543	17696	5.14568	0.019309	0.520196	1.71424	0.00552486	FSHR//LHCGR//LGR5
GO:0016722	oxidoreductase activity, oxidizing metal ions	Molecular function	3	19	543	17696	5.14568	0.019309	0.520196	1.71424	0.00552486	CYBRD1//FTHL17//STEAP2
GO:0005253	anion channel activity	Molecular function	7	89	543	17696	2.5632	0.0195379	0.520196	1.70912	0.0128913	ANO4//ANO5//CLCN2//CFTR//GABRA3//GLRA1//BEST2
GO:0016229	steroid dehydrogenase activity	Molecular function	4	35	543	17696	3.72449	0.0216342	0.562055	1.66486	0.00736648	HSD11B2//SDR42E2//SRD5A3//HSD17B11
GO:0099095	ligand-gated anion channel activity	Molecular function	3	20	543	17696	4.8884	0.0222096	0.562055	1.65346	0.00552486	CFTR//GLRA1//GABRA3
GO:0030545	receptor regulator activity	Molecular function	25	530	543	17696	1.53723	0.022619	0.562055	1.64553	0.0460405	CMTM3//NRG1//KITLG//IL23A//IL17D//TNFSF4//UTS2//GNRH2//IGF1//PTH//SCT//CKLF//CCL28//CCL3L1//FGF7//FGF12//FGF13//FGF22//MACC1//PDGFC//FST//IGSF1//WNT3//MTRNR2L5//DKK2
GO:0005080	protein kinase C binding	Molecular function	5	53	543	17696	3.07446	0.0228692	0.562055	1.64075	0.0092081	ADCY4//NELL1//PKP2//TDG//HDAC9
GO:0017080	sodium channel regulator activity	Molecular function	4	36	543	17696	3.62104	0.0237652	0.571348	1.62406	0.00736648	FGF12//FGF13//PKP2//SCN2B
GO:0046914	transition metal ion binding	Molecular function	45	1085	543	17696	1.35163	0.0244834	0.571348	1.61113	0.0828729	CYP2A6//CYP4A11//CYP4X1//CYP4A22//PAH//FTHL17//TMLHE//LACC1//SNAI3//DBF4//ERI2//TRIM6//ADH1A//ADH4//CPM//PRICKLE1//NAPEPLD//ZCCHC14//SIRT5//SIRT4//SIRT3//ZFPM2//ZKSCAN5//RCHY1//GLRA1//GRIN2B//AGBL3//TRIM61//LNPEP//MEP1B//TRIM36//THAP11//RORB//BHMT//ZMAT3//HHIP//SLC30A5//SUV39H1//DNLZ//CA7//ADAMTS2//SEC24D//SUMF1//TCHH//S100G
GO:0015179	L-amino acid transmembrane transporter activity	Molecular function	5	54	543	17696	3.01753	0.0245885	0.571348	1.60927	0.0092081	SLC25A15//SLC17A8//SLC1A1//SLC6A9//SLC38A9
GO:0051287	NAD binding	Molecular function	5	56	543	17696	2.90976	0.0282709	0.631992	1.54866	0.0092081	SIRT5//SIRT4//SIRT3//ADH4//HSD11B2
GO:0004532	exoribonuclease activity	Molecular function	4	38	543	17696	3.43045	0.0283968	0.631992	1.54673	0.00736648	ERI2//ANGEL1//PARN//ZC3H12A
GO:0015145	monosaccharide transmembrane transporter activity	Molecular function	3	22	543	17696	4.444	0.028682	0.631992	1.54239	0.00552486	SLC5A1//SLC5A4//SLC23A2
GO:0043022	ribosome binding	Molecular function	5	57	543	17696	2.85871	0.0302361	0.650461	1.51947	0.0092081	MRPS27//CPEB2//SLFN14//ZC3H12A//MTRF1
GO:0016409	palmitoyltransferase activity	Molecular function	4	39	543	17696	3.34249	0.0308996	0.650461	1.51005	0.00736648	ZDHHC15//ZDHHC17//ZDHHC7//ZDHHC14
GO:0015103	inorganic anion transmembrane transporter activity	Molecular function	9	142	543	17696	2.06552	0.0311079	0.650461	1.50713	0.0165746	ANO4//ANO5//CLCN2//CFTR//GABRA3//GLRA1//BEST2//SLC4A5//SLC1A1
GO:0005261	cation channel activity	Molecular function	17	337	543	17696	1.64397	0.031556	0.650461	1.50092	0.0313076	GRIN2B//CNGB1//CATSPER1//CACNB2//KCNH8//KCNV2//KCNG2//KCNV1//KCNC1//SLC24A3//TRPM8//ASIC5//KCNMB2//KCNMB3//TRPC4//SCN2B//PIEZO2
GO:0098772	molecular function regulator	Molecular function	69	1810	543	17696	1.24236	0.0340172	0.68191	1.4683	0.127072	BAG2//MAPK8IP1//PKIA//PPP1R10//AMBP//SERPINI1//SPINK9//ELMO1//PLEKHG1//SOS2//CPEB2//PDE6D//CDC42SE1//NUP50//LRRK2//PLCB1//ARHGAP6//OPHN1//RGS1//RGS18//EVI5//TBC1D3F//GARNL3//CMTM3//NRG1//KITLG//IL23A//IL17D//TNFSF4//UTS2//GNRH2//IGF1//PTH//SCT//CKLF//CCL28//CCL3L1//DBF4//FGF7//FGF12//FGF13//FGF22//MACC1//PDGFC//KCNMB2//KCNV1//ANKRD36C//RCAN2//KCNMB3//CCNY//PKP2//SCN2B//CFTR//TRAPPC3L//SBF2//ANKRD…
GO:0016810	hydrolase activity, acting on carbon-nitrogen (but not peptide) bonds	Molecular function	8	123	543	17696	2.11963	0.035798	0.68191	1.44614	0.014733	ASPA//ATXN3L//HDAC9//NTAN1//SIRT3//OPLAH//SIRT5//SIRT4
GO:0016595	glutamate binding	Molecular function	2	10	543	17696	6.51786	0.0359242	0.68191	1.44461	0.00368324	GRIN2B//SLC1A1
GO:0018455	alcohol dehydrogenase [NAD(P)+] activity	Molecular function	2	10	543	17696	6.51786	0.0359242	0.68191	1.44461	0.00368324	ADH4//ADH1A
GO:0051119	sugar transmembrane transporter activity	Molecular function	3	24	543	17696	4.07366	0.0360427	0.68191	1.44318	0.00552486	SLC5A1//SLC5A4//SLC23A2
GO:0030547	receptor inhibitor activity	Molecular function	4	41	543	17696	3.17945	0.0362831	0.68191	1.4403	0.00736648	FST//IGSF1//MTRNR2L5//DKK2
GO:0036122	BMP binding	Molecular function	2	11	543	17696	5.92533	0.043031	0.774815	1.36622	0.00368324	COMP//BMPR2
GO:0038023	signaling receptor activity	Molecular function	57	1479	543	17696	1.25598	0.0433138	0.774815	1.36337	0.104972	DRD1//GUCY2D//PTGDR//PTAFR//PGRMC2//RORB//EPHA5//C3AR1//GLRA1//LGR5//CD27//GABRA3//IL1RAPL2//MRGPRX3//MRGPRX4//OR10A5//OR56B4//OR8K3//FPR3//OR5K1//OR8B8//OR8B2//GPR162//OR8D1//OR8D2//OR8B4//OR52B6//OR2A1//OR56B1//OR52I1//OR52D1//OR52N4//OR52E4//OR56A3//OR8B3//MTNR1B//TAS1R1//OR2C3//PTGER2//PTGER3//FSHR//LHCGR//GRIN2B//TACR2//TACR3//PTPRD//BMPR2//OPN5//GPR88//NPR3//IGSF1//CD200R1//VLDLR//PROCR//CD…
GO:0060089	molecular transducer activity	Molecular function	57	1479	543	17696	1.25598	0.0433138	0.774815	1.36337	0.104972	DRD1//GUCY2D//PTGDR//PTAFR//PGRMC2//RORB//EPHA5//C3AR1//GLRA1//LGR5//CD27//GABRA3//IL1RAPL2//MRGPRX3//MRGPRX4//OR10A5//OR56B4//OR8K3//FPR3//OR5K1//OR8B8//OR8B2//GPR162//OR8D1//OR8D2//OR8B4//OR52B6//OR2A1//OR56B1//OR52I1//OR52D1//OR52N4//OR52E4//OR56A3//OR8B3//MTNR1B//TAS1R1//OR2C3//PTGER2//PTGER3//FSHR//LHCGR//GRIN2B//TACR2//TACR3//PTPRD//BMPR2//OPN5//GPR88//NPR3//IGSF1//CD200R1//PROCR//CD200R1L/…
GO:0016614	oxidoreductase activity, acting on CH-OH group of donors	Molecular function	8	128	543	17696	2.03683	0.0436515	0.774815	1.36	0.014733	HSD11B2//SDR42E2//ADH4//ADH1A//HSD17B11//CHDH//RDH14//CYP4A22
GO:0005328	neurotransmitter:sodium symporter activity	Molecular function	3	26	543	17696	3.76031	0.0442759	0.775132	1.35383	0.00552486	SLC1A1//SLC6A9//SLC6A14

## Sheet: up-regulated mRNAs GO-BP
#Column "GO.ID" stands for the ID of gene ontology term
#Column "Term" stands for the name of gene ontology term
#Column "Ontology" stands for the ontology of GOID belongs to
#Column "Count" stands for the number of DE genes associated with the listed GOID
#Column "Pop.Hits" stands for the number of background population genes associated with the listed GOID
#Column "List.Total" stands for the total number of DE genes
#Column "Pop.Total" stands for the total number of background population genes
#Column "Fold.Enrichment" stands for the Fold Enrichment value of the GOID, it equals (Count/Pop.Hits)/(List.Total/Pop.Total)
#Column "Pvalue" stands for the significance testing value of the GOID
#Column "FDR" stands for the false discovery rate of the GOID, using Benjamini & Hochberg (1995) method
#Column "Enrichment.Score" stands for the Enrichment Score value of the GOID, it equals (-log10(Pvalue))
#Column "Gene.Ratio" stands for the Gene Ratio value genes associated with the GOID, it equals (Count/List.Total)
#Column "GENES" stands for the DE genes associated with the GOID
GO.ID	Term	Ontology	Count	Pop.Hits	List.Total	Pop.Total	Fold.Enrichment	Pvalue	FDR	Enrichment.Score	Gene.Ratio	GENES
GO:0065008	regulation of biological quality	Biological process	158	4052	554	18670	1.31408	7.6891e-05	0.539313	4.11412	0.285199	BRCA2//SLC6A9//ACHE//KCNMB2//KCNMB3//GLRA1//DRD1//NAPEPLD//RB1//CNGB1//POC1B//BBS1//PCSK5//HSD11B2//ANK2//POSTN//SLC4A5//BMPR2//CYP4A11//ADCY4//ATP6V1B1//FGF12//FOXE1//FDXR//SRD5A3//HSD17B11//PTH//SLC24A3//TRPM8//GCM2//TFR2//CYBRD1//CCDC115//FTHL17//SLC30A5//WRAP53//FPR3//CCL28//PTGDR//PTGER2//PTGER3//C3AR1//PLA2G6//PPFIA3//PPAT//PROCR//ZFPM2//UTS2//NPR3//CDC42EP5//CDC42SE1//SHROOM3//SCT//SLC1A1/…
GO:0019228	neuronal action potential	Biological process	6	34	554	18670	5.94712	0.000440216	0.820655	3.35633	0.0108303	FGF12//MTNR1B//KCNMB2//DRD1//KCNMB3//GPR88
GO:0001508	action potential	Biological process	12	133	554	18670	3.04063	0.000610419	0.820655	3.21437	0.0216606	KCNMB2//DRD1//KCNMB3//GPR88//FGF12//PKP2//SCN2B//ANK2//CACNB2//MTNR1B//FGF13//GLRA1
GO:0007186	G protein-coupled receptor signaling pathway	Biological process	61	1362	554	18670	1.50934	0.000825992	0.820655	3.08302	0.110108	DRD1//LHCGR//MTNR1B//ADCY4//FSHR//PTGER2//PTGER3//PTH//LGR5//GNG2//NPR3//RGS1//FPR3//C3AR1//PLCB1//GABRA3//TACR2//TACR3//GLRA1//FRMPD1//RGS18//CNGB1//GUCY2D//UTS2//MRGPRX3//MRGPRX4//OR10A5//BHLHA15//OR56B4//OR8K3//OPN5//OR5K1//OR8B8//OR8B2//GPR162//GNRH2//OR8D1//OR8D2//OR8B4//OR52B6//OR2A1//OR56B1//OR52I1//OR52D1//OR52N4//OR52E4//OR56A3//OR8B3//RGS7BP//RGS21//GPR88//CCL28//PTAFR//PTGDR//RORB//SCT…
GO:0003008	system process	Biological process	91	2222	554	18670	1.38017	0.000845136	0.820655	3.07307	0.16426	RTP4//DRD1//SNX10//GLRA1//CSMD1//SLITRK6//PCSK5//HSD11B2//ANK2//MYH8//SLC4A5//POSTN//BMPR2//CYP4A11//ADCY4//ATP6V1B1//UTS2//MYH4//TACR2//ABCG5//POU6F2//CNGB1//DRAM2//OPN5//GUCY2D//PDE6D//SPATA7//BBS1//RORB//CACNB2//EPYC//SLC17A8//OR10A5//OR8K3//OR5K1//OR8B8//OR8B2//OR8D1//OR8D2//OR8B4//OR52D1//OR8B3//BEST2//GRIN2B//FGF13//NTAN1//PLCB1//VLDLR//PLA2G6//C3AR1//KCNG2//NPR3//SLC1A1//TACR3//IGF1//PTGER…
GO:0031645	negative regulation of nervous system process	Biological process	5	26	554	18670	6.48084	0.000886253	0.820655	3.05244	0.00902527	EIF2AK3//GLRA1//MTNR1B//LRRK2//CELF4
GO:0034308	primary alcohol metabolic process	Biological process	9	85	554	18670	3.56827	0.000928393	0.820655	3.03227	0.0162455	ADH1A//ADH4//IGF1//CLCN2//REST//RDH14//PNPLA4//DGAT1//NAPEPLD
GO:0006811	ion transport	Biological process	73	1715	554	18670	1.43448	0.0010506	0.820655	2.97856	0.131769	ATP6V1B1//SLC6A14//SLC38A9//SLC6A9//CNGB1//PIEZO2//KCNMB2//KCNG2//KCNV1//KCNMB3//KCNC1//FGF13//SLC17A8//SLC13A5//SLC4A5//SLC5A1//SLC5A4//SLC23A2//TRPC4//ANO4//ANO5//GLRA1//SLC30A5//FTHL17//TFR2//BHLHA15//THRSP//FGF12//PKP2//ANK2//SLC1A1//PPFIA3//TACR2//STEAP2//NIPAL1//CFTR//CA7//SLCO1A2//SLC16A14//DRD1//PCTP//TMEM30B//CYP4A11//PLA2G10//CLCN2//GABRA3//ABCB5//TMC3//ASIC5//ABCG5//CATSPER1//KCNH8//KC…
GO:0050877	nervous system process	Biological process	63	1437	554	18670	1.47747	0.0011549	0.820655	2.93746	0.113718	RTP4//DRD1//GLRA1//CSMD1//SLITRK6//POU6F2//CNGB1//DRAM2//OPN5//GUCY2D//PDE6D//SPATA7//BBS1//RORB//CACNB2//EPYC//SLC17A8//ATP6V1B1//OR10A5//OR8K3//OR5K1//OR8B8//OR8B2//OR8D1//OR8D2//OR8B4//OR52D1//OR8B3//BEST2//GRIN2B//FGF13//NTAN1//PLCB1//VLDLR//PLA2G6//KCNMB2//KCNMB3//GPR88//EIF2AK3//RNF10//TACR2//GTF2A1L//LHCGR//COMP//FGF12//OR56B4//OR52B6//OR2A1//OR56B1//OR52I1//OR52N4//OR52E4//OR56A3//OR2C3//…
GO:0046717	acid secretion	Biological process	11	124	554	18670	2.98955	0.00117002	0.820655	2.9318	0.0198556	SNX10//SLC1A1//PPFIA3//TRPC4//CYP4A11//PLA2G10//PLA2G12B//PTGER3//SLC6A9//PLA2G6//SCT
GO:0006821	chloride transport	Biological process	10	108	554	18670	3.1204	0.00139898	0.838604	2.85419	0.0180505	CFTR//CLCN2//GABRA3//GLRA1//BEST2//SLC1A1//PTAFR//CA7//ANO4//ANO5
GO:0046640	regulation of alpha-beta T cell proliferation	Biological process	5	30	554	18670	5.61673	0.00174136	0.838604	2.75911	0.00902527	TNFSF4//RIPK2//IL23A//CD274//MAPK8IP1
GO:0034220	ion transmembrane transport	Biological process	53	1187	554	18670	1.50473	0.00193723	0.838604	2.71282	0.0956679	SLC6A14//SLC38A9//SLC6A9//BHLHA15//THRSP//SLC30A5//ANK2//SLC17A8//SLC1A1//SLC23A2//CATSPER1//CLCN2//KCNH8//KCNV2//KCNG2//KCNV1//SLC13A5//ASIC5//SLC24A3//SCN2B//PLCB1//PLCH2//DRD1//TRPC4//CACNB2//TRPM8//KCNMB2//KCNMB3//KCNC1//RHCE//GRIN2B//CNGB1//PIEZO2//SLC4A5//STEAP2//PLA2G6//CFTR//MTNR1B//FGF12//GABRA3//GLRA1//BEST2//ATP6V1B1//PTAFR//NIPAL1//ZDHHC17//SLC25A15//SLC7A4//ANO4//ANO5//ABCB5//TMC3//A…
GO:0008344	adult locomotory behavior	Biological process	8	77	554	18670	3.50134	0.00199406	0.838604	2.70026	0.0144404	DRD1//GLRA1//KLHL1//NTAN1//LGI4//FGF12//INPP5F//SLITRK6
GO:0032926	negative regulation of activin receptor signaling pathway	Biological process	3	10	554	18670	10.1101	0.00266834	0.838604	2.57376	0.00541516	FST//IGSF1//MAGI2
GO:2001225	regulation of chloride transport	Biological process	3	10	554	18670	10.1101	0.00266834	0.838604	2.57376	0.00541516	CFTR//PTAFR//CA7
GO:0046633	alpha-beta T cell proliferation	Biological process	5	33	554	18670	5.10612	0.00269587	0.838604	2.5693	0.00902527	TNFSF4//RIPK2//IL23A//CD274//MAPK8IP1
GO:0042391	regulation of membrane potential	Biological process	24	434	554	18670	1.86361	0.00272823	0.838604	2.56412	0.0433213	KCNMB2//KCNMB3//GLRA1//FGF12//BID//DRD1//GPR88//BEST2//LRRK2//GABRA3//RGS7BP//GRIN2B//CFTR//ANK2//SCN2B//PKP2//CACNB2//CELF4//MTNR1B//FGF13//KCNC1//KCNH8//ABCB5//PIEZO2
GO:0098656	anion transmembrane transport	Biological process	18	291	554	18670	2.08456	0.00279617	0.838604	2.55344	0.032491	SLC6A14//SLC38A9//SLC6A9//THRSP//SLC17A8//SLC1A1//SLC23A2//SLC13A5//CFTR//CLCN2//GABRA3//GLRA1//BEST2//PTAFR//SLC25A15//SLC7A4//SLC24A3//SLC4A5
GO:0048871	multicellular organismal homeostasis	Biological process	26	486	554	18670	1.8029	0.00290727	0.838604	2.53652	0.0469314	DRD1//NAPEPLD//RB1//CNGB1//POC1B//BBS1//CYP4A11//ADCY4//ATP6V1B1//LDB2//NOD2//PTGER3//SNX10//PTH//DRAM2//SPATA7//CFTR//GRHL3//SGIP1//APC//ACHE//PDGFC//TRPM8//LNPEP//NPR3//PCTP
GO:0006820	anion transport	Biological process	32	640	554	18670	1.68502	0.00293387	0.838604	2.53256	0.0577617	SLC6A14//SLC38A9//SLC6A9//ANO4//ANO5//GLRA1//THRSP//SLC1A1//PPFIA3//TRPC4//SLC4A5//CFTR//CA7//SLCO1A2//SLC16A14//SLC13A5//SLC17A8//SLC23A2//PCTP//TMEM30B//CYP4A11//PLA2G10//PLA2G12B//XKR8//PLA2G6//SLC24A3//CLCN2//GABRA3//BEST2//PTAFR//SLC25A15//SLC7A4
GO:2000737	negative regulation of stem cell differentiation	Biological process	4	21	554	18670	6.41912	0.00307074	0.838604	2.51276	0.00722022	PRICKLE1//REST//TRIM6//CDK13
GO:1901615	organic hydroxy compound metabolic process	Biological process	28	541	554	18670	1.7442	0.00326028	0.838604	2.48675	0.0505415	ADH1A//ADH4//FOXE1//CFTR//ACOX2//PCBD1//FDXR//VLDLR//IGF1//SRD5A3//CLCN2//REST//PLCB1//PTAFR//PLCH2//LHCGR//CYP4A11//DRD1//TACR3//GC//PAH//ASIP//RDH14//PNPLA4//DGAT1//PTH//NAPEPLD//DUOXA2
GO:0045445	myoblast differentiation	Biological process	8	84	554	18670	3.20956	0.00345143	0.838604	2.462	0.0144404	IFRD1//PLCB1//NRG1//REST//PRICKLE1//DTYMK//IGF1//RB1
GO:0060379	cardiac muscle cell myoblast differentiation	Biological process	3	11	554	18670	9.19101	0.00358859	0.838604	2.44508	0.00541516	PRICKLE1//NRG1//REST
GO:0071379	cellular response to prostaglandin stimulus	Biological process	4	22	554	18670	6.12734	0.00366617	0.838604	2.43579	0.00722022	GNG2//PTGER2//TNFSF4//PTGDR
GO:0030534	adult behavior	Biological process	11	144	554	18670	2.57433	0.00381642	0.838604	2.41834	0.0198556	DRD1//GLRA1//KLHL1//ASIP//NTAN1//LGI4//FGF12//INPP5F//SLITRK6//SLITRK5//ATP6V1B1
GO:0032733	positive regulation of interleukin-10 production	Biological process	5	36	554	18670	4.68061	0.00398129	0.838604	2.39998	0.00902527	CD274//TIGIT//IL23A//NOD2//TNFSF4
GO:0001942	hair follicle development	Biological process	8	86	554	18670	3.13492	0.00399083	0.838604	2.39894	0.0144404	FGF7//FOXE1//INTU//FOXQ1//FST//DNASE1L2//LGR5//LDB2
GO:0032501	multicellular organismal process	Biological process	261	7754	554	18670	1.13436	0.00402138	0.838604	2.39563	0.471119	COMP//IGF1//NPR3//PTH//EIF2AK3//IGSF10//ATP6V1B1//COL8A2//HOXA3//TMEM100//ZC3H12A//KITLG//BRCA2//ZFPM2//ITGB8//RTP4//WWOX//RDH14//BMPER//DRD1//NAPEPLD//FABP9//SNX10//CELF4//EPB41L5//SEC24D//BMPR2//WNT3//ABI1//VAX1//FGF13//FEZF1//PTAFR//RPS6KA5//PCSK5//PPAT//BYSL//CMTM3//PRICKLE1//SHROOM3//GRHL3//GRHL2//RB1//CNGB1//POC1B//BBS1//DNASE1L2//LGR5//LDB2//ARL13B//GLRA1//CSMD1//SLITRK6//RSPO3//HSD11B2//S…
GO:0042445	hormone metabolic process	Biological process	15	233	554	18670	2.16955	0.00421321	0.838604	2.37539	0.0270758	ACHE//FOXE1//FDXR//SRD5A3//HSD17B11//HSD11B2//PCSK5//CLCN2//REST//ADH1A//ADH4//RDH14//PNPLA4//DGAT1//DUOXA2
GO:0002791	regulation of peptide secretion	Biological process	26	500	554	18670	1.75242	0.00422577	0.838604	2.37409	0.0469314	TRIM6//SIRT3//CFTR//RFX6//PLA2G6//SIRT4//MTNR1B//REST//ADTRP//HDAC9//ZC3H12A//IGF1//ACHE//CLEC9A//NOD2//RIPK2//KCNG2//TNFSF4//EPHA5//SCT//TFR2//CD200R1//POSTN//LRRK2//SSC5D//CD274
GO:0032959	inositol trisphosphate biosynthetic process	Biological process	4	23	554	18670	5.86093	0.00433528	0.838604	2.36298	0.00722022	LHCGR//PLCB1//PTAFR//PLCH2
GO:0022404	molting cycle process	Biological process	8	88	554	18670	3.06367	0.00459303	0.838604	2.3379	0.0144404	DNASE1L2//LGR5//LDB2//FGF7//FOXE1//INTU//FOXQ1//FST
GO:0022405	hair cycle process	Biological process	8	88	554	18670	3.06367	0.00459303	0.838604	2.3379	0.0144404	DNASE1L2//LGR5//LDB2//FGF7//FOXE1//INTU//FOXQ1//FST
GO:0098773	skin epidermis development	Biological process	8	88	554	18670	3.06367	0.00459303	0.838604	2.3379	0.0144404	DNASE1L2//LGR5//LDB2//FGF7//FOXE1//INTU//FOXQ1//FST
GO:0014831	gastro-intestinal system smooth muscle contraction	Biological process	3	12	554	18670	8.42509	0.00468012	0.838604	2.32974	0.00541516	PTGER3//TACR2//PTAFR
GO:0007565	female pregnancy	Biological process	13	192	554	18670	2.2818	0.00491639	0.838604	2.30835	0.0234657	BMPR2//PCSK5//POLR1B//PPAT//PLA2G6//EPYC//AMBP//HSD11B2//LNPEP//PSG1//PSG2//PSG5//BYSL
GO:0007190	activation of adenylate cyclase activity	Biological process	5	38	554	18670	4.43426	0.00505001	0.838604	2.29671	0.00902527	DRD1//ADCY4//FSHR//LHCGR//LGR5
GO:0034754	cellular hormone metabolic process	Biological process	10	129	554	18670	2.61243	0.00512827	0.838604	2.29003	0.0180505	FDXR//SRD5A3//HSD17B11//CLCN2//REST//ADH1A//ADH4//RDH14//PNPLA4//DGAT1
GO:0032655	regulation of interleukin-12 production	Biological process	6	54	554	18670	3.74448	0.00513138	0.838604	2.28977	0.0108303	TIGIT//PLCB1//IL23A//TNFSF4//RIPK2//MAST2
GO:0055085	transmembrane transport	Biological process	65	1594	554	18670	1.37423	0.0053745	0.838604	2.26966	0.117329	SLC6A14//SLC38A9//SLC6A9//BHLHA15//THRSP//SLC30A5//ANK2//SLC17A8//SLC1A1//SLC23A2//DNLZ//CLCN2//ANO4//ANO5//GABRA3//GLRA1//ABCB5//TMC3//ASIC5//ATP6V1B1//ABCG5//CATSPER1//KCNH8//KCNV2//KCNG2//KCNV1//GC//SLC13A5//SLC24A3//SCN2B//DRD1//IGF1//PTH//PLCB1//PLCH2//TRPC4//CACNB2//TRPM8//KCNMB2//KCNMB3//KCNC1//SLC14A2//RHCE//GRIN2B//CNGB1//PIEZO2//SLC4A5//STEAP2//PLA2G6//CFTR//MTNR1B//FGF12//BEST2//PTAFR/…
GO:0019226	transmission of nerve impulse	Biological process	7	72	554	18670	3.27642	0.00543531	0.838604	2.26478	0.0126354	KCNMB2//DRD1//KCNMB3//GPR88//GLRA1//MTNR1B//FGF12
GO:0031069	hair follicle morphogenesis	Biological process	4	25	554	18670	5.39206	0.00591035	0.838604	2.22839	0.00722022	FGF7//FOXE1//INTU//FOXQ1
GO:0034982	mitochondrial protein processing	Biological process	3	13	554	18670	7.77701	0.00595128	0.838604	2.22539	0.00541516	IMMP1L//LRRK2//SIRT4
GO:0070986	left/right axis specification	Biological process	3	13	554	18670	7.77701	0.00595128	0.838604	2.22539	0.00541516	ARL13B//MNS1//EPB41L5
GO:0071287	cellular response to manganese ion	Biological process	3	13	554	18670	7.77701	0.00595128	0.838604	2.22539	0.00541516	EIF2AK3//LRRK2//SLFN14
GO:0032615	interleukin-12 production	Biological process	6	56	554	18670	3.61075	0.00613886	0.838604	2.21191	0.0108303	TIGIT//PLCB1//IL23A//TNFSF4//RIPK2//MAST2
GO:0065007	biological regulation	Biological process	406	12771	554	18670	1.07136	0.00634024	0.838604	2.19789	0.732852	BRIP1//HMG20A//FST//VAX1//ZNF354B//ZNF366//GLIS3//FERD3L//FOXE1//ZFPM2//SNAI3//IGBP1//FEZF1//WWOX//PKIA//MAPK10//MOSPD1//THAP11//PTH//HES4//RB1//REST//SATB1//SMARCA2//SUV39H1//TDG//ZKSCAN3//LDB2//FOXQ1//HDAC9//LRRK2//FGF7//FGF13//FGF22//GRIN2B//NRG1//KITLG//MAPK4//PSMD1//RIPK2//PARN//RPL5//MAP4K5//TAB3//IGF1//NOD2//ZC3H12A//RBFOX1//CELF4//BRCA2//SIRT4//SLC6A9//ACHE//KCNMB2//KCNMB3//GLRA1//DRD1//N…
GO:0008015	blood circulation	Biological process	27	544	554	18670	1.67263	0.00661741	0.838604	2.17931	0.0487365	PCSK5//HSD11B2//ANK2//POSTN//SLC4A5//BMPR2//CYP4A11//KCNG2//UTS2//NPR3//SLC1A1//TACR3//COMP//KCNMB2//DRD1//TACR2//PTAFR//ZC3H12A//SCN2B//CACNB2//FGF12//PKP2//MTNR1B//PLA2G6//FGF13//PTGER2//C3AR1
GO:0044706	multi-multicellular organism process	Biological process	14	222	554	18670	2.12525	0.00667383	0.838604	2.17563	0.0252708	BMPR2//EPYC//AMBP//HSD11B2//LNPEP//PSG1//PSG2//PSG5//BYSL//PCSK5//POLR1B//PTAFR//PPAT//PLA2G6
GO:0071398	cellular response to fatty acid	Biological process	6	57	554	18670	3.54741	0.00669327	0.838604	2.17436	0.0108303	GNG2//PTGER2//TNFSF4//PTGDR//ZC3H12A//PTAFR
GO:0032957	inositol trisphosphate metabolic process	Biological process	4	26	554	18670	5.18467	0.00682383	0.838604	2.16597	0.00722022	PLCB1//PTAFR//PLCH2//LHCGR
GO:0042572	retinol metabolic process	Biological process	5	41	554	18670	4.1098	0.00701195	0.838604	2.15416	0.00902527	ADH1A//ADH4//RDH14//PNPLA4//DGAT1
GO:1903825	organic acid transmembrane transport	Biological process	10	135	554	18670	2.49632	0.00702426	0.838604	2.1534	0.0180505	SLC6A14//SLC38A9//SLC6A9//THRSP//SLC17A8//SLC1A1//SLC23A2//SLC13A5//SLC25A15//SLC7A4
GO:1905039	carboxylic acid transmembrane transport	Biological process	10	135	554	18670	2.49632	0.00702426	0.838604	2.1534	0.0180505	SLC6A14//SLC38A9//SLC6A9//THRSP//SLC17A8//SLC1A1//SLC23A2//SLC13A5//SLC25A15//SLC7A4
GO:0015711	organic anion transport	Biological process	25	495	554	18670	1.70204	0.00711788	0.838604	2.14765	0.0451264	SLC6A14//SLC38A9//SLC6A9//THRSP//SLC1A1//PPFIA3//TRPC4//CFTR//SLC4A5//CA7//SLC16A14//SLCO1A2//SLC13A5//SLC17A8//SLC23A2//PCTP//TMEM30B//CYP4A11//PLA2G10//PLA2G12B//ANO4//XKR8//PLA2G6//SLC25A15//SLC7A4
GO:0043588	skin development	Biological process	22	419	554	18670	1.76947	0.00728339	0.838604	2.13767	0.0397112	DNASE1L2//LGR5//LDB2//INTU//POU3F1//FGF7//FOXE1//FOXQ1//KRT40//KRT23//KRTAP5-1//KRTAP5-2//PPHLN1//PKP2//GRHL2//FST//GRHL3//SPINK9//TCHH//COMP//SLITRK5//ADAMTS2
GO:0060732	positive regulation of inositol phosphate biosynthetic process	Biological process	3	14	554	18670	7.22151	0.0074092	0.838604	2.13023	0.00541516	LHCGR//PTAFR//PTH
GO:1905516	positive regulation of fertilization	Biological process	3	14	554	18670	7.22151	0.0074092	0.838604	2.13023	0.00541516	PLCB1//GLRA1//LHFPL2
GO:0050708	regulation of protein secretion	Biological process	24	472	554	18670	1.71358	0.00763563	0.838604	2.11716	0.0433213	TRIM6//SIRT3//CFTR//RFX6//PLA2G6//SIRT4//MTNR1B//REST//ADTRP//HDAC9//ZC3H12A//IGF1//ACHE//CLEC9A//NOD2//RIPK2//KCNG2//TNFSF4//EPHA5//CD200R1//POSTN//LRRK2//SSC5D//CD274
GO:0032958	inositol phosphate biosynthetic process	Biological process	5	42	554	18670	4.01195	0.00776962	0.838604	2.1096	0.00902527	PLCB1//PTAFR//PLCH2//LHCGR//PTH
GO:0007267	cell-cell signaling	Biological process	73	1858	554	18670	1.32407	0.00777691	0.838604	2.10919	0.131769	ACHE//DRD1//PCSK5//NOD2//TRIM6//MAGI2//PLCB1//GNG2//UTS2//FGF12//GABRA3//SLITRK5//GLRA1//GRIN2B//MTNR1B//SCN2B//SLC1A1//CACNB2//DLGAP1//PPFIA3//TACR2//CSNK1A1L//CCNY//DKK2//APC//WWOX//WNT3//KREMEN2//RSPO3//CADPS2//STX19//SIRT3//CA7//PLA2G10//CDH8//SLC17A8//CD68//CFTR//RFX6//PLA2G6//SIRT4//REST//SCT//HDAC9//ZC3H12A//CLEC9A//RIPK2//KCNG2//LRRK2//OPHN1//PRICKLE1//PSMD1//SLC6A9//GRID2IP//FGF7//EPHA5/…
GO:0044703	multi-organism reproductive process	Biological process	44	1016	554	18670	1.45946	0.00779828	0.838604	2.108	0.0794224	BRCA2//FABP9//BMPR2//WNT3//CELF4//BOLL//ADAM29//CATSPER1//LRRK2//FSHR//MYCBP//VCX//MNS1//TSPAN8//SPANXA2//ADAMTS2//BRIP1//SMARCA2//SPAG16//PARN//LHFPL2//GLRA1//TRIM36//WBP2NL//EPYC//AMBP//HSD11B2//LNPEP//PSG1//PSG2//PSG5//BYSL//PCSK5//POLR1B//PTAFR//DRD1//LGR5//CFTR//MAST2//RHBDD1//PPAT//PLA2G6//IGF1//PLCB1
GO:0001964	startle response	Biological process	4	27	554	18670	4.99265	0.00782598	0.838604	2.10646	0.00722022	DRD1//GLRA1//CSMD1//SLITRK6
GO:0120178	steroid hormone biosynthetic process	Biological process	6	59	554	18670	3.42716	0.00790954	0.838604	2.10185	0.0108303	FDXR//SRD5A3//HSD17B11//HSD11B2//CLCN2//REST
GO:0010817	regulation of hormone levels	Biological process	26	526	554	18670	1.6658	0.00801061	0.838604	2.09633	0.0469314	ACHE//FOXE1//FDXR//SRD5A3//HSD17B11//HSD11B2//PCSK5//SIRT3//CLCN2//REST//TACR2//CFTR//RFX6//PLA2G6//ADH1A//ADH4//RDH14//PNPLA4//DGAT1//SIRT4//MTNR1B//KCNG2//EPHA5//SCT//TFR2//DUOXA2
GO:2000243	positive regulation of reproductive process	Biological process	7	78	554	18670	3.02439	0.00838033	0.864406	2.07674	0.0126354	PLCB1//TACR2//TACR3//PTAFR//LHFPL2//ZFPM2//GLRA1
GO:0003013	circulatory system process	Biological process	27	555	554	18670	1.63948	0.00851839	0.865913	2.06964	0.0487365	PCSK5//HSD11B2//ANK2//POSTN//SLC4A5//BMPR2//CYP4A11//C3AR1//KCNG2//UTS2//NPR3//SLC1A1//TACR3//COMP//KCNMB2//DRD1//TACR2//PTAFR//ZC3H12A//SCN2B//CACNB2//FGF12//PKP2//MTNR1B//PLA2G6//FGF13//PTGER2
GO:0051047	positive regulation of secretion	Biological process	22	428	554	18670	1.73226	0.00921191	0.890051	2.03565	0.0397112	TRIM6//TACR2//SIRT3//CYP4A11//PLA2G10//CFTR//RFX6//PLA2G6//PTAFR//CADPS2//IGF1//ACHE//CLEC9A//NOD2//RIPK2//TNFSF4//SCT//TFR2//CACNB2//POSTN//LRRK2//CD274
GO:1903532	positive regulation of secretion by cell	Biological process	21	403	554	18670	1.7561	0.00934543	0.890051	2.0294	0.0379061	TRIM6//TACR2//SIRT3//PLA2G10//CFTR//RFX6//PLA2G6//PTAFR//CADPS2//IGF1//ACHE//CLEC9A//NOD2//RIPK2//TNFSF4//SCT//TFR2//CACNB2//POSTN//LRRK2//CD274
GO:0051704	multi-organism process	Biological process	46	1084	554	18670	1.43009	0.00936595	0.890051	2.02845	0.0830325	BRCA2//FABP9//BMPR2//WNT3//CELF4//BOLL//ADAM29//CATSPER1//LRRK2//FSHR//MYCBP//VCX//MNS1//TSPAN8//SPANXA2//ADAMTS2//BRIP1//SMARCA2//SPAG16//PARN//LHFPL2//GLRA1//TRIM36//WBP2NL//EPYC//AMBP//HSD11B2//LNPEP//PSG1//PSG2//PSG5//BYSL//PCSK5//POLR1B//PTAFR//DRD1//LGR5//CAV2//CFTR//MAST2//RHBDD1//PPAT//PLA2G6//IGF1//PLCB1//NUP50
GO:0044331	cell-cell adhesion mediated by cadherin	Biological process	5	44	554	18670	3.82959	0.00945205	0.890051	2.02447	0.00902527	CDH6//CDH8//CDH12//FER//CDH19
GO:0070252	actin-mediated cell contraction	Biological process	9	121	554	18670	2.50664	0.010022	0.890051	1.99904	0.0162455	EPB41L5//MYH4//MYH8//FGF12//PKP2//SCN2B//ANK2//FGF13//CACNB2
GO:0048730	epidermis morphogenesis	Biological process	4	29	554	18670	4.64833	0.0101095	0.890051	1.99527	0.00722022	FGF7//FOXE1//INTU//FOXQ1
GO:0046942	carboxylic acid transport	Biological process	18	331	554	18670	1.83265	0.0103035	0.890051	1.98701	0.032491	SLC6A14//SLC38A9//SLC6A9//THRSP//SLC1A1//PPFIA3//TRPC4//SLC16A14//SLCO1A2//SLC13A5//SLC17A8//SLC23A2//CYP4A11//PLA2G10//PLA2G12B//PLA2G6//SLC25A15//SLC7A4
GO:0009593	detection of chemical stimulus	Biological process	25	512	554	18670	1.64553	0.0106278	0.890051	1.97356	0.0451264	RTP4//KCNMB2//KCNMB3//NOD2//SSC5D//OR10A5//OR56B4//OR8K3//OR5K1//OR8B8//OR8B2//OR8D1//OR8D2//OR8B4//OR52B6//OR2A1//OR56B1//OR52I1//OR52D1//OR52N4//OR52E4//OR56A3//OR8B3//OR2C3//TAS1R1
GO:0030001	metal ion transport	Biological process	39	894	554	18670	1.47015	0.010631	0.890051	1.97343	0.0703971	ATP6V1B1//KCNMB2//KCNG2//KCNV1//KCNMB3//KCNC1//FGF13//SLC17A8//SLC13A5//SLC4A5//SLC5A1//SLC5A4//SLC23A2//TRPC4//SLC30A5//FTHL17//TFR2//BHLHA15//FGF12//PKP2//ANK2//STEAP2//NIPAL1//ASIC5//SLC24A3//SCN2B//DRD1//PLCB1//PLCH2//PTH//CACNB2//CATSPER1//TRPM8//KCNH8//KCNV2//GRIN2B//PLA2G6//MTNR1B//ZDHHC17
GO:0051046	regulation of secretion	Biological process	36	811	554	18670	1.49595	0.01076	0.890051	1.96819	0.0649819	TRIM6//ADTRP//TACR2//SIRT3//CYP4A11//PLA2G10//CFTR//RFX6//PLA2G6//FER//PTAFR//CADPS2//REST//SIRT4//MTNR1B//HDAC9//ZC3H12A//IGF1//ACHE//CLEC9A//NOD2//RIPK2//KCNG2//TNFSF4//NRG1//PTGER3//EPHA5//SCT//TFR2//CACNB2//CD200R1//POSTN//LRRK2//DRD1//SSC5D//CD274
GO:0070201	regulation of establishment of protein localization	Biological process	34	756	554	18670	1.51562	0.010825	0.890051	1.96557	0.0613718	TRIM6//SIRT3//CFTR//RFX6//PLA2G6//ZC3H12A//RAB23//PKIA//SIRT4//MTNR1B//REST//ADTRP//HDAC9//IGF1//ACHE//CLEC9A//NOD2//RIPK2//KCNG2//TNFSF4//EPHA5//GCC2//TMEM30B//MIEF1//CEP290//OPHN1//CD200R1//BID//LRRK2//POSTN//WRAP53//SSC5D//CD274//EPB41L5
GO:0003333	amino acid transmembrane transport	Biological process	7	82	554	18670	2.87686	0.0109065	0.890051	1.96231	0.0126354	SLC17A8//SLC1A1//SLC38A9//SLC25A15//SLC7A4//SLC6A14//SLC6A9
GO:0010566	regulation of ketone biosynthetic process	Biological process	3	16	554	18670	6.31882	0.0109082	0.890051	1.96225	0.00541516	CLCN2//REST//SIRT5
GO:0010919	regulation of inositol phosphate biosynthetic process	Biological process	3	16	554	18670	6.31882	0.0109082	0.890051	1.96225	0.00541516	LHCGR//PTAFR//PTH
GO:0032305	positive regulation of icosanoid secretion	Biological process	3	16	554	18670	6.31882	0.0109082	0.890051	1.96225	0.00541516	PLA2G10//PLA2G6//CYP4A11
GO:0071380	cellular response to prostaglandin E stimulus	Biological process	3	16	554	18670	6.31882	0.0109082	0.890051	1.96225	0.00541516	GNG2//PTGER2//TNFSF4
GO:0015849	organic acid transport	Biological process	18	333	554	18670	1.82164	0.0109131	0.890051	1.96205	0.032491	SLC6A14//SLC38A9//SLC6A9//THRSP//SLC1A1//PPFIA3//TRPC4//SLC16A14//SLCO1A2//SLC13A5//SLC17A8//SLC23A2//CYP4A11//PLA2G10//PLA2G12B//PLA2G6//SLC25A15//SLC7A4
GO:0050801	ion homeostasis	Biological process	36	813	554	18670	1.49227	0.0111492	0.898855	1.95276	0.0649819	FGF12//ANK2//PTH//SLC24A3//TRPM8//GCM2//TFR2//CYBRD1//CCDC115//FTHL17//SLC30A5//ATP6V1B1//FPR3//CCL28//PTGDR//PTGER2//PTGER3//C3AR1//PLA2G6//CA7//LRRK2//PLCB1//PLCH2//DRD1//SLC4A5//CFTR//CNGB1//TRPC4//MTNR1B//STEAP2//SNX10//CYP4A11//DGAT1//SCN2B//GRIN2B//CACNB2
GO:0090022	regulation of neutrophil chemotaxis	Biological process	4	30	554	18670	4.49338	0.0113969	0.899892	1.94321	0.00722022	IL23A//CAMK1D//C3AR1//MPP1
GO:0055080	cation homeostasis	Biological process	33	732	554	18670	1.51928	0.0115605	0.899892	1.93702	0.0595668	ANK2//PTH//SLC24A3//TRPM8//GCM2//TFR2//CYBRD1//CCDC115//FTHL17//SLC30A5//ATP6V1B1//FPR3//CCL28//PTGDR//PTGER2//PTGER3//C3AR1//PLA2G6//CA7//LRRK2//PLCB1//PLCH2//DRD1//SLC4A5//CFTR//CNGB1//TRPC4//MTNR1B//STEAP2//SNX10//CYP4A11//GRIN2B//CACNB2
GO:0002790	peptide secretion	Biological process	29	624	554	18670	1.5662	0.0118407	0.899892	1.92662	0.0523466	PCSK5//NOD2//TRIM6//COMP//SIRT3//CFTR//RFX6//PLA2G6//SIRT4//MTNR1B//REST//ADTRP//HDAC9//ZC3H12A//IGF1//ACHE//CLEC9A//RIPK2//KCNG2//TNFSF4//EPHA5//TACR2//SCT//TFR2//CD200R1//POSTN//LRRK2//SSC5D//CD274
GO:0090087	regulation of peptide transport	Biological process	34	761	554	18670	1.50567	0.011863	0.899892	1.9258	0.0613718	TRIM6//SIRT3//CFTR//RFX6//PLA2G6//ZC3H12A//RAB23//PKIA//SIRT4//MTNR1B//REST//ADTRP//HDAC9//IGF1//ACHE//CLEC9A//NOD2//RIPK2//KCNG2//TNFSF4//EPHA5//GCC2//TMEM30B//SCT//TFR2//MIEF1//CEP290//OPHN1//CD200R1//BID//LRRK2//POSTN//SSC5D//CD274
GO:0051234	establishment of localization	Biological process	183	5344	554	18670	1.15404	0.0119582	0.899892	1.92233	0.330325	SLC6A9//SNX10//PCSK5//MAGI2//NOD2//LHFPL2//HABP4//BRPF3//IGF1//PCYOX1L//TRIM6//ATP6V1B1//ADTRP//SLC6A14//SLC38A9//NUP50//FIP1L1//LRRK2//PRICKLE1//DRD1//RANBP6//PPP1R10//ZDHHC15//ZDHHC7//RTP4//ZDHHC14//RPL5//GCC2//ACOX2//BID//IMMP1L//GC//CNNM1//SLC17A8//GLRA1//PLLP//SLC24A3//SLC1A1//CNGB1//PIEZO2//KCNMB2//KCNG2//KCNV1//KCNMB3//KCNC1//FGF13//SLC13A5//SLC4A5//SLC5A1//SLC5A4//SLC23A2//TRPC4//ANO4//AN…
GO:0019932	second-messenger-mediated signaling	Biological process	22	439	554	18670	1.68886	0.0121107	0.899892	1.91683	0.0397112	DRD1//ADCY4//FSHR//LHCGR//PTGER2//PTGER3//PTH//LGR5//GNG2//MTNR1B//ANK2//RCAN2//LRRK2//BHLHA15//GRIN2B//EIF2AK3//EPHA5//VCAM1//SCT//TMEM100//NRG1//IGF1
GO:0015698	inorganic anion transport	Biological process	11	169	554	18670	2.19351	0.0122335	0.899892	1.91245	0.0198556	ANO4//ANO5//GLRA1//CFTR//CLCN2//GABRA3//BEST2//SLC1A1//PTAFR//CA7//SLC4A5
GO:0002793	positive regulation of peptide secretion	Biological process	16	288	554	18670	1.87224	0.012485	0.899892	1.90361	0.0288809	TRIM6//SIRT3//CFTR//RFX6//PLA2G6//IGF1//ACHE//CLEC9A//NOD2//RIPK2//TNFSF4//SCT//TFR2//POSTN//LRRK2//CD274
GO:0030003	cellular cation homeostasis	Biological process	30	654	554	18670	1.54589	0.0125231	0.899892	1.90229	0.0541516	ANK2//PTH//SLC24A3//TRPM8//GCM2//TFR2//CYBRD1//CCDC115//FTHL17//SLC30A5//FPR3//CCL28//PTGDR//PTGER2//PTGER3//C3AR1//PLA2G6//CA7//LRRK2//PLCB1//PLCH2//DRD1//SLC4A5//CFTR//CNGB1//TRPC4//MTNR1B//ATP6V1B1//GRIN2B//CACNB2
GO:0034694	response to prostaglandin	Biological process	4	31	554	18670	4.34843	0.0127851	0.899892	1.8933	0.00722022	GNG2//PTGER2//TNFSF4//PTGDR
GO:0046903	secretion	Biological process	65	1661	554	18670	1.3188	0.0128319	0.899892	1.89171	0.117329	SNX10//PCSK5//NOD2//LHFPL2//HABP4//BRPF3//IGF1//PCYOX1L//TRIM6//ADTRP//STX19//CADPS2//CFTR//PPFIA3//PPAT//COMP//SLC1A1//TRPC4//TACR2//NPR3//SCT//SIRT3//CYP4A11//PLA2G10//CKLF//SLC4A5//RFX6//PLA2G6//FER//TOM1//PSMD1//PTAFR//RAP2C//BPI//C3AR1//CEP290//CYSTM1//CDK13//DGAT1//CD68//STEAP2//REST//SIRT4//MTNR1B//PLA2G12B//HDAC9//ZC3H12A//ACHE//CLEC9A//RIPK2//KCNG2//TNFSF4//NRG1//PTGER3//FGF7//EPHA5//SLC…
GO:0006577	amino-acid betaine metabolic process	Biological process	3	17	554	18670	5.94712	0.0129582	0.899892	1.88745	0.00541516	BHMT//CHDH//TMLHE
GO:0048311	mitochondrion distribution	Biological process	3	17	554	18670	5.94712	0.0129582	0.899892	1.88745	0.00541516	LRRK2//BHLHA15//SLC4A5
GO:0051969	regulation of transmission of nerve impulse	Biological process	3	17	554	18670	5.94712	0.0129582	0.899892	1.88745	0.00541516	GLRA1//MTNR1B//FGF12
GO:0006814	sodium ion transport	Biological process	13	218	554	18670	2.00965	0.0135401	0.931084	1.86838	0.0234657	ATP6V1B1//FGF12//PKP2//ASIC5//SLC24A3//SCN2B//FGF13//SLC17A8//SLC13A5//SLC4A5//SLC5A1//SLC5A4//SLC23A2
GO:0098771	inorganic ion homeostasis	Biological process	33	743	554	18670	1.49679	0.0141324	0.962373	1.84979	0.0595668	ANK2//PTH//SLC24A3//TRPM8//GCM2//TFR2//CYBRD1//CCDC115//FTHL17//SLC30A5//ATP6V1B1//FPR3//CCL28//PTGDR//PTGER2//PTGER3//C3AR1//PLA2G6//CA7//LRRK2//PLCB1//PLCH2//DRD1//SLC4A5//CFTR//CNGB1//TRPC4//MTNR1B//STEAP2//SNX10//CYP4A11//GRIN2B//CACNB2
GO:0001659	temperature homeostasis	Biological process	11	173	554	18670	2.1428	0.0143676	0.968986	1.84262	0.0198556	PTGER3//APC//ACHE//PDGFC//TRPM8//LNPEP//NPR3//PCTP//RB1//DRD1//NAPEPLD
GO:0007043	cell-cell junction assembly	Biological process	9	129	554	18670	2.35119	0.0148026	0.977863	1.82966	0.0162455	PKP2//ANK2//MPP7//APC//GRHL2//CDH6//CDH8//CDH12//CDH19
GO:0006066	alcohol metabolic process	Biological process	19	370	554	18670	1.73056	0.0149762	0.977863	1.8246	0.034296	ADH1A//ADH4//CFTR//PCBD1//FDXR//VLDLR//IGF1//SRD5A3//CLCN2//REST//PLCB1//PTAFR//PLCH2//LHCGR//RDH14//PNPLA4//DGAT1//PTH//NAPEPLD
GO:0021756	striatum development	Biological process	3	18	554	18670	5.61673	0.015213	0.977863	1.81779	0.00541516	LRRK2//DRD1//SLITRK5
GO:2000193	positive regulation of fatty acid transport	Biological process	3	18	554	18670	5.61673	0.015213	0.977863	1.81779	0.00541516	CYP4A11//PLA2G10//PLA2G6
GO:0007626	locomotory behavior	Biological process	12	198	554	18670	2.04245	0.0153813	0.977863	1.81301	0.0216606	DRD1//GLRA1//KLHL1//NTAN1//LGI4//FGF12//INPP5F//SLITRK6//LRRK2//NEGR1//NRG1//GPR88
GO:1903793	positive regulation of anion transport	Biological process	5	50	554	18670	3.37004	0.0159644	0.977863	1.79685	0.00902527	CYP4A11//PLA2G10//PLA2G6//CFTR//PTAFR
GO:0006873	cellular ion homeostasis	Biological process	30	667	554	18670	1.51576	0.0160412	0.977863	1.79476	0.0541516	ANK2//PTH//SLC24A3//TRPM8//GCM2//TFR2//CYBRD1//CCDC115//FTHL17//SLC30A5//FPR3//CCL28//PTGDR//PTGER2//PTGER3//C3AR1//PLA2G6//CA7//LRRK2//PLCB1//PLCH2//DRD1//SLC4A5//CFTR//CNGB1//TRPC4//MTNR1B//ATP6V1B1//GRIN2B//CACNB2
GO:0007600	sensory perception	Biological process	41	977	554	18670	1.41424	0.0162484	0.977863	1.78919	0.0740072	RTP4//POU6F2//CNGB1//DRAM2//OPN5//GLRA1//GUCY2D//PDE6D//SPATA7//BBS1//RORB//CACNB2//SLITRK6//EPYC//SLC17A8//ATP6V1B1//OR10A5//OR8K3//OR5K1//OR8B8//OR8B2//OR8D1//OR8D2//OR8B4//OR52D1//OR8B3//BEST2//OR56B4//OR52B6//OR2A1//OR56B1//OR52I1//OR52N4//OR52E4//OR56A3//OR2C3//TAS1R1//TRPM8//PIEZO2//TMEM100//PTAFR
GO:0097306	cellular response to alcohol	Biological process	7	89	554	18670	2.65059	0.0165884	0.977863	1.78019	0.0126354	GLRA1//GNG2//PTGER2//TNFSF4//PTGDR//AIFM1//CFTR
GO:0042552	myelination	Biological process	9	132	554	18670	2.29775	0.0169701	0.977863	1.77032	0.0162455	ASPA//LGI4//NRG1//POU3F1//ANK2//EIF2AK3//RNF10//PLLP//SBF2
GO:0051606	detection of stimulus	Biological process	31	698	554	18670	1.49672	0.0170568	0.977863	1.7681	0.0559567	RTP4//KCNMB2//KCNMB3//OPN5//GPR88//NOD2//TRPM8//CNGB1//GUCY2D//SSC5D//OR10A5//OR56B4//OR8K3//OR5K1//OR8B8//OR8B2//OR8D1//OR8D2//OR8B4//OR52B6//OR2A1//OR56B1//OR52I1//OR52D1//OR52N4//OR52E4//OR56A3//OR8B3//OR2C3//TAS1R1//PIEZO2
GO:0007608	sensory perception of smell	Biological process	22	454	554	18670	1.63306	0.017194	0.977863	1.76462	0.0397112	OR10A5//OR56B4//OR8K3//OR5K1//OR8B8//OR8B2//OR8D1//OR8D2//OR8B4//OR52B6//OR2A1//OR56B1//OR52I1//OR52D1//OR52N4//OR52E4//OR56A3//OR8B3//OR2C3//CNGB1//BEST2//BBS1
GO:0015672	monovalent inorganic cation transport	Biological process	25	535	554	18670	1.57478	0.0174846	0.977863	1.75734	0.0451264	ATP6V1B1//KCNMB2//KCNG2//KCNV1//KCNMB3//KCNC1//FGF13//SLC17A8//SLC13A5//SLC4A5//SLC5A1//SLC5A4//SLC23A2//SLC30A5//FGF12//PKP2//ASIC5//SLC24A3//SCN2B//DRD1//ANK2//KCNH8//KCNV2//RHCE//MTNR1B
GO:0071495	cellular response to endogenous stimulus	Biological process	57	1449	554	18670	1.32569	0.0175397	0.977863	1.75598	0.102888	BMPR2//DRD1//GNG2//PLCB1//APC//ATP6V1B1//CAV2//FGF7//FGF12//FGF22//POLR2F//PTH//FSHR//LHCGR//ASIP//LGR5//COMP//TMEM100//FST//ZNF451//BMPER//VWC2L//RB1//CPEB2//FER//PPAT//HDAC9//ZNF366//MAGI2//HHIP//PGRMC2//RORB//POSTN//LRRK2//NOD2//RIPK2//SLC38A9//GLRA1//PDGFC//CFTR//PTAFR//SKAP1//ADCY4//PTGER2//TNFSF4//ADTRP//REST//AIFM1//WWOX//EPB41L5//ADAMTS7//PTGDR//MTRNR2L5//BRIP1//IGF1//VCAM1//LMO3
GO:0018345	protein palmitoylation	Biological process	4	34	554	18670	3.96475	0.0175793	0.977863	1.755	0.00722022	ZDHHC15//ZDHHC7//ZDHHC14//ZDHHC17
GO:0001696	gastric acid secretion	Biological process	3	19	554	18670	5.32111	0.0176746	0.977863	1.75265	0.00541516	PTGER3//SCT//SNX10
GO:0032303	regulation of icosanoid secretion	Biological process	3	19	554	18670	5.32111	0.0176746	0.977863	1.75265	0.00541516	CYP4A11//PLA2G10//PLA2G6
GO:0046641	positive regulation of alpha-beta T cell proliferation	Biological process	3	19	554	18670	5.32111	0.0176746	0.977863	1.75265	0.00541516	IL23A//TNFSF4//RIPK2
GO:0060004	reflex	Biological process	3	19	554	18670	5.32111	0.0176746	0.977863	1.75265	0.00541516	SLITRK6//GLRA1//SATB1
GO:0060457	negative regulation of digestive system process	Biological process	3	19	554	18670	5.32111	0.0176746	0.977863	1.75265	0.00541516	ABCG5//PTGER3//SCT
GO:0009306	protein secretion	Biological process	27	591	554	18670	1.53961	0.0180841	0.977863	1.7427	0.0487365	PCSK5//NOD2//TRIM6//SIRT3//CFTR//RFX6//PLA2G6//SIRT4//MTNR1B//REST//ADTRP//HDAC9//ZC3H12A//IGF1//ACHE//CLEC9A//RIPK2//KCNG2//TNFSF4//EPHA5//TACR2//CD200R1//POSTN//LRRK2//SSC5D//CD274//COMP
GO:1903530	regulation of secretion by cell	Biological process	33	758	554	18670	1.46717	0.0183673	0.977863	1.73595	0.0595668	TRIM6//ADTRP//TACR2//SIRT3//PLA2G10//CFTR//RFX6//PLA2G6//FER//PTAFR//CADPS2//REST//SIRT4//MTNR1B//HDAC9//ZC3H12A//IGF1//ACHE//CLEC9A//NOD2//RIPK2//KCNG2//TNFSF4//EPHA5//SCT//TFR2//CACNB2//CD200R1//POSTN//LRRK2//DRD1//SSC5D//CD274
GO:0035592	establishment of protein localization to extracellular region	Biological process	27	592	554	18670	1.53701	0.0184383	0.977863	1.73428	0.0487365	PCSK5//NOD2//TRIM6//COMP//SIRT3//CFTR//RFX6//PLA2G6//SIRT4//MTNR1B//REST//ADTRP//HDAC9//ZC3H12A//IGF1//ACHE//CLEC9A//RIPK2//KCNG2//TNFSF4//EPHA5//TACR2//CD200R1//POSTN//LRRK2//SSC5D//CD274
GO:0042303	molting cycle	Biological process	8	112	554	18670	2.40717	0.0184424	0.977863	1.73418	0.0144404	DNASE1L2//LGR5//LDB2//FGF7//FOXE1//INTU//FOXQ1//FST
GO:0042633	hair cycle	Biological process	8	112	554	18670	2.40717	0.0184424	0.977863	1.73418	0.0144404	DNASE1L2//LGR5//LDB2//FGF7//FOXE1//INTU//FOXQ1//FST
GO:0007272	ensheathment of neurons	Biological process	9	134	554	18670	2.26346	0.0185383	0.977863	1.73193	0.0162455	POU3F1//ASPA//LGI4//NRG1//ANK2//EIF2AK3//RNF10//PLLP//SBF2
GO:0008366	axon ensheathment	Biological process	9	134	554	18670	2.26346	0.0185383	0.977863	1.73193	0.0162455	ASPA//LGI4//NRG1//POU3F1//ANK2//EIF2AK3//RNF10//PLLP//SBF2
GO:0048878	chemical homeostasis	Biological process	48	1189	554	18670	1.36049	0.0186553	0.977863	1.7292	0.0866426	CYP4A11//ADCY4//ATP6V1B1//FGF12//ANK2//PTH//SLC24A3//TRPM8//GCM2//TFR2//CYBRD1//CCDC115//FTHL17//SLC30A5//FPR3//CCL28//PTGDR//PTGER2//PTGER3//C3AR1//PLA2G6//SCT//CA7//LRRK2//CFTR//RFX6//BHLHA15//MTNR1B//CSMD1//ABCG5//PLA2G10//PLA2G12B//HDAC9//PLCB1//PLCH2//DRD1//SLC4A5//CNGB1//TRPC4//STEAP2//SNX10//ACOX2//DGAT1//SCN2B//EPHA5//GRHL3//GRIN2B//CACNB2
GO:0032653	regulation of interleukin-10 production	Biological process	5	52	554	18670	3.24042	0.0186668	0.977863	1.72893	0.00902527	CD274//IL23A//TIGIT//NOD2//TNFSF4
GO:0051223	regulation of protein transport	Biological process	32	731	554	18670	1.47526	0.0186817	0.977863	1.72858	0.0577617	TRIM6//SIRT3//CFTR//RFX6//PLA2G6//ZC3H12A//RAB23//PKIA//SIRT4//MTNR1B//REST//ADTRP//HDAC9//IGF1//ACHE//CLEC9A//NOD2//RIPK2//KCNG2//TNFSF4//EPHA5//GCC2//TMEM30B//MIEF1//CEP290//OPHN1//CD200R1//BID//LRRK2//POSTN//SSC5D//CD274
GO:0032735	positive regulation of interleukin-12 production	Biological process	4	35	554	18670	3.85147	0.0193944	0.981135	1.71232	0.00722022	PLCB1//IL23A//TNFSF4//RIPK2
GO:0045622	regulation of T-helper cell differentiation	Biological process	4	35	554	18670	3.85147	0.0193944	0.981135	1.71232	0.00722022	TNFSF4//RIPK2//ZC3H12A//IL23A
GO:0050805	negative regulation of synaptic transmission	Biological process	6	72	554	18670	2.80836	0.019917	0.981135	1.70078	0.0108303	ACHE//PLA2G6//DRD1//GRID2IP//LRRK2//CELF4
GO:0006810	transport	Biological process	177	5221	554	18670	1.14249	0.0200252	0.981135	1.69842	0.319495	SLC6A9//SNX10//PCSK5//MAGI2//NOD2//LHFPL2//HABP4//BRPF3//IGF1//PCYOX1L//TRIM6//ATP6V1B1//ADTRP//SLC6A14//SLC38A9//NUP50//FIP1L1//LRRK2//PRICKLE1//DRD1//RANBP6//PPP1R10//ZDHHC15//ZDHHC7//RTP4//ZDHHC14//RPL5//GCC2//ACOX2//BID//IMMP1L//SLC17A8//CNNM1//GLRA1//PLLP//SLC24A3//SLC1A1//CNGB1//PIEZO2//KCNMB2//KCNG2//KCNV1//KCNMB3//KCNC1//FGF13//SLC13A5//SLC4A5//SLC5A1//SLC5A4//SLC23A2//TRPC4//ANO4//ANO5//…
GO:0098660	inorganic ion transmembrane transport	Biological process	36	848	554	18670	1.43068	0.0200482	0.981135	1.69792	0.0649819	BHLHA15//SLC30A5//ANK2//ASIC5//SLC24A3//SCN2B//PLCB1//PLCH2//DRD1//CATSPER1//TRPC4//CACNB2//TRPM8//KCNMB2//KCNH8//KCNV2//KCNG2//KCNV1//KCNMB3//KCNC1//RHCE//GRIN2B//STEAP2//PLA2G6//MTNR1B//FGF12//CFTR//CLCN2//GABRA3//GLRA1//BEST2//SLC1A1//ATP6V1B1//PTAFR//NIPAL1//ZDHHC17
GO:0022029	telencephalon cell migration	Biological process	5	53	554	18670	3.17928	0.0201242	0.981135	1.69628	0.00902527	FGF13//ARL13B//NRG1//DRD1//LRRK2
GO:0010002	cardioblast differentiation	Biological process	3	20	554	18670	5.05505	0.0203445	0.981135	1.69155	0.00541516	NRG1//REST//PRICKLE1
GO:0010042	response to manganese ion	Biological process	3	20	554	18670	5.05505	0.0203445	0.981135	1.69155	0.00541516	LRRK2//SLFN14//EIF2AK3
GO:0032793	positive regulation of CREB transcription factor activity	Biological process	3	20	554	18670	5.05505	0.0203445	0.981135	1.69155	0.00541516	EPHA5//CAMK1D//RPS6KA5
GO:0048670	regulation of collateral sprouting	Biological process	3	20	554	18670	5.05505	0.0203445	0.981135	1.69155	0.00541516	FGF13//IFRD1//WNT3
GO:0034329	cell junction assembly	Biological process	20	409	554	18670	1.64794	0.020556	0.981135	1.68706	0.0361011	PKP2//CDH6//CDH8//CDH12//CDH19//DRD1//NRG1//ACHE//SLITRK6//ANK2//ARHGAP6//EPB41L5//SLITRK5//PTPRD//MPP7//APC//GRHL2//MAGI2//IL1RAPL2//OPHN1
GO:0006476	protein deacetylation	Biological process	7	93	554	18670	2.53659	0.0206406	0.981135	1.68528	0.0126354	SIRT3//HDAC9//SIRT4//ATXN3L//REST//LRRK2//SIRT5
GO:0023061	signal release	Biological process	31	709	554	18670	1.4735	0.0207081	0.981135	1.68386	0.0559567	PCSK5//NOD2//TRIM6//PPFIA3//TACR2//CADPS2//STX19//SIRT3//PLA2G10//CFTR//RFX6//PLA2G6//SIRT4//MTNR1B//REST//HDAC9//ZC3H12A//CLEC9A//RIPK2//KCNG2//EPHA5//SLC6A9//SCT//TFR2//CACNB2//CD200R1//POSTN//LRRK2//DRD1//SSC5D//CD274
GO:0071692	protein localization to extracellular region	Biological process	27	599	554	18670	1.51905	0.021074	0.981135	1.67625	0.0487365	PCSK5//NOD2//TRIM6//COMP//SIRT3//CFTR//RFX6//PLA2G6//SIRT4//MTNR1B//REST//ADTRP//HDAC9//ZC3H12A//IGF1//ACHE//CLEC9A//RIPK2//KCNG2//TNFSF4//EPHA5//TACR2//CD200R1//POSTN//LRRK2//SSC5D//CD274
GO:0031644	regulation of nervous system process	Biological process	9	137	554	18670	2.21389	0.0210844	0.981135	1.67604	0.0162455	EIF2AK3//RNF10//TMEM100//GLRA1//MTNR1B//LRRK2//CELF4//FGF12//PTAFR
GO:0043902	positive regulation of multi-organism process	Biological process	4	36	554	18670	3.74448	0.021321	0.981135	1.67119	0.00722022	PTAFR//LHFPL2//PLCB1//GLRA1
GO:1902622	regulation of neutrophil migration	Biological process	4	36	554	18670	3.74448	0.021321	0.981135	1.67119	0.00722022	MPP1//IL23A//CAMK1D//C3AR1
GO:0055065	metal ion homeostasis	Biological process	29	655	554	18670	1.49208	0.0213509	0.981135	1.67058	0.0523466	ANK2//PTH//SLC24A3//TRPM8//GCM2//TFR2//CYBRD1//CCDC115//FTHL17//SLC30A5//FPR3//CCL28//PTGDR//PTGER2//PTGER3//C3AR1//PLA2G6//ATP6V1B1//PLCB1//PLCH2//DRD1//CNGB1//TRPC4//MTNR1B//STEAP2//SNX10//CYP4A11//GRIN2B//CACNB2
GO:0006812	cation transport	Biological process	47	1170	554	18670	1.35378	0.021402	0.981135	1.66955	0.0848375	ATP6V1B1//KCNMB2//KCNG2//KCNV1//KCNMB3//KCNC1//FGF13//SLC17A8//SLC13A5//SLC4A5//SLC5A1//SLC5A4//SLC23A2//TRPC4//SLC30A5//FTHL17//TFR2//BHLHA15//FGF12//PKP2//ANK2//TACR2//STEAP2//NIPAL1//DRD1//ASIC5//SLC24A3//SCN2B//SLC1A1//PLCB1//PLCH2//PTH//CACNB2//SLC6A9//CATSPER1//TRPM8//KCNH8//KCNV2//RHCE//GRIN2B//CNGB1//PIEZO2//PLA2G6//MTNR1B//SLC38A9//ZDHHC17//SLC25A15
GO:0019933	cAMP-mediated signaling	Biological process	11	184	554	18670	2.0147	0.0216836	0.982707	1.66387	0.0198556	DRD1//ADCY4//FSHR//LHCGR//PTGER2//PTGER3//PTH//LGR5//GNG2//SCT//EPHA5
GO:0042592	homeostatic process	Biological process	72	1919	554	18670	1.26442	0.021895	0.982707	1.65966	0.129964	BRCA2//DRD1//NAPEPLD//RB1//CNGB1//POC1B//BBS1//CYP4A11//ADCY4//ATP6V1B1//FGF12//ANK2//PTH//SLC24A3//TRPM8//GCM2//TFR2//CYBRD1//CCDC115//FTHL17//SLC30A5//WRAP53//FPR3//CCL28//PTGDR//PTGER2//PTGER3//C3AR1//PLA2G6//SCT//LDB2//TRIM6//NOD2//DCLRE1C//PPP1R10//PARN//CA7//KITLG//LRRK2//CFTR//RFX6//BHLHA15//MTNR1B//CSMD1//ABCG5//PLA2G10//PLA2G12B//HDAC9//SNX10//TXNDC11//DRAM2//SPATA7//ANKRD54//PLCB1//PLCH…
GO:0009308	amine metabolic process	Biological process	9	138	554	18670	2.19785	0.0219864	0.982707	1.65785	0.0162455	SIRT4//PSMD1//TDO2//DRD1//TACR3//CHDH//BHMT//NAPEPLD//VCAM1
GO:0030104	water homeostasis	Biological process	6	74	554	18670	2.73246	0.0224871	0.982707	1.64807	0.0108303	CYP4A11//ADCY4//ATP6V1B1//SCT//CFTR//GRHL3
GO:0086001	cardiac muscle cell action potential	Biological process	6	74	554	18670	2.73246	0.0224871	0.982707	1.64807	0.0108303	FGF12//PKP2//SCN2B//ANK2//CACNB2//FGF13
GO:0086003	cardiac muscle cell contraction	Biological process	6	74	554	18670	2.73246	0.0224871	0.982707	1.64807	0.0108303	FGF12//PKP2//SCN2B//ANK2//FGF13//CACNB2
GO:0007189	adenylate cyclase-activating G protein-coupled receptor signaling pathway	Biological process	9	139	554	18670	2.18204	0.0229157	0.982707	1.63987	0.0162455	DRD1//GNG2//ADCY4//FSHR//LHCGR//PTGER2//PTGER3//PTH//LGR5
GO:0014821	phasic smooth muscle contraction	Biological process	3	21	554	18670	4.81434	0.0232235	0.982707	1.63407	0.00541516	PTGER3//TACR2//DRD1
GO:0042135	neurotransmitter catabolic process	Biological process	3	21	554	18670	4.81434	0.0232235	0.982707	1.63407	0.00541516	ACHE//CHDH//BHMT
GO:0042402	cellular biogenic amine catabolic process	Biological process	3	21	554	18670	4.81434	0.0232235	0.982707	1.63407	0.00541516	TDO2//CHDH//BHMT
GO:0060972	left/right pattern formation	Biological process	3	21	554	18670	4.81434	0.0232235	0.982707	1.63407	0.00541516	ARL13B//MNS1//EPB41L5
GO:0032613	interleukin-10 production	Biological process	5	55	554	18670	3.06367	0.0232577	0.982707	1.63343	0.00902527	CD274//IL23A//TIGIT//NOD2//TNFSF4
GO:0098900	regulation of action potential	Biological process	5	55	554	18670	3.06367	0.0232577	0.982707	1.63343	0.00902527	ANK2//FGF12//MTNR1B//FGF13//PKP2
GO:0046173	polyol biosynthetic process	Biological process	6	75	554	18670	2.69603	0.0238521	1	1.62247	0.0108303	PCBD1//PLCB1//PTAFR//PLCH2//LHCGR//PTH
GO:0006936	muscle contraction	Biological process	18	363	554	18670	1.67109	0.0239646	1	1.62043	0.032491	MYH8//ANK2//PTGER3//TACR2//COMP//PLA2G6//MYH4//DRD1//ZC3H12A//SCN2B//TACR3//FGF12//PKP2//FGF13//CACNB2//PTAFR//UTS2//GLRA1
GO:0019935	cyclic-nucleotide-mediated signaling	Biological process	12	212	554	18670	1.90757	0.0247666	1	1.60613	0.0216606	DRD1//ADCY4//FSHR//LHCGR//PTGER2//PTGER3//PTH//LGR5//GNG2//MTNR1B//EPHA5//SCT
GO:0055074	calcium ion homeostasis	Biological process	22	471	554	18670	1.57411	0.0248373	1	1.6049	0.0397112	ANK2//PTH//SLC24A3//TRPM8//GCM2//FPR3//CCL28//PTGDR//PTGER2//PTGER3//C3AR1//PLA2G6//PLCB1//PLCH2//DRD1//CNGB1//TRPC4//MTNR1B//GRIN2B//CACNB2//SNX10//ATP6V1B1
GO:0006865	amino acid transport	Biological process	9	141	554	18670	2.15109	0.0248581	1	1.60453	0.0162455	SLC6A14//SLC38A9//SLC6A9//SLC1A1//PPFIA3//TRPC4//SLC17A8//SLC25A15//SLC7A4
GO:0021885	forebrain cell migration	Biological process	5	56	554	18670	3.00896	0.024936	1	1.60317	0.00902527	FGF13//ARL13B//NRG1//DRD1//LRRK2
GO:0086002	cardiac muscle cell action potential involved in contraction	Biological process	5	56	554	18670	3.00896	0.024936	1	1.60317	0.00902527	ANK2//PKP2//CACNB2//FGF12//SCN2B
GO:0007606	sensory perception of chemical stimulus	Biological process	24	526	554	18670	1.53766	0.0251716	1	1.59909	0.0433213	RTP4//CNGB1//OR10A5//OR8K3//OR5K1//OR8B8//OR8B2//OR8D1//OR8D2//OR8B4//OR52D1//OR8B3//BEST2//BBS1//OR56B4//OR52B6//OR2A1//OR56B1//OR52I1//OR52N4//OR52E4//OR56A3//OR2C3//TAS1R1
GO:0045494	photoreceptor cell maintenance	Biological process	4	38	554	18670	3.54741	0.025515	1	1.5932	0.00722022	CNGB1//DRAM2//SPATA7//BBS1
GO:0086091	regulation of heart rate by cardiac conduction	Biological process	4	38	554	18670	3.54741	0.025515	1	1.5932	0.00722022	ANK2//PKP2//SCN2B//CACNB2
GO:0018230	peptidyl-L-cysteine S-palmitoylation	Biological process	3	22	554	18670	4.5955	0.0263115	1	1.57985	0.00541516	ZDHHC15//ZDHHC7//ZDHHC14
GO:0018231	peptidyl-S-diacylglycerol-L-cysteine biosynthetic process from peptidyl-cysteine	Biological process	3	22	554	18670	4.5955	0.0263115	1	1.57985	0.00541516	ZDHHC15//ZDHHC7//ZDHHC14
GO:0045624	positive regulation of T-helper cell differentiation	Biological process	3	22	554	18670	4.5955	0.0263115	1	1.57985	0.00541516	RIPK2//TNFSF4//IL23A
GO:0046058	cAMP metabolic process	Biological process	3	22	554	18670	4.5955	0.0263115	1	1.57985	0.00541516	ADCY4//PDE8B//PTH
GO:0006606	protein import into nucleus	Biological process	9	143	554	18670	2.121	0.0269146	1	1.57001	0.0162455	ZC3H12A//RAB23//PKIA//NUP50//LRRK2//PRICKLE1//DRD1//RANBP6//PPP1R10
GO:0030048	actin filament-based movement	Biological process	9	143	554	18670	2.121	0.0269146	1	1.57001	0.0162455	EPB41L5//MYH4//MYH8//FGF12//PKP2//SCN2B//ANK2//FGF13//CACNB2
GO:0023052	signaling	Biological process	220	6673	554	18670	1.11106	0.0271753	1	1.56583	0.397112	LRRK2//FGF7//FGF13//FGF22//GRIN2B//NRG1//KITLG//MAPK4//PSMD1//RIPK2//MAP4K5//TAB3//IGF1//MAPK10//NOD2//ACHE//BID//INPP5F//DRD1//PCSK5//RPS6KA5//CNPY3//FPR3//C3AR1//TRIM6//ALPK1//ZC3H12A//MAGI2//ARID3A//BRCA2//EIF2AK3//CMTM3//CD200R1//FGF12//PLCB1//GABRA3//GLRA1//GNRH2//CD274//GUCY2D//MACC1//IGBP1//DTHD1//ASIP//MPP1//OPHN1//CKLF//IL17D//CDC42SE1//RGS1//HHIP//TNFSF4//VLDLR//CD27//ABI1//EPHA5//PDGFC…
GO:0022600	digestive system process	Biological process	7	100	554	18670	2.35903	0.0293022	1	1.5331	0.0126354	SNX10//ABCG5//NPR3//SCT//NOD2//PTGER3//SLC5A1
GO:0051224	negative regulation of protein transport	Biological process	11	193	554	18670	1.92075	0.0294562	1	1.53082	0.0198556	RAB23//PKIA//SIRT4//MTNR1B//REST//ADTRP//HDAC9//ZC3H12A//CD200R1//LRRK2//SSC5D
GO:0009310	amine catabolic process	Biological process	3	23	554	18670	4.3957	0.0296079	1	1.52859	0.00541516	TDO2//CHDH//BHMT
GO:0034695	response to prostaglandin E	Biological process	3	23	554	18670	4.3957	0.0296079	1	1.52859	0.00541516	GNG2//PTGER2//TNFSF4
GO:0036037	CD8-positive, alpha-beta T cell activation	Biological process	3	23	554	18670	4.3957	0.0296079	1	1.52859	0.00541516	SATB1//MAPK8IP1//CD274
GO:0086012	membrane depolarization during cardiac muscle cell action potential	Biological process	3	23	554	18670	4.3957	0.0296079	1	1.52859	0.00541516	CACNB2//ANK2//SCN2B
GO:1902019	regulation of cilium-dependent cell motility	Biological process	3	23	554	18670	4.3957	0.0296079	1	1.52859	0.00541516	CATSPER1//TACR2//TACR3
GO:0050714	positive regulation of protein secretion	Biological process	14	268	554	18670	1.76047	0.0296351	1	1.52819	0.0252708	TRIM6//SIRT3//CFTR//RFX6//PLA2G6//CLEC9A//NOD2//RIPK2//TNFSF4//POSTN//LRRK2//CD274//IGF1//ACHE
GO:0007601	visual perception	Biological process	12	218	554	18670	1.85507	0.0298675	1	1.5248	0.0216606	CNGB1//POU6F2//DRAM2//OPN5//GLRA1//GUCY2D//PDE6D//SPATA7//BBS1//RORB//CACNB2//SLITRK6
GO:0009187	cyclic nucleotide metabolic process	Biological process	4	40	554	18670	3.37004	0.0301712	1	1.52041	0.00722022	ADCY4//GUCY2D//PDE8B//PTH
GO:0010656	negative regulation of muscle cell apoptotic process	Biological process	5	59	554	18670	2.85596	0.0304294	1	1.51671	0.00902527	SIRT5//SIRT4//PPP1R10//IGF1//ZC3H12A
GO:0097755	positive regulation of blood vessel diameter	Biological process	5	59	554	18670	2.85596	0.0304294	1	1.51671	0.00902527	DRD1//BMPR2//MTNR1B//PTAFR//PLA2G6
GO:0071702	organic substance transport	Biological process	102	2883	554	18670	1.19231	0.0305259	1	1.51533	0.184116	PCSK5//NOD2//TRIM6//SLC6A14//SLC38A9//SLC6A9//NUP50//FIP1L1//LRRK2//PRICKLE1//DRD1//RANBP6//PPP1R10//ZDHHC15//ZDHHC7//RTP4//ZDHHC14//RPL5//GCC2//ACOX2//BID//IMMP1L//THRSP//GULP1//PCTP//VLDLR//TOM1//RABL2B//RAB40A//ARL5B//STX19//RAB23//RAB22A//EVI5//AP3B2//TBC1D3F//SEC24D//COMP//ABCG5//SLC1A1//PPFIA3//TRPC4//TACR2//ERC1//ANK2//SNX10//DUOXA2//ZMAT3//CEP290//CADPS2//CFTR//SLC4A5//CA7//SLCO1A2//SLC16…
GO:0033036	macromolecule localization	Biological process	111	3168	554	18670	1.18079	0.0309375	1	1.50952	0.200361	PCSK5//NOD2//TRIM6//NUP50//FIP1L1//LRRK2//PRICKLE1//DRD1//RANBP6//PPP1R10//ZDHHC15//ZDHHC7//RTP4//ZDHHC14//RPL5//GCC2//ACOX2//BID//IMMP1L//THRSP//GULP1//PCTP//VLDLR//TOM1//RABL2B//RAB40A//ARL5B//STX19//RAB23//RAB22A//EVI5//AP3B2//TBC1D3F//SEC24D//PARD3B//DUOXA2//COMP//ZC3H12A//PLA2G10//ABCG5//ERC1//ANK2//SNX10//ZMAT3//CEP290//CADPS2//SLCO1A2//TMEM30B//DGAT1//DNLZ//CFTR//SIRT3//CYP4A11//CNGB1//ATP…
GO:0007610	behavior	Biological process	26	593	554	18670	1.47759	0.031301	1	1.50444	0.0469314	DRD1//GRIN2B//FGF13//NTAN1//PLCB1//VLDLR//PLA2G6//SLITRK5//NEGR1//NRG1//GPR88//GLRA1//KLHL1//ASIP//LGI4//FGF12//INPP5F//SLITRK6//ATP6V1B1//TACR2//LRRK2//ATXN3L//MTNR1B//TACR3//NAPEPLD//SGIP1
GO:0007154	cell communication	Biological process	220	6698	554	18670	1.10691	0.0316735	1	1.4993	0.397112	LRRK2//FGF7//FGF13//FGF22//GRIN2B//NRG1//KITLG//MAPK4//PSMD1//RIPK2//MAP4K5//TAB3//IGF1//MAPK10//NOD2//ACHE//BID//DRD1//PCSK5//RPS6KA5//CNPY3//FPR3//C3AR1//TRIM6//ALPK1//ZC3H12A//MAGI2//ARID3A//BRCA2//EIF2AK3//CMTM3//CD200R1//FGF12//PLCB1//GABRA3//GLRA1//GNRH2//CD274//GUCY2D//MACC1//IGBP1//DTHD1//ASIP//MPP1//OPHN1//CKLF//IL17D//CDC42SE1//RGS1//HHIP//TNFSF4//VLDLR//CD27//ABI1//EPHA5//PDGFC//BMPR2/…
GO:0045184	establishment of protein localization	Biological process	79	2171	554	18670	1.22631	0.0316775	1	1.49925	0.142599	PCSK5//NOD2//TRIM6//NUP50//FIP1L1//LRRK2//PRICKLE1//DRD1//RANBP6//PPP1R10//ZDHHC15//ZDHHC7//RTP4//ZDHHC14//RPL5//GCC2//ACOX2//BID//IMMP1L//TOM1//RABL2B//RAB40A//ARL5B//STX19//RAB23//RAB22A//EVI5//AP3B2//TBC1D3F//SEC24D//COMP//ERC1//ANK2//SNX10//DUOXA2//ZMAT3//CEP290//CADPS2//DNLZ//SIRT3//ATP6V1B1//TFR2//VLDLR//CFTR//RFX6//PLA2G6//ZC3H12A//PKIA//ZDHHC17//BBS1//SIRT4//MTNR1B//REST//ADTRP//HDAC9//IG…
GO:0009719	response to endogenous stimulus	Biological process	64	1712	554	18670	1.25983	0.0318847	1	1.49642	0.115523	BMPR2//DRD1//GNG2//PLCB1//APC//ATP6V1B1//CAV2//FGF7//FGF12//FGF22//POLR2F//PTH//STEAP2//FSHR//LHCGR//ASIP//LGR5//COMP//TMEM100//FST//ZNF451//BMPER//VWC2L//RB1//POSTN//TACR3//CATSPER1//PTGER2//HSD11B2//KHK//CPEB2//FER//PPAT//HDAC9//ZNF366//MAGI2//HHIP//PGRMC2//RORB//LRRK2//NOD2//RIPK2//SLC38A9//GLRA1//PDGFC//CFTR//PTAFR//SKAP1//ADCY4//TNFSF4//ADTRP//REST//AIFM1//WWOX//EPB41L5//ADAMTS7//KCNC1//PTGD…
GO:0043966	histone H3 acetylation	Biological process	5	60	554	18670	2.80836	0.0324163	1	1.48924	0.00902527	ZNF451//BRPF3//BRCA2//TAF9//SUPT3H
GO:0050798	activated T cell proliferation	Biological process	4	41	554	18670	3.28784	0.0326749	1	1.48579	0.00722022	IGF1//IL23A//CD274//SATB1
GO:0090317	negative regulation of intracellular protein transport	Biological process	4	41	554	18670	3.28784	0.0326749	1	1.48579	0.00722022	RAB23//PKIA//LRRK2//SIRT4
GO:0150077	regulation of neuroinflammatory response	Biological process	4	41	554	18670	3.28784	0.0326749	1	1.48579	0.00722022	CD200R1//IGF1//LRRK2//CD200R1L
GO:0021544	subpallium development	Biological process	3	24	554	18670	4.21255	0.0331116	1	1.48002	0.00541516	LRRK2//DRD1//SLITRK5
GO:0032925	regulation of activin receptor signaling pathway	Biological process	3	24	554	18670	4.21255	0.0331116	1	1.48002	0.00541516	FST//IGSF1//MAGI2
GO:0090023	positive regulation of neutrophil chemotaxis	Biological process	3	24	554	18670	4.21255	0.0331116	1	1.48002	0.00541516	IL23A//CAMK1D//C3AR1
GO:0072507	divalent inorganic cation homeostasis	Biological process	23	513	554	18670	1.51093	0.0332119	1	1.47871	0.0415162	ANK2//PTH//SLC24A3//TRPM8//GCM2//SLC30A5//FPR3//CCL28//PTGDR//PTGER2//PTGER3//C3AR1//PLA2G6//PLCB1//PLCH2//DRD1//CNGB1//TRPC4//MTNR1B//SNX10//ATP6V1B1//GRIN2B//CACNB2
GO:1904950	negative regulation of establishment of protein localization	Biological process	11	197	554	18670	1.88175	0.0334835	1	1.47517	0.0198556	RAB23//PKIA//SIRT4//MTNR1B//REST//ADTRP//HDAC9//ZC3H12A//CD200R1//LRRK2//SSC5D
GO:0050953	sensory perception of light stimulus	Biological process	12	222	554	18670	1.82164	0.0336642	1	1.47283	0.0216606	POU6F2//CNGB1//DRAM2//OPN5//GLRA1//GUCY2D//PDE6D//SPATA7//BBS1//RORB//CACNB2//SLITRK6
GO:0035601	protein deacylation	Biological process	7	103	554	18670	2.29032	0.0336685	1	1.47278	0.0126354	SIRT5//SIRT3//HDAC9//SIRT4//ATXN3L//REST//LRRK2
GO:0007191	adenylate cyclase-activating dopamine receptor signaling pathway	Biological process	2	10	554	18670	6.74007	0.0337768	1	1.47138	0.00361011	DRD1//GNG2
GO:0010587	miRNA catabolic process	Biological process	2	10	554	18670	6.74007	0.0337768	1	1.47138	0.00361011	ZC3H12A//PARN
GO:0032341	aldosterone metabolic process	Biological process	2	10	554	18670	6.74007	0.0337768	1	1.47138	0.00361011	CLCN2//REST
GO:0032342	aldosterone biosynthetic process	Biological process	2	10	554	18670	6.74007	0.0337768	1	1.47138	0.00361011	CLCN2//REST
GO:0032464	positive regulation of protein homooligomerization	Biological process	2	10	554	18670	6.74007	0.0337768	1	1.47138	0.00361011	BID//BIK
GO:0035845	photoreceptor cell outer segment organization	Biological process	2	10	554	18670	6.74007	0.0337768	1	1.47138	0.00361011	TOPORS//CNGB1
GO:0042758	long-chain fatty acid catabolic process	Biological process	2	10	554	18670	6.74007	0.0337768	1	1.47138	0.00361011	CYP4A11//ADTRP
GO:0043379	memory T cell differentiation	Biological process	2	10	554	18670	6.74007	0.0337768	1	1.47138	0.00361011	IL23A//TNFSF4
GO:0045625	regulation of T-helper 1 cell differentiation	Biological process	2	10	554	18670	6.74007	0.0337768	1	1.47138	0.00361011	TNFSF4//RIPK2
GO:0070472	regulation of uterine smooth muscle contraction	Biological process	2	10	554	18670	6.74007	0.0337768	1	1.47138	0.00361011	TACR2//TACR3
GO:0090030	regulation of steroid hormone biosynthetic process	Biological process	2	10	554	18670	6.74007	0.0337768	1	1.47138	0.00361011	CLCN2//REST
GO:0090715	immunological memory formation process	Biological process	2	10	554	18670	6.74007	0.0337768	1	1.47138	0.00361011	IL23A//TNFSF4
GO:0110096	cellular response to aldehyde	Biological process	2	10	554	18670	6.74007	0.0337768	1	1.47138	0.00361011	ADH4//AIFM1
GO:0140052	cellular response to oxidised low-density lipoprotein particle stimulus	Biological process	2	10	554	18670	6.74007	0.0337768	1	1.47138	0.00361011	ADTRP//CD68
GO:1990822	basic amino acid transmembrane transport	Biological process	2	10	554	18670	6.74007	0.0337768	1	1.47138	0.00361011	SLC38A9//SLC7A4
GO:0045123	cellular extravasation	Biological process	5	61	554	18670	2.76232	0.0344823	1	1.4624	0.00902527	VCAM1//FER//CCL28//PTAFR//PLCB1
GO:2000514	regulation of CD4-positive, alpha-beta T cell activation	Biological process	5	61	554	18670	2.76232	0.0344823	1	1.4624	0.00902527	TNFSF4//RIPK2//ZC3H12A//IL23A//CD274
GO:0098732	macromolecule deacylation	Biological process	7	104	554	18670	2.26829	0.0352151	1	1.45327	0.0126354	SIRT5//SIRT3//HDAC9//SIRT4//ATXN3L//REST//LRRK2
GO:0042181	ketone biosynthetic process	Biological process	4	42	554	18670	3.20956	0.0352965	1	1.45227	0.00722022	FDXR//SIRT5//CLCN2//REST
GO:0090503	RNA phosphodiester bond hydrolysis, exonucleolytic	Biological process	4	42	554	18670	3.20956	0.0352965	1	1.45227	0.00722022	ERI2//ANGEL1//PARN//ZC3H12A
GO:0046165	alcohol biosynthetic process	Biological process	10	175	554	18670	1.92573	0.0362567	1	1.44061	0.0180505	CFTR//PCBD1//SRD5A3//CLCN2//REST//PLCB1//PTAFR//PLCH2//LHCGR//PTH
GO:0003071	renal system process involved in regulation of systemic arterial blood pressure	Biological process	3	25	554	18670	4.04404	0.0368209	1	1.43391	0.00541516	PCSK5//HSD11B2//CYP4A11
GO:0050901	leukocyte tethering or rolling	Biological process	3	25	554	18670	4.04404	0.0368209	1	1.43391	0.00541516	CCL28//PTAFR//VCAM1
GO:1903319	positive regulation of protein maturation	Biological process	3	25	554	18670	4.04404	0.0368209	1	1.43391	0.00541516	RHBDD1//BAG2//TFR2
GO:2000679	positive regulation of transcription regulatory region DNA binding	Biological process	3	25	554	18670	4.04404	0.0368209	1	1.43391	0.00541516	TRIM6//IGF1//RB1
GO:0008544	epidermis development	Biological process	21	464	554	18670	1.52523	0.0372701	1	1.42864	0.0379061	DNASE1L2//LGR5//LDB2//SLITRK6//INTU//POU3F1//FGF7//FOXE1//FOXQ1//KRT40//KRT23//KRTAP5-1//KRTAP5-2//PPHLN1//PKP2//GRHL2//FST//SPINK9//TCHH//GRHL3//SATB1
GO:0032924	activin receptor signaling pathway	Biological process	4	43	554	18670	3.13492	0.0380364	1	1.4198	0.00722022	FST//IGSF1//MAGI2//BMPR2
GO:0009116	nucleoside metabolic process	Biological process	7	106	554	18670	2.2255	0.0384476	1	1.41513	0.0126354	UCKL1//MPP1//LRRK2//RAB23//PTGDR//DTYMK//PPAT
GO:0044106	cellular amine metabolic process	Biological process	8	129	554	18670	2.08994	0.0385196	1	1.41432	0.0144404	SIRT4//PSMD1//TDO2//DRD1//TACR3//CHDH//BHMT//NAPEPLD
GO:0051453	regulation of intracellular pH	Biological process	6	84	554	18670	2.40717	0.0386704	1	1.41262	0.0108303	CCDC115//CA7//LRRK2//CFTR//ATP6V1B1//SLC4A5
GO:0000003	reproduction	Biological process	55	1459	554	18670	1.2704	0.0392962	1	1.40565	0.099278	KITLG//BRCA2//FABP9//BMPR2//WNT3//CELF4//BOLL//ADAM29//CATSPER1//LRRK2//FSHR//MYCBP//VCX//MNS1//TSPAN8//SPANXA2//ADAMTS2//BRIP1//SMARCA2//SPAG16//PARN//LHFPL2//GLRA1//TRIM36//WBP2NL//ZFPM2//EPYC//AMBP//HSD11B2//LNPEP//PSG1//PSG2//PSG5//BYSL//PCSK5//POLR1B//PTAFR//DRD1//LHCGR//BIK//LGR5//PTGDR//CFTR//MAST2//RHBDD1//PPAT//PLA2G6//IGF1//PLCB1//RSPO3//GRHL2//ITGB8//TACR2//TACR3//GNRH2
GO:1901657	glycosyl compound metabolic process	Biological process	8	130	554	18670	2.07387	0.040029	1	1.39762	0.0144404	PPAT//TRMT12//UCKL1//MPP1//LRRK2//RAB23//PTGDR//DTYMK
GO:0050905	neuromuscular process	Biological process	7	107	554	18670	2.2047	0.0401344	1	1.39648	0.0126354	GLRA1//CSMD1//SLITRK6//GPR88//DRD1//COMP//FGF12
GO:1990845	adaptive thermogenesis	Biological process	9	154	554	18670	1.9695	0.040395	1	1.39367	0.0162455	SCT//APC//ACHE//PDGFC//TRPM8//LNPEP//NPR3//PCTP//RB1
GO:0002604	regulation of dendritic cell antigen processing and presentation	Biological process	2	11	554	18670	6.12734	0.0404853	1	1.3927	0.00361011	CD68//NOD2
GO:0006558	L-phenylalanine metabolic process	Biological process	2	11	554	18670	6.12734	0.0404853	1	1.3927	0.00361011	PAH//PCBD1
GO:0006559	L-phenylalanine catabolic process	Biological process	2	11	554	18670	6.12734	0.0404853	1	1.3927	0.00361011	PAH//PCBD1
GO:0032490	detection of molecule of bacterial origin	Biological process	2	11	554	18670	6.12734	0.0404853	1	1.3927	0.00361011	NOD2//SSC5D
GO:0032494	response to peptidoglycan	Biological process	2	11	554	18670	6.12734	0.0404853	1	1.3927	0.00361011	NOD2//RIPK2
GO:0035404	histone-serine phosphorylation	Biological process	2	11	554	18670	6.12734	0.0404853	1	1.3927	0.00361011	DRD1//RPS6KA5
GO:0042670	retinal cone cell differentiation	Biological process	2	11	554	18670	6.12734	0.0404853	1	1.3927	0.00361011	TOPORS//RORB
GO:0046348	amino sugar catabolic process	Biological process	2	11	554	18670	6.12734	0.0404853	1	1.3927	0.00361011	CTBS//NAGK
GO:0046549	retinal cone cell development	Biological process	2	11	554	18670	6.12734	0.0404853	1	1.3927	0.00361011	TOPORS//RORB
GO:0060159	regulation of dopamine receptor signaling pathway	Biological process	2	11	554	18670	6.12734	0.0404853	1	1.3927	0.00361011	LRRK2//CAV2
GO:0070471	uterine smooth muscle contraction	Biological process	2	11	554	18670	6.12734	0.0404853	1	1.3927	0.00361011	TACR2//TACR3
GO:0070933	histone H4 deacetylation	Biological process	2	11	554	18670	6.12734	0.0404853	1	1.3927	0.00361011	HDAC9//REST
GO:0090394	negative regulation of excitatory postsynaptic potential	Biological process	2	11	554	18670	6.12734	0.0404853	1	1.3927	0.00361011	LRRK2//CELF4
GO:0097499	protein localization to non-motile cilium	Biological process	2	11	554	18670	6.12734	0.0404853	1	1.3927	0.00361011	ARL13B//SPATA7
GO:1902093	positive regulation of flagellated sperm motility	Biological process	2	11	554	18670	6.12734	0.0404853	1	1.3927	0.00361011	TACR2//TACR3
GO:1902221	erythrose 4-phosphate/phosphoenolpyruvate family amino acid metabolic process	Biological process	2	11	554	18670	6.12734	0.0404853	1	1.3927	0.00361011	PAH//PCBD1
GO:1902222	erythrose 4-phosphate/phosphoenolpyruvate family amino acid catabolic process	Biological process	2	11	554	18670	6.12734	0.0404853	1	1.3927	0.00361011	PAH//PCBD1
GO:2000155	positive regulation of cilium-dependent cell motility	Biological process	2	11	554	18670	6.12734	0.0404853	1	1.3927	0.00361011	TACR2//TACR3
GO:0034330	cell junction organization	Biological process	28	665	554	18670	1.41896	0.0405879	1	1.3916	0.0505415	PKP2//CDH6//CDH8//CDH12//CDH19//DRD1//NRG1//ACHE//SLITRK6//LRRK2//CACNB2//ANK2//OPHN1//GRHL2//ARHGAP6//C1QL3//EPB41L5//SLITRK5//PTPRD//MPP7//APC//MAGI2//CNKSR2//REST//CRIPT//GRIN2B//ZNF804A//IL1RAPL2
GO:0002230	positive regulation of defense response to virus by host	Biological process	3	26	554	18670	3.8885	0.0407335	1	1.39005	0.00541516	TRIM6//IL23A//ZC3H12A
GO:0006700	C21-steroid hormone biosynthetic process	Biological process	3	26	554	18670	3.8885	0.0407335	1	1.39005	0.00541516	CLCN2//REST//FDXR
GO:0022011	myelination in peripheral nervous system	Biological process	3	26	554	18670	3.8885	0.0407335	1	1.39005	0.00541516	LGI4//NRG1//POU3F1
GO:0032292	peripheral nervous system axon ensheathment	Biological process	3	26	554	18670	3.8885	0.0407335	1	1.39005	0.00541516	LGI4//NRG1//POU3F1
GO:0055083	monovalent inorganic anion homeostasis	Biological process	3	26	554	18670	3.8885	0.0407335	1	1.39005	0.00541516	GCM2//PTH//ATP6V1B1
GO:0071624	positive regulation of granulocyte chemotaxis	Biological process	3	26	554	18670	3.8885	0.0407335	1	1.39005	0.00541516	IL23A//CAMK1D//C3AR1
GO:0007212	dopamine receptor signaling pathway	Biological process	4	44	554	18670	3.06367	0.0408948	1	1.38833	0.00722022	DRD1//GNG2//LRRK2//CAV2
GO:0071622	regulation of granulocyte chemotaxis	Biological process	4	44	554	18670	3.06367	0.0408948	1	1.38833	0.00722022	C3AR1//MPP1//IL23A//CAMK1D
GO:0006875	cellular metal ion homeostasis	Biological process	25	581	554	18670	1.4501	0.0412844	1	1.38421	0.0451264	ANK2//PTH//SLC24A3//TRPM8//GCM2//TFR2//CYBRD1//CCDC115//FTHL17//SLC30A5//FPR3//CCL28//PTGDR//PTGER2//PTGER3//C3AR1//PLA2G6//PLCB1//PLCH2//DRD1//CNGB1//TRPC4//MTNR1B//GRIN2B//CACNB2
GO:0035637	multicellular organismal signaling	Biological process	11	204	554	18670	1.81718	0.0414423	1	1.38256	0.0198556	DRD1//KCNMB2//KCNMB3//GPR88//GLRA1//MTNR1B//CACNB2//ANK2//PKP2//SCN2B//FGF12
GO:0042446	hormone biosynthetic process	Biological process	6	86	554	18670	2.35119	0.0426098	1	1.37049	0.0108303	FDXR//SRD5A3//HSD17B11//HSD11B2//CLCN2//REST
GO:0070542	response to fatty acid	Biological process	6	86	554	18670	2.35119	0.0426098	1	1.37049	0.0108303	GNG2//PTGER2//TNFSF4//PTAFR//PTGDR//ZC3H12A
GO:0051241	negative regulation of multicellular organismal process	Biological process	50	1317	554	18670	1.27944	0.0432703	1	1.36381	0.0902527	RPS6KA5//BMPR2//VAX1//RNF10//ABCG5//LRRK2//TSPAN8//ADTRP//KREMEN2//IFRD1//EIF2AK3//ADAMTS7//PTH//CD274//TNFSF4//IGF1//IL23A//TIGIT//BPI//ZC3H12A//BRCA2//TACR2//GRHL2//HMG20A//HES4//REST//RORB//LRRC17//FGF13//INPP5F//WNT3//HDAC9//OMG//PROCR//GLRA1//MTNR1B//PTGER3//CELF4//LNPEP//NPR3//PCTP//RB1//CD200R1//SCT//IL17D//ZFPM2//SSC5D//PRICKLE1//TMEM176A//NRG1
GO:0034332	adherens junction organization	Biological process	5	65	554	18670	2.59234	0.0435489	1	1.36102	0.00902527	PKP2//CDH6//CDH8//CDH12//CDH19
GO:0055082	cellular chemical homeostasis	Biological process	33	814	554	18670	1.36623	0.0437217	1	1.3593	0.0595668	ANK2//PTH//SLC24A3//TRPM8//GCM2//TFR2//CYBRD1//CCDC115//FTHL17//SLC30A5//FPR3//CCL28//PTGDR//PTGER2//PTGER3//C3AR1//PLA2G6//SCT//CA7//LRRK2//CFTR//RFX6//PLCB1//PLCH2//DRD1//SLC4A5//CNGB1//TRPC4//MTNR1B//EPHA5//ATP6V1B1//GRIN2B//CACNB2
GO:0032309	icosanoid secretion	Biological process	4	45	554	18670	2.99559	0.0438719	1	1.35781	0.00722022	CYP4A11//PLA2G10//PLA2G12B//PLA2G6
GO:0044057	regulation of system process	Biological process	26	614	554	18670	1.42705	0.0446119	1	1.35055	0.0469314	ANK2//GLRA1//KCNG2//SLC1A1//TACR3//IGF1//ABCG5//KCNMB2//EIF2AK3//RNF10//TACR2//BMPR2//PTAFR//TMEM100//MTNR1B//ZC3H12A//PTGER3//CACNB2//PKP2//SCN2B//SCT//LRRK2//CELF4//FGF12//FGF13//PTGER2
GO:0008104	protein localization	Biological process	98	2805	554	18670	1.17741	0.0447205	1	1.34949	0.176895	PCSK5//NOD2//TRIM6//NUP50//FIP1L1//LRRK2//PRICKLE1//DRD1//RANBP6//PPP1R10//ZDHHC15//ZDHHC7//RTP4//ZDHHC14//RPL5//GCC2//ACOX2//BID//IMMP1L//TOM1//RABL2B//RAB40A//ARL5B//STX19//RAB23//RAB22A//EVI5//AP3B2//TBC1D3F//SEC24D//COMP//ERC1//ANK2//SNX10//DUOXA2//ZMAT3//CEP290//CADPS2//DNLZ//SIRT3//CNGB1//ATP6V1B1//TFR2//FGF7//VLDLR//TOPORS//CRIPT//CFTR//RFX6//PLA2G6//ZC3H12A//PKIA//ZDHHC17//BBS1//MAGI2//SH…
GO:0002825	regulation of T-helper 1 type immune response	Biological process	3	27	554	18670	3.74448	0.044847	1	1.34827	0.00541516	IL23A//TNFSF4//RIPK2
GO:0048668	collateral sprouting	Biological process	3	27	554	18670	3.74448	0.044847	1	1.34827	0.00541516	FGF13//IFRD1//WNT3
GO:0060259	regulation of feeding behavior	Biological process	3	27	554	18670	3.74448	0.044847	1	1.34827	0.00541516	NAPEPLD//SGIP1//TACR3
GO:0080154	regulation of fertilization	Biological process	3	27	554	18670	3.74448	0.044847	1	1.34827	0.00541516	LHFPL2//PLCB1//GLRA1
GO:2000191	regulation of fatty acid transport	Biological process	3	27	554	18670	3.74448	0.044847	1	1.34827	0.00541516	CYP4A11//PLA2G10//PLA2G6
GO:0070555	response to interleukin-1	Biological process	11	207	554	18670	1.79084	0.0452234	1	1.34464	0.0198556	PLCB1//TAB3//PSMD1//NOD2//RIPK2//RPS6KA5//ADAMTS7//CCL3L1//ZC3H12A//IGBP1//TAF9
GO:0008217	regulation of blood pressure	Biological process	10	182	554	18670	1.85167	0.0453288	1	1.34363	0.0180505	PCSK5//HSD11B2//POSTN//SLC4A5//BMPR2//CYP4A11//PTAFR//TACR3//UTS2//NPR3
GO:0006939	smooth muscle contraction	Biological process	7	110	554	18670	2.14457	0.0454816	1	1.34216	0.0126354	PTGER3//TACR2//COMP//PLA2G6//DRD1//TACR3//PTAFR
GO:0099536	synaptic signaling	Biological process	30	730	554	18670	1.38495	0.0455863	1	1.34117	0.0541516	ACHE//DRD1//PLCB1//UTS2//FGF12//GABRA3//SLITRK5//GLRA1//GRIN2B//MTNR1B//SCN2B//SLC1A1//CACNB2//DLGAP1//PPFIA3//TACR2//CADPS2//STX19//CA7//CDH8//SLC17A8//SCT//LRRK2//OPHN1//PLA2G6//SLC6A9//GRID2IP//CELF4//NRG1//PTPRD
GO:0050906	detection of stimulus involved in sensory perception	Biological process	23	531	554	18670	1.45971	0.0459519	1	1.3377	0.0415162	RTP4//CNGB1//OR10A5//OR56B4//OR8K3//OR5K1//OR8B8//OR8B2//OR8D1//OR8D2//OR8B4//OR52B6//OR2A1//OR56B1//OR52I1//OR52D1//OR52N4//OR52E4//OR56A3//OR8B3//OR2C3//TAS1R1//PIEZO2
GO:0090276	regulation of peptide hormone secretion	Biological process	11	208	554	18670	1.78223	0.0465345	1	1.33222	0.0198556	SIRT3//CFTR//RFX6//PLA2G6//SIRT4//MTNR1B//REST//KCNG2//EPHA5//SCT//TFR2
GO:1902476	chloride transmembrane transport	Biological process	6	88	554	18670	2.29775	0.0467925	1	1.32982	0.0108303	CFTR//CLCN2//GABRA3//GLRA1//BEST2//SLC1A1
GO:0098661	inorganic anion transmembrane transport	Biological process	7	111	554	18670	2.12525	0.0473607	1	1.32458	0.0126354	CFTR//CLCN2//GABRA3//GLRA1//BEST2//SLC1A1//PTAFR
GO:0050907	detection of chemical stimulus involved in sensory perception	Biological process	21	477	554	18670	1.48366	0.0475634	1	1.32273	0.0379061	RTP4//OR10A5//OR56B4//OR8K3//OR5K1//OR8B8//OR8B2//OR8D1//OR8D2//OR8B4//OR52B6//OR2A1//OR56B1//OR52I1//OR52D1//OR52N4//OR52E4//OR56A3//OR8B3//OR2C3//TAS1R1
GO:0002468	dendritic cell antigen processing and presentation	Biological process	2	12	554	18670	5.61673	0.0476463	1	1.32197	0.00361011	CD68//NOD2
GO:0006069	ethanol oxidation	Biological process	2	12	554	18670	5.61673	0.0476463	1	1.32197	0.00361011	ADH1A//ADH4
GO:0016045	detection of bacterium	Biological process	2	12	554	18670	5.61673	0.0476463	1	1.32197	0.00361011	SSC5D//NOD2
GO:0030157	pancreatic juice secretion	Biological process	2	12	554	18670	5.61673	0.0476463	1	1.32197	0.00361011	SCT//NPR3
GO:0034309	primary alcohol biosynthetic process	Biological process	2	12	554	18670	5.61673	0.0476463	1	1.32197	0.00361011	CLCN2//REST
GO:0035630	bone mineralization involved in bone maturation	Biological process	2	12	554	18670	5.61673	0.0476463	1	1.32197	0.00361011	PTH//IGF1
GO:0035751	regulation of lysosomal lumen pH	Biological process	2	12	554	18670	5.61673	0.0476463	1	1.32197	0.00361011	CCDC115//LRRK2
GO:0042308	negative regulation of protein import into nucleus	Biological process	2	12	554	18670	5.61673	0.0476463	1	1.32197	0.00361011	RAB23//PKIA
GO:0055062	phosphate ion homeostasis	Biological process	2	12	554	18670	5.61673	0.0476463	1	1.32197	0.00361011	GCM2//PTH
GO:0060221	retinal rod cell differentiation	Biological process	2	12	554	18670	5.61673	0.0476463	1	1.32197	0.00361011	TOPORS//RORB
GO:0060453	regulation of gastric acid secretion	Biological process	2	12	554	18670	5.61673	0.0476463	1	1.32197	0.00361011	PTGER3//SCT
GO:0060670	branching involved in labyrinthine layer morphogenesis	Biological process	2	12	554	18670	5.61673	0.0476463	1	1.32197	0.00361011	GRHL2//RSPO3
GO:0072505	divalent inorganic anion homeostasis	Biological process	2	12	554	18670	5.61673	0.0476463	1	1.32197	0.00361011	GCM2//PTH
GO:0072506	trivalent inorganic anion homeostasis	Biological process	2	12	554	18670	5.61673	0.0476463	1	1.32197	0.00361011	GCM2//PTH
GO:0097284	hepatocyte apoptotic process	Biological process	2	12	554	18670	5.61673	0.0476463	1	1.32197	0.00361011	RB1//BID
GO:1900165	negative regulation of interleukin-6 secretion	Biological process	2	12	554	18670	5.61673	0.0476463	1	1.32197	0.00361011	CD200R1//ZC3H12A
GO:1902950	regulation of dendritic spine maintenance	Biological process	2	12	554	18670	5.61673	0.0476463	1	1.32197	0.00361011	GRIN2B//ZNF804A
GO:1904590	negative regulation of protein import	Biological process	2	12	554	18670	5.61673	0.0476463	1	1.32197	0.00361011	RAB23//PKIA
GO:2000344	positive regulation of acrosome reaction	Biological process	2	12	554	18670	5.61673	0.0476463	1	1.32197	0.00361011	PLCB1//GLRA1
GO:0071229	cellular response to acid chemical	Biological process	11	209	554	18670	1.7737	0.0478714	1	1.31992	0.0198556	SLC38A9//GLRA1//PDGFC//RORB//WNT3//GNG2//PTGER2//TNFSF4//PTAFR//PTGDR//ZC3H12A
GO:0015807	L-amino acid transport	Biological process	5	67	554	18670	2.51495	0.0485697	1	1.31363	0.00902527	SLC17A8//SLC1A1//SLC6A9//SLC38A9//SLC25A15
GO:0002691	regulation of cellular extravasation	Biological process	3	28	554	18670	3.61075	0.0491582	1	1.3084	0.00541516	CCL28//PTAFR//PLCB1
GO:0009074	aromatic amino acid family catabolic process	Biological process	3	28	554	18670	3.61075	0.0491582	1	1.3084	0.00541516	PAH//PCBD1//TDO2
GO:1902932	positive regulation of alcohol biosynthetic process	Biological process	3	28	554	18670	3.61075	0.0491582	1	1.3084	0.00541516	LHCGR//PTAFR//PTH
GO:0050707	regulation of cytokine secretion	Biological process	11	210	554	18670	1.76526	0.0492342	1	1.30773	0.0198556	TRIM6//HDAC9//ZC3H12A//CLEC9A//NOD2//RIPK2//CD200R1//POSTN//LRRK2//SSC5D//CD274
GO:0034504	protein localization to nucleus	Biological process	13	262	554	18670	1.67216	0.0495956	1	1.30456	0.0234657	NUP50//LRRK2//PRICKLE1//DRD1//RANBP6//PPP1R10//ZC3H12A//RAB23//PKIA//TOPORS//EIF2AK3//BYSL//WRAP53

## Sheet: down-regulated mRNAs GO-CC
#Column "GO.ID" stands for the ID of gene ontology term
#Column "Term" stands for the name of gene ontology term
#Column "Ontology" stands for the ontology of GOID belongs to
#Column "Count" stands for the number of DE genes associated with the listed GOID
#Column "Pop.Hits" stands for the number of background population genes associated with the listed GOID
#Column "List.Total" stands for the total number of DE genes
#Column "Pop.Total" stands for the total number of background population genes
#Column "Fold.Enrichment" stands for the Fold Enrichment value of the GOID, it equals (Count/Pop.Hits)/(List.Total/Pop.Total)
#Column "Pvalue" stands for the significance testing value of the GOID
#Column "FDR" stands for the false discovery rate of the GOID, using Benjamini & Hochberg (1995) method
#Column "Enrichment.Score" stands for the Enrichment Score value of the GOID, it equals (-log10(Pvalue))
#Column "Gene.Ratio" stands for the Gene Ratio value genes associated with the GOID, it equals (Count/List.Total)
#Column "GENES" stands for the DE genes associated with the GOID
GO.ID	Term	Ontology	Count	Pop.Hits	List.Total	Pop.Total	Fold.Enrichment	Pvalue	FDR	Enrichment.Score	Gene.Ratio	GENES
GO:0005737	cytoplasm	Cellular component	326	11311	472	19717	1.20397	8.09634e-08	6.97904e-05	7.09171	0.690678	FTCD//SEC23IP//GBP5//CLN3//COL7A1//CSNK1D//GIMAP1//EMP2//GBP3//RAB43//NCAM1//STX18//RNF121//ST6GAL1//SREBF1//TNKS2//B3GNT5//CAV1//CAV3//MVB12B//DERL2//PATL1//LIMD1//VPS53//PAM16//PATE4//ACRV1//TXNRD2//SDS//CLU//GLYCTK//COX11//ADHFE1//FEN1//REXO2//GCDH//HLCS//MRPL48//POU5F1//ECHDC2//TRMU//NDRG4//NOL6//XPC//ALDH5A1//NLRX1//YRDC//TUSC3//NIPSNAP1//RHOT2//COX19//MGME1//PLD6//PGR//UQCC1//SLC25A33//TDRD…
GO:0062023	collagen-containing extracellular matrix	Cellular component	27	406	472	19717	2.77803	1.93867e-06	0.000835566	5.7125	0.0572034	COL7A1//RTBDN//CDH13//CLU//COL6A3//CTSS//FBLN2//GREM1//APOA1//APOE//HRNR//BCAM//MMP9//NCAM1//RARRES2//BGN//CXCL12//TGM4//THBS3//SERPING1//C1QA//C1QB//WNT5A//CRELD1//WNT5B//INHBE//SRPX
GO:0031012	extracellular matrix	Cellular component	31	526	472	19717	2.46192	4.24068e-06	0.00121849	5.37256	0.065678	COL7A1//RTBDN//CDH13//CLU//COL6A3//CTSS//FBLN2//GREM1//APOA1//APOE//HRNR//BCAM//MMP9//NCAM1//RARRES2//BGN//CXCL12//TGM4//THBS3//SERPING1//C1QA//C1QB//WNT5A//CRELD1//WNT5B//INHBE//SRPX//PHOSPHO1//MMP3//MMP13//CD248
GO:0071944	cell periphery	Cellular component	180	5761	472	19717	1.30519	1.56827e-05	0.00337962	4.80458	0.381356	SCN8A//HRNR//PDCD6IP//AIF1//SYT11//GNGT1//GNG13//CDH13//TGOLN2//FTCD//GPR45//MRAP2//SLC46A1//MYSM1//SLAMF6//ZMYND19//MRGPRF//C10ORF90//CLN3//FAT3//SNX20//SLC43A2//CNGA1//CLDN7//CSF1//CSNK1D//ADRA1D//DAPK1//SLC30A8//DRD5//S1PR1//EMP2//STK32A//MS4A2//FCGR3B//ENPP4//RIMS1//ATP10B//CLEC5A//SLC41A1//SHC2//CLIP3//TENM4//SLC26A11//GPR26//SLC27A6//MCTS1//ANPEP//GRM4//GPR132//TRHDE//KCNIP1//APOA1//APOB//H…
GO:0005886	plasma membrane	Cellular component	175	5640	472	19717	1.29616	3.4694e-05	0.00598124	4.45975	0.370763	SCN8A//HRNR//PDCD6IP//AIF1//SYT11//GNGT1//GNG13//CNGA1//ADRA1D//DRD5//MS4A2//CLEC5A//TENM4//SLC26A11//GRM4//TRHDE//HAS2//AQP9//KCNH1//BCAM//NTRK3//CLEC1B//PDGFRA//AVPR2//TRPV6//PTPRG//ROM1//STRA6//SLC2A5//SLC16A2//SLC22A3//THY1//TRPC6//TUSC3//LRRC8E//SLC4A9//CAV1//CAV3//CD84//CACNA1H//ACVR1B//CD8A//SLC38A5//ASIC3//RAPGEF2//ATP1B2//CACNA1D//CDH13//CLN3//LIPE//PTCH1//KCNIP1//KCNC3//KCND3//KCNN1//KC…
GO:0016020	membrane	Cellular component	268	9495	472	19717	1.17907	8.85407e-05	0.0114273	4.05286	0.567797	FTCD//SEC23IP//GBP5//CLN3//COL7A1//CSNK1D//GIMAP1//EMP2//GBP3//RAB43//NCAM1//STX18//RNF121//ST6GAL1//SREBF1//TNKS2//B3GNT5//CAV1//CAV3//MVB12B//DERL2//PAM16//SCN8A//HRNR//PDCD6IP//AIF1//SYT11//LEMD3//KCNH1//PLD6//PGR//NLRX1//CLU//MRPL48//UQCC1//SLC25A33//ATP13A2//SLC26A11//OSTM1//ANPEP//AHNAK//RILP//MRAP2//OSBPL8//ATF6B//TMED6//EXTL3//ATP10B//FMO3//APOB//MX1//ATP10D//NDRG4//UCHL1//MYRF//TUSC3//LR…
GO:0031410	cytoplasmic vesicle	Cellular component	83	2314	472	19717	1.49835	0.000101509	0.0114273	3.9935	0.175847	MVB12B//VPS53//PATE4//ACRV1//CAV1//TGOLN2//S1PR1//JAK3//RAB15//AVPR2//RAB3B//CPNE6//RAB11FIP3//CLN3//SNX13//APOA1//APOB//APOE//KIFC1//DERL2//CTSS//ATP13A2//RILP//RAPGEF2//MAP6//SYT11//IRAK2//CD14//SEC23IP//SREBF1//BGN//COL7A1//TMED6//PITPNM3//MTSS1//SLC30A8//TMEM163//MPEG1//ATP10B//CADPS//WNT5A//PTCH1//WNT5B//SCARF1//FCGR3B//ANPEP//RAB43//RAB11FIP1//SYNGR2//RARRES2//CLU//ISLR//SERPING1//SNX20//CL…
GO:0097708	intracellular vesicle	Cellular component	83	2317	472	19717	1.49641	0.000106054	0.0114273	3.97447	0.175847	MVB12B//VPS53//PATE4//ACRV1//CAV1//TGOLN2//S1PR1//JAK3//RAB15//AVPR2//RAB3B//CPNE6//RAB11FIP3//CLN3//SNX13//APOA1//APOB//APOE//KIFC1//DERL2//CTSS//ATP13A2//RILP//RAPGEF2//MAP6//SYT11//IRAK2//CD14//SEC23IP//SREBF1//BGN//COL7A1//TMED6//PITPNM3//MTSS1//SLC30A8//TMEM163//MPEG1//ATP10B//CADPS//WNT5A//PTCH1//WNT5B//SCARF1//FCGR3B//ANPEP//RAB43//RAB11FIP1//SYNGR2//RARRES2//CLU//ISLR//SERPING1//GBP5//EMP…
GO:0042627	chylomicron	Cellular component	4	13	472	19717	12.8533	0.000195251	0.0187007	3.70941	0.00847458	APOB//APOA1//APOE//APOBR
GO:0034362	low-density lipoprotein particle	Cellular component	4	14	472	19717	11.9352	0.000268196	0.0231185	3.57155	0.00847458	APOA1//APOB//APOE//APOBR
GO:0042383	sarcolemma	Cellular component	11	136	472	19717	3.37872	0.000436936	0.0342399	3.35958	0.0233051	STAC//AHNAK//CAV3//CACNA1D//COL6A3//SLC27A6//KCND3//KRT8//BGN//SLC2A5//CAV1
GO:0110165	cellular anatomical entity	Cellular component	469	19156	472	19717	1.02274	0.000597686	0.0429338	3.22353	0.993644	XPC//TAF1A//FTCD//SEC23IP//GBP5//CLN3//COL7A1//CSNK1D//GIMAP1//EMP2//GBP3//RAB43//NCAM1//STX18//RNF121//ST6GAL1//SREBF1//TNKS2//B3GNT5//CAV1//CAV3//CLP1//NUP43//ZWILCH//CHEK1//EZH1//ATM//FEN1//HMBOX1//PLK2//HLCS//HMGN1//PARPBP//CHAF1B//NOL6//ING3//MVB12B//DERL2//AAAS//PATL1//LIMD1//VPS53//PAM16//SCN8A//HRNR//PATE4//ACRV1//KIF6//FAM107A//FSCN1//AIF1//ARHGEF7//MTSS1//PDCD6IP//SYT11//GNGT1//CROCC//M…
GO:0031982	vesicle	Cellular component	121	3884	472	19717	1.30138	0.000869248	0.0576378	3.06086	0.256356	MVB12B//VPS53//PATE4//ACRV1//CAV1//TGOLN2//S1PR1//JAK3//RAB15//AVPR2//RAB3B//CPNE6//RAB11FIP3//CLN3//SNX13//APOA1//APOB//APOE//KIFC1//DERL2//CTSS//ATP13A2//RILP//RAPGEF2//MAP6//SYT11//IRAK2//CD14//SEC23IP//SREBF1//BGN//COL7A1//TMED6//PITPNM3//MTSS1//SLC30A8//TMEM163//MPEG1//ATP10B//CADPS//WNT5A//PTCH1//WNT5B//SCARF1//FCGR3B//ANPEP//RAB43//RAB11FIP1//SYNGR2//RARRES2//CLU//ISLR//SERPING1//GBP5//EMP…
GO:0030139	endocytic vesicle	Cellular component	17	303	472	19717	2.34372	0.00107749	0.0624063	2.96759	0.0360169	PTCH1//WNT5A//WNT5B//CAV1//SCARF1//APOB//APOE//RAB43//RAB11FIP1//RILP//SYT11//CPNE6//MPEG1//APOA1//RAPGEF2//RAB11FIP3//MTSS1
GO:0034361	very-low-density lipoprotein particle	Cellular component	4	20	472	19717	8.35466	0.00115835	0.0624063	2.93616	0.00847458	APOA1//APOB//APOE//APOBR
GO:0034385	triglyceride-rich plasma lipoprotein particle	Cellular component	4	20	472	19717	8.35466	0.00115835	0.0624063	2.93616	0.00847458	APOA1//APOB//APOE//APOBR
GO:0044853	plasma membrane raft	Cellular component	9	109	472	19717	3.44917	0.00123105	0.0624212	2.90973	0.0190678	CDH13//CLN3//LIPE//PTCH1//CAV1//CAV3//HAS2//ITGB2//CD8A
GO:0034358	plasma lipoprotein particle	Cellular component	5	37	472	19717	5.64504	0.00178312	0.0770784	2.74882	0.0105932	APOB//APOA1//APOE//APOBR//CLU
GO:1990777	lipoprotein particle	Cellular component	5	37	472	19717	5.64504	0.00178312	0.0770784	2.74882	0.0105932	APOB//APOA1//APOE//APOBR//CLU
GO:0009986	cell surface	Cellular component	36	897	472	19717	1.67652	0.00178836	0.0770784	2.74754	0.0762712	CDH13//S1PR1//MS4A2//ANPEP//ITGAE//ITGB2//ITGB6//BCAM//NCAM1//PDCD1//PDGFRA//CD248//CXCL12//THY1//CD8A//CD14//RTBDN//SLC46A1//CLU//EMP2//CLEC5A//APOA1//TSPEAR//ISLR2//SLC46A2//BGN//WNT5A//CLMP//WNT5B//FZD1//RTP3//SRPX//IL17RC//CAV3//TNFRSF10A//ACVR1B
GO:1904724	tertiary granule lumen	Cellular component	6	55	472	19717	4.55709	0.00195907	0.080415	2.70795	0.0127119	CTSS//ARMC8//LYZ//MMP9//TCN1//GSDMD
GO:0031224	intrinsic component of membrane	Cellular component	160	5495	472	19717	1.21633	0.00213884	0.0838036	2.66982	0.338983	SCN8A//LEMD3//CNGA1//ADRA1D//DRD5//MS4A2//CLEC5A//TENM4//SLC26A11//GRM4//TRHDE//HAS2//AQP9//KCNH1//BCAM//NTRK3//CLEC1B//PDGFRA//AVPR2//TRPV6//PTPRG//ROM1//STRA6//SLC2A5//SLC16A2//SLC22A3//THY1//TRPC6//TUSC3//LRRC8E//SLC4A9//CAV1//CAV3//CD84//CACNA1H//ACVR1B//CD8A//SLC38A5//ASIC3//RAPGEF2//ATP1B2//CACNA1D//KCNIP1//KCNC3//KCND3//KCNN1//KCNS3//ITGAE//ITGB2//ITGB6//SLFN12L//TGOLN2//GPR45//MRAP2//SLC4…
GO:0032994	protein-lipid complex	Cellular component	5	39	472	19717	5.35555	0.00226486	0.0848828	2.64496	0.0105932	APOB//APOA1//APOE//APOBR//CLU
GO:0034364	high-density lipoprotein particle	Cellular component	4	26	472	19717	6.42666	0.00319128	0.11462	2.49603	0.00847458	APOA1//APOE//CLU//APOB
GO:0016021	integral component of membrane	Cellular component	154	5330	472	19717	1.20696	0.0037471	0.123002	2.4263	0.326271	SCN8A//LEMD3//CNGA1//ADRA1D//DRD5//MS4A2//CLEC5A//TENM4//SLC26A11//GRM4//TRHDE//HAS2//AQP9//KCNH1//BCAM//NTRK3//CLEC1B//PDGFRA//AVPR2//TRPV6//PTPRG//ROM1//STRA6//SLC2A5//SLC16A2//SLC22A3//THY1//TRPC6//TUSC3//LRRC8E//SLC4A9//CAV1//CAV3//CD84//CACNA1H//ACVR1B//CD8A//SLC38A5//ASIC3//RAPGEF2//ATP1B2//CACNA1D//KCNIP1//KCNC3//KCND3//KCNN1//KCNS3//ITGAE//ITGB2//ITGB6//CLN3//ATF6B//DERL2//SYT11//TMEM163/…
GO:0048471	perinuclear region of cytoplasm	Cellular component	29	711	472	19717	1.70383	0.00387605	0.123002	2.41161	0.0614407	CLU//CDH13//IGF2BP1//GBP5//CSF1//CSNK1D//AIF1//SYT11//GBP3//INHBB//RAB15//HRNR//MAP6//MX1//OAS2//RASD1//PPARG//RASIP1//VPS53//PTCH1//RAB3B//BCL3//SPP1//THBS3//TMEM134//TNKS2//CAV1//ASIC3//RAPGEF2
GO:0045121	membrane raft	Cellular component	16	315	472	19717	2.12182	0.00401423	0.123002	2.3964	0.0338983	CDH13//CLN3//LIPE//PTCH1//CAV1//CAV3//HAS2//ITGB2//CD8A//S1PR1//EMP2//CLIP3//THY1//AHNAK//CD14//STOML1
GO:0098588	bounding membrane of organelle	Cellular component	68	2064	472	19717	1.37625	0.00407935	0.123002	2.38941	0.144068	FTCD//SEC23IP//GBP5//CLN3//COL7A1//CSNK1D//GIMAP1//EMP2//GBP3//RAB43//NCAM1//STX18//RNF121//ST6GAL1//SREBF1//TNKS2//B3GNT5//CAV1//CAV3//MVB12B//PLD6//PGR//NLRX1//ATP13A2//SLC26A11//OSTM1//ANPEP//AHNAK//RILP//DERL2//APOB//IRAK2//RAB15//VPS53//CD14//SYT11//TMEM163//SLC30A8//MAP6//TGOLN2//AVPR2//WNT5A//PTCH1//WNT5B//SCARF1//FCGR3B//APOE//RAB11FIP1//SYNGR2//SUCO//RHOT2//SNX20//SNX13//CLIP3//KCNH1//ST…
GO:0098857	membrane microdomain	Cellular component	16	316	472	19717	2.1151	0.0041381	0.123002	2.3832	0.0338983	CDH13//CLN3//LIPE//PTCH1//CAV1//CAV3//HAS2//ITGB2//CD8A//S1PR1//EMP2//CLIP3//THY1//AHNAK//CD14//STOML1
GO:0012506	vesicle membrane	Cellular component	31	794	472	19717	1.63095	0.00541283	0.155529	2.26658	0.065678	CAV1//SEC23IP//SREBF1//SYT11//TMEM163//SLC30A8//MAP6//MPEG1//ATP10B//CADPS//TGOLN2//AVPR2//WNT5A//PTCH1//WNT5B//SCARF1//FCGR3B//ANPEP//CD14//APOB//APOE//RAB43//RAB11FIP1//RILP//SYNGR2//CLEC5A//ITGB2//SLC2A5//RAB3B//ENPP4//ATP13A2
GO:0012505	endomembrane system	Cellular component	130	4441	472	19717	1.22282	0.00559717	0.155637	2.25203	0.275424	FTCD//SEC23IP//GBP5//CLN3//COL7A1//CSNK1D//GIMAP1//EMP2//GBP3//RAB43//NCAM1//STX18//RNF121//ST6GAL1//SREBF1//TNKS2//B3GNT5//CAV1//CAV3//MVB12B//DERL2//VPS53//PATE4//ACRV1//NUP43//AAAS//LEMD3//KCNH1//TGOLN2//S1PR1//JAK3//RAB15//AVPR2//RAB3B//CPNE6//RAB11FIP3//SNX13//APOA1//APOB//APOE//KIFC1//CTSS//ATP13A2//RILP//RAPGEF2//CPQ//MRAP2//TMED6//ALG1L//EXTL3//ATP10B//CCDC88B//SLC26A11//PRSS50//POU2F1//A…
GO:0098589	membrane region	Cellular component	16	328	472	19717	2.03772	0.00588453	0.156194	2.23029	0.0338983	CDH13//CLN3//LIPE//PTCH1//CAV1//CAV3//HAS2//ITGB2//CD8A//S1PR1//EMP2//CLIP3//THY1//AHNAK//CD14//STOML1
GO:0005813	centrosome	Cellular component	22	510	472	19717	1.80199	0.00597959	0.156194	2.22333	0.0466102	TNKS2//PCNT//ZMYND10//PLK2//CCDC85B//CHEK1//C10ORF90//CSNK1D//ASPM//CCDC88B//ITGB6//CNTLN//RAD18//PSMB5//SKI//ZNF12//CEP76//AAAS//CCNF//ARHGEF10//CROCC//RAB11FIP3
GO:0030659	cytoplasmic vesicle membrane	Cellular component	30	773	472	19717	1.62121	0.00668736	0.169544	2.17475	0.0635593	CAV1//SEC23IP//SREBF1//SYT11//TMEM163//SLC30A8//MAP6//TGOLN2//AVPR2//WNT5A//PTCH1//WNT5B//SCARF1//FCGR3B//ANPEP//CD14//APOB//APOE//RAB43//RAB11FIP1//RILP//SYNGR2//CLEC5A//ITGB2//SLC2A5//RAB3B//ENPP4//MPEG1//ATP10B//CADPS
GO:0030666	endocytic vesicle membrane	Cellular component	10	167	472	19717	2.5014	0.00706773	0.174068	2.15072	0.0211864	APOB//APOE//WNT5A//RAB43//RAB11FIP1//RILP//PTCH1//WNT5B//CAV1//SCARF1
GO:0098590	plasma membrane region	Cellular component	43	1222	472	19717	1.46993	0.00742744	0.177846	2.12916	0.0911017	CDH13//CLN3//LIPE//PTCH1//CAV1//CAV3//CLDN7//SLC41A1//AQP9//NDRG4//SLC46A1//EMP2//ASPM//ATP1B2//ZMYND10//SLC2A5//STC1//THY1//RAPGEF2//KRT8//FSCN1//DRD5//RAB11FIP3//FAM107A//AIF1//EPS8L1//EPS8L3//KCNC3//CNGA1//ROM1//RIMS1//GRM4//KCNH1//HAS2//ITGB2//CD8A//BCR//SYT11//TSPEAR//NIPSNAP1//NTRK3//CACNA1D//KCND3
GO:0031362	anchored component of external side of plasma membrane	Cellular component	3	19	472	19717	6.59579	0.00993016	0.231346	2.00304	0.00635593	THY1//RTBDN//CD14
GO:0005815	microtubule organizing center	Cellular component	28	736	472	19717	1.5892	0.0110797	0.251335	1.95547	0.059322	TNKS2//PLK2//CCDC85B//CHEK1//C10ORF90//CSNK1D//ASPM//CCDC88B//ITGB6//PCNT//CNTLN//RAD18//PSMB5//SKI//ZNF12//CEP76//AAAS//CCNF//ARHGEF10//CROCC//RAB11FIP3//FTCD//ZMYND10//RILP//PDCD6IP//CCDC141//KIFC1//TAF1D
GO:0071682	endocytic vesicle lumen	Cellular component	3	20	472	19717	6.266	0.0114781	0.253696	1.94013	0.00635593	APOA1//APOB//APOE
GO:0005901	caveola	Cellular component	6	80	472	19717	3.133	0.0123439	0.266012	1.90855	0.0127119	CDH13//CLN3//LIPE//PTCH1//CAV1//CAV3
GO:0005622	intracellular	Cellular component	377	14888	472	19717	1.0578	0.0134136	0.280424	1.87245	0.798729	XPC//TAF1A//FTCD//SEC23IP//GBP5//CLN3//COL7A1//CSNK1D//GIMAP1//EMP2//GBP3//RAB43//NCAM1//STX18//RNF121//ST6GAL1//SREBF1//TNKS2//B3GNT5//CAV1//CAV3//ARMC8//DCUN1D1//CLP1//CCNF//PSMB5//NUP43//ZWILCH//CHEK1//EZH1//ATM//FEN1//HMBOX1//PLK2//HLCS//HMGN1//PARPBP//CHAF1B//NOL6//ING3//MVB12B//DERL2//AAAS//PATL1//LIMD1//VPS53//PAM16//PATE4//ACRV1//KIF6//FAM107A//FSCN1//FOXO6//FRG2C//CDKN1C//POLQ//GADD45G//…
GO:0098805	whole membrane	Cellular component	54	1666	472	19717	1.354	0.0138589	0.280424	1.85827	0.114407	MVB12B//CAV1//PLD6//PGR//NLRX1//CLN3//ATP13A2//SLC26A11//OSTM1//ANPEP//AHNAK//RILP//CDH13//LIPE//PTCH1//CAV3//APOB//IRAK2//RAB15//VPS53//CD14//SEC23IP//SREBF1//SYT11//TMEM163//SLC30A8//MAP6//TGOLN2//AVPR2//WNT5A//WNT5B//SCARF1//FCGR3B//APOE//RAB43//RAB11FIP1//SYNGR2//RHOT2//SNX20//SNX13//CLIP3//KCNH1//STOML1//CLEC5A//ITGB2//SLC2A5//HAS2//CD8A//S1PR1//EMP2//THY1//RAB11FIP3//RAB3B//ENPP4
GO:0009897	external side of plasma membrane	Cellular component	17	393	472	19717	1.80699	0.0142491	0.280424	1.84621	0.0360169	THY1//RTBDN//CD14//CDH13//S1PR1//MS4A2//ANPEP//ITGAE//ITGB2//ITGB6//BCAM//NCAM1//PDCD1//PDGFRA//CD248//CXCL12//CD8A
GO:0005794	Golgi apparatus	Cellular component	51	1560	472	19717	1.36567	0.014314	0.280424	1.84424	0.108051	FTCD//SEC23IP//GBP5//CLN3//COL7A1//CSNK1D//GIMAP1//EMP2//GBP3//RAB43//NCAM1//STX18//RNF121//ST6GAL1//SREBF1//TNKS2//B3GNT5//CAV1//CAV3//VPS53//CLIP3//RASIP1//BGN//WNT5A//WNT5B//MAP6//TGOLN2//SLC24A5//NAGPA//CPQ//CLU//GLYCTK//ATF6B//TMED6//EXTL3//DAPK2//CCDC88B//SLC26A11//APOE//IGFBP6//KCNS3//PDGFRA//AVPR2//PTCH1//RAB3B//SPP1//TGM4//GOLGA8Q//MYRF//DYNC2H1//CD14
GO:0030054	cell junction	Cellular component	59	1863	472	19717	1.32293	0.0159868	0.306235	1.79624	0.125	HEPACAM//KRT8//RASIP1//FSCN1//LIMD1//MAGI1//RAPGEF2//FRMD5//TJP2//PDCD6IP//CLDN7//WNK4//CLMP//CDH13//FAM107A//FBLN7//MPRIP//REXO2//ITGB2//ITGB6//THY1//AHNAK//FZD1//CAV1//CAV3//ARHGEF7//CLN3//SYT11//RAB15//RAB3B//KCNH1//PTCH1//BCR//SYNGAP1//TMEM163//SYNGR2//KCNC3//TRPC6//RIMS1//GRM4//APOE//IGF2BP1//PPP1R1B//ZMYND19//CLU//DACT1//C1QA//C1QB//NIPSNAP1//CACNA1D//CADPS//WNT5A//NTRK3//KCND3//PDGFRA//TBC…
GO:0070820	tertiary granule	Cellular component	9	164	472	19717	2.29244	0.0174528	0.32705	1.75813	0.0190678	CLEC5A//ITGB2//ENPP4//CTSS//ARMC8//LYZ//MMP9//TCN1//GSDMD
GO:0008076	voltage-gated potassium channel complex	Cellular component	6	87	472	19717	2.88092	0.0180664	0.327452	1.74313	0.0127119	KCNIP1//KCNC3//KCND3//KCNH1//KCNN1//KCNS3
GO:0005768	endosome	Cellular component	32	905	472	19717	1.47707	0.0183314	0.327452	1.73681	0.0677966	MVB12B//CLN3//SNX13//APOA1//APOB//APOE//KIFC1//DERL2//CTSS//ATP13A2//RILP//RAPGEF2//IRAK2//RAB15//VPS53//CD14//SNX20//CLIP3//KCNH1//TMEM163//CAV1//STOML1//SYT11//RAB11FIP1//RAB11FIP3//PGA3//TGOLN2//S1PR1//JAK3//AVPR2//RAB3B//CPNE6
GO:0005814	centriole	Cellular component	8	139	472	19717	2.40422	0.0188396	0.327452	1.72493	0.0169492	PLK2//FTCD//C10ORF90//PCNT//CNTLN//CEP76//CCNF//CROCC
GO:0031233	intrinsic component of external side of plasma membrane	Cellular component	3	24	472	19717	5.22166	0.0189937	0.327452	1.72139	0.00635593	THY1//RTBDN//CD14
GO:0015630	microtubule cytoskeleton	Cellular component	40	1192	472	19717	1.40179	0.0196628	0.332341	1.70635	0.0847458	TNKS2//PLK2//AAAS//CCDC85B//CHEK1//C10ORF90//CSNK1D//ASPM//CCDC88B//ITGB6//PCNT//CNTLN//RAD18//PSMB5//SKI//ZNF12//CEP76//CCNF//ARHGEF10//CROCC//RAB11FIP3//FTCD//PDCD6IP//CCDC141//KIFC1//TAF1D//FBXO5//ATM//PIN4//DYNC2H1//KIF6//KIF21B//MAP6//CLMP//ZMYND10//RILP//CCDC114//FAM83D//PKNOX2//TAF1A
GO:0031225	anchored component of membrane	Cellular component	9	170	472	19717	2.21153	0.0214917	0.356267	1.66773	0.0190678	THY1//RTBDN//CD14//PRSS50//RAB3B//CDH13//FCGR3B//NCAM1//NTM
GO:0031226	intrinsic component of plasma membrane	Cellular component	54	1713	472	19717	1.31685	0.022491	0.365797	1.64799	0.114407	SCN8A//CNGA1//ADRA1D//DRD5//MS4A2//CLEC5A//TENM4//SLC26A11//GRM4//TRHDE//HAS2//AQP9//KCNH1//BCAM//NTRK3//CLEC1B//PDGFRA//AVPR2//TRPV6//PTPRG//ROM1//STRA6//SLC2A5//SLC16A2//SLC22A3//THY1//TRPC6//TUSC3//LRRC8E//SLC4A9//CAV1//CAV3//CD84//CACNA1H//ACVR1B//CD8A//SLC38A5//ASIC3//RAPGEF2//ATP1B2//KCNIP1//KCNC3//KCND3//KCNN1//KCNS3//ITGAE//ITGB2//ITGB6//RTBDN//CD14//PRSS50//SYT11//CACNA1D//S1PR1
GO:0031253	cell projection membrane	Cellular component	14	326	472	19717	1.79395	0.0260199	0.411722	1.58469	0.029661	THY1//SLC46A1//DRD5//FAM107A//AIF1//EPS8L1//EPS8L3//KCNC3//CNGA1//ROM1//TSPEAR//PTCH1//NDRG4//FSCN1
GO:0098552	side of membrane	Cellular component	22	587	472	19717	1.56561	0.02627	0.411722	1.58054	0.0466102	GNGT1//GNG13//CDH13//S1PR1//MS4A2//ANPEP//ITGAE//ITGB2//ITGB6//BCAM//NCAM1//PDCD1//PDGFRA//CD248//CXCL12//THY1//CD8A//CD14//KCNIP1//STAC//OSBPL2//RTBDN
GO:0072687	meiotic spindle	Cellular component	2	11	472	19717	7.59515	0.0272615	0.419633	1.56445	0.00423729	ASPM//FBXO5
GO:0034705	potassium channel complex	Cellular component	6	96	472	19717	2.61083	0.0277902	0.420267	1.55611	0.0127119	KCNIP1//KCNC3//KCND3//KCNH1//KCNN1//KCNS3
GO:0005923	bicellular tight junction	Cellular component	7	123	472	19717	2.37734	0.028598	0.424784	1.54366	0.0148305	PDCD6IP//CLDN7//WNK4//CLMP//MAGI1//TJP2//RAPGEF2
GO:0060170	ciliary membrane	Cellular component	5	72	472	19717	2.90092	0.0290746	0.424784	1.53649	0.0105932	CNGA1//ROM1//DRD5//TSPEAR//PTCH1
GO:0070161	anchoring junction	Cellular component	27	768	472	19717	1.46859	0.0305508	0.438913	1.51498	0.0572034	HEPACAM//KRT8//RASIP1//FSCN1//LIMD1//MAGI1//RAPGEF2//FRMD5//TJP2//PDCD6IP//CLDN7//WNK4//CLMP//CDH13//FAM107A//FBLN7//MPRIP//REXO2//ITGB2//ITGB6//THY1//AHNAK//FZD1//CAV1//CAV3//ARHGEF7//TRPC6
GO:0070160	tight junction	Cellular component	7	128	472	19717	2.28448	0.0344517	0.484615	1.46279	0.0148305	PDCD6IP//CLDN7//WNK4//CLMP//MAGI1//TJP2//RAPGEF2
GO:0031090	organelle membrane	Cellular component	99	3485	472	19717	1.18667	0.0348563	0.484615	1.45772	0.209746	FTCD//SEC23IP//GBP5//CLN3//COL7A1//CSNK1D//GIMAP1//EMP2//GBP3//RAB43//NCAM1//STX18//RNF121//ST6GAL1//SREBF1//TNKS2//B3GNT5//CAV1//CAV3//MVB12B//DERL2//PAM16//LEMD3//KCNH1//PLD6//PGR//NLRX1//CLU//MRPL48//UQCC1//SLC25A33//ATP13A2//SLC26A11//OSTM1//ANPEP//AHNAK//RILP//MRAP2//OSBPL8//ATF6B//TMED6//EXTL3//ATP10B//FMO3//APOB//MX1//ATP10D//NDRG4//UCHL1//MYRF//TUSC3//LRRC8E//PIGL//TMCC2//IRAK2//RAB15//VP…
GO:0030315	T-tubule	Cellular component	4	52	472	19717	3.21333	0.0356101	0.487237	1.44843	0.00847458	CACNA1D//STAC//AHNAK//CAV3
GO:0008305	integrin complex	Cellular component	3	31	472	19717	4.04258	0.0373273	0.502752	1.42797	0.00635593	ITGB6//ITGB2//ITGAE
GO:0005829	cytosol	Cellular component	139	5085	472	19717	1.14189	0.0383973	0.509207	1.4157	0.294492	MCTS1//RPS4Y1//CASP1//GSDMD//PDCD6IP//TXNRD2//IGF2BP1//PLK2//FTCD//CLP1//SDS//CHEK1//CHKA//SEC23IP//OSBPL8//C10ORF90//CLU//GLYCTK//FBXL14//CSNK1D//PHOSPHO1//AKR1C1//IDO2//DRG2//AIF1//EMP2//PATL1//RIMS1//FLI1//MPRIP//MDN1//TBC1D1//ELP5//CLEC5A//SHC2//NGEF//CLIP3//HACL1//GAS2//FBXO6//FBXO5//GBP3//GFAP//GCLC//OSTM1//NTMT1//HLCS//PRMT2//APOA1//APOB//NUP43//IRAK2//JAK3//KCNS3//KRT5//KRT8//ARHGDIG//LIP…
GO:0034703	cation channel complex	Cellular component	10	220	472	19717	1.89879	0.0396585	0.517964	1.40166	0.0211864	SCN8A//CACNA1D//CACNA1H//KCNIP1//KCNC3//KCND3//KCNH1//KCNN1//KCNS3//TRPC6
GO:0061702	inflammasome complex	Cellular component	2	14	472	19717	5.96762	0.0430308	0.543134	1.36622	0.00423729	CASP1//GSDMD
GO:0005887	integral component of plasma membrane	Cellular component	50	1634	472	19717	1.27825	0.0432512	0.543134	1.364	0.105932	SCN8A//ATP1B2//KCNIP1//KCNC3//KCND3//KCNH1//KCNN1//KCNS3//ITGAE//ITGB2//ITGB6//ACVR1B//NTRK3//SYT11//CACNA1D//CNGA1//ADRA1D//DRD5//MS4A2//CLEC5A//TENM4//SLC26A11//GRM4//TRHDE//HAS2//AQP9//BCAM//CLEC1B//PDGFRA//AVPR2//TRPV6//PTPRG//ROM1//STRA6//SLC2A5//SLC16A2//SLC22A3//THY1//TRPC6//TUSC3//LRRC8E//SLC4A9//CAV1//CAV3//CD84//CACNA1H//CD8A//SLC38A5//ASIC3//RAPGEF2
GO:0005911	cell-cell junction	Cellular component	16	416	472	19717	1.60667	0.0434759	0.543134	1.36175	0.0338983	FRMD5//LIMD1//MAGI1//TJP2//PDCD6IP//CLDN7//WNK4//CLMP//RAPGEF2//CAV3//TRPC6//AHNAK//HEPACAM//KRT8//RASIP1//FSCN1
GO:0019897	extrinsic component of plasma membrane	Cellular component	8	165	472	19717	2.02537	0.045378	0.558798	1.34315	0.0169492	GNGT1//GNG13//CDH13//KCNIP1//STAC//OSBPL2//PRSS50//SYTL3
GO:0031904	endosome lumen	Cellular component	3	34	472	19717	3.68588	0.047172	0.564753	1.32632	0.00635593	CTSS//PGA3//APOB
GO:0098636	protein complex involved in cell adhesion	Cellular component	3	34	472	19717	3.68588	0.047172	0.564753	1.32632	0.00635593	ITGAE//ITGB2//ITGB6
GO:0099059	integral component of presynaptic active zone membrane	Cellular component	2	15	472	19717	5.56977	0.0488809	0.577196	1.31086	0.00423729	SYT11//CACNA1D

## Sheet: down-regulated mRNAs GO-MF
#Column "GO.ID" stands for the ID of gene ontology term
#Column "Term" stands for the name of gene ontology term
#Column "Ontology" stands for the ontology of GOID belongs to
#Column "Count" stands for the number of DE genes associated with the listed GOID
#Column "Pop.Hits" stands for the number of background population genes associated with the listed GOID
#Column "List.Total" stands for the total number of DE genes
#Column "Pop.Total" stands for the total number of background population genes
#Column "Fold.Enrichment" stands for the Fold Enrichment value of the GOID, it equals (Count/Pop.Hits)/(List.Total/Pop.Total)
#Column "Pvalue" stands for the significance testing value of the GOID
#Column "FDR" stands for the false discovery rate of the GOID, using Benjamini & Hochberg (1995) method
#Column "Enrichment.Score" stands for the Enrichment Score value of the GOID, it equals (-log10(Pvalue))
#Column "Gene.Ratio" stands for the Gene Ratio value genes associated with the GOID, it equals (Count/List.Total)
#Column "GENES" stands for the DE genes associated with the GOID
GO.ID	Term	Ontology	Count	Pop.Hits	List.Total	Pop.Total	Fold.Enrichment	Pvalue	FDR	Enrichment.Score	Gene.Ratio	GENES
GO:0120020	cholesterol transfer activity	Molecular function	4	18	448	17696	8.77778	0.000935412	0.362084	3.029	0.00892857	APOA1//APOB//APOE//OSBPL2
GO:0015248	sterol transporter activity	Molecular function	5	31	448	17696	6.37097	0.0010032	0.362084	2.99861	0.0111607	APOA1//APOB//APOE//OSBPL2//OSBPL8
GO:0120015	sterol transfer activity	Molecular function	4	19	448	17696	8.31579	0.00116134	0.362084	2.93504	0.00892857	APOA1//APOB//APOE//OSBPL2
GO:0043178	alcohol binding	Molecular function	8	85	448	17696	3.71765	0.00138919	0.362084	2.85724	0.0178571	OSBPL8//APOA1//APOE//PTCH1//CAV1//OSBPL2//STRA6//TRPC6
GO:0015485	cholesterol binding	Molecular function	6	49	448	17696	4.83673	0.00141661	0.362084	2.84875	0.0133929	OSBPL8//APOA1//APOE//PTCH1//CAV1//OSBPL2
GO:0032934	sterol binding	Molecular function	6	56	448	17696	4.23214	0.00283568	0.497778	2.54734	0.0133929	OSBPL8//APOA1//APOE//PTCH1//CAV1//OSBPL2
GO:0050840	extracellular matrix binding	Molecular function	6	57	448	17696	4.15789	0.00310297	0.497778	2.50822	0.0133929	CTSS//BCAM//FBLN2//CD248//BGN//SPP1
GO:0043168	anion binding	Molecular function	92	2773	448	17696	1.31049	0.00328444	0.497778	2.48354	0.205357	GCDH//OSBPL8//SYT11//GSDMD//CPNE6//PPARG//ACOXL//SLFN12L//POLQ//PLK2//CLP1//CHEK1//CHKA//GLYCTK//CSNK1D//SLFN13//DAPK1//STK32A//KIF6//KIF21B//ATP10B//MDN1//ATP13A2//DAPK2//GCLC//HLCS//MYLK4//IRAK2//JAK3//ENTPD8//KIFC1//SBK1//MAP3K9//ATM//NTRK3//OAS2//PDGFRA//PHKG1//DDX49//SNRK//ETNK1//TRMU//PRKAG1//N4BP2//ATP10D//BCR//SCN8A//WNK4//UBA7//DYNC2H1//NLRX1//UBA3//ACVR1B//MAGI1//DHX34//GBP5//GIMAP1//DR…
GO:0036094	small molecule binding	Molecular function	84	2503	448	17696	1.32561	0.00373996	0.497778	2.42713	0.1875	GCDH//SLC27A6//PPARG//ACOXL//SLFN12L//POLQ//PLK2//CLP1//CHEK1//CHKA//GLYCTK//CSNK1D//SLFN13//DAPK1//STK32A//KIF6//KIF21B//ATP10B//MDN1//ATP13A2//DAPK2//GCLC//HLCS//MYLK4//IRAK2//JAK3//ENTPD8//KIFC1//SBK1//MAP3K9//ATM//NTRK3//OAS2//PDGFRA//PHKG1//DDX49//SNRK//ETNK1//TRMU//PRKAG1//N4BP2//ATP10D//BCR//SCN8A//WNK4//UBA7//DYNC2H1//NLRX1//UBA3//ACVR1B//MAGI1//DHX34//GBP5//GIMAP1//DRG2//GBP3//RAB43//RAB…
GO:0070325	lipoprotein particle receptor binding	Molecular function	4	26	448	17696	6.07692	0.00389498	0.497778	2.40949	0.00892857	CLU//APOB//APOE//APOA1
GO:0042802	identical protein binding	Molecular function	61	1728	448	17696	1.39439	0.00478669	0.541913	2.31997	0.136161	PDCD6IP//CDH13//CPQ//SDS//CHKA//GBP5//CSF1//SLC30A8//PLD6//SYT11//TENM4//GBP3//GREM1//GDNF//HLCS//PRMT2//HES1//APOE//INHBB//IRAK2//MAP3K9//PDGFRA//RASIP1//CARD9//ST6GAL1//C1QB//TRPC6//ALDH5A1//CBS//RAB11FIP3//MRAP2//EID2B//M1AP//CLDN7//DAPK1//ZNF114//DAPK2//HACL1//GFAP//HAS2//APOA1//LYZ//MMP9//MX1//PGR//PPARG//RAD18//SH3GLB2//PTPRG//SAT1//BLMH//TNFAIP3//HMBOX1//GDF5//CASP1//UBASH3B//CAV1//FBP2//C…
GO:0005515	protein binding	Molecular function	324	11806	448	17696	1.08403	0.00567842	0.541913	2.24577	0.723214	SYT11//GATA1//DACT1//PPARG//S1PR1//VSIG4//ITGB2//DRD5//CTSS//IGFBP6//SERPINB3//TNFAIP3//TNFRSF10A//NTRK3//PTTG1IP//FAM107A//MPRIP//EPS8L1//FSCN1//TRPC6//EPS8L3//CROCC//PKNOX2//MTSS1//NGEF//BCR//ARHGEF7//ARHGEF10//RAPGEF2//CLU//ADM//GDNF//APOA1//APOE//RARRES2//CXCL12//WNT5B//FZD1//IL17RC//CAV1//WNT5A//PTCH1//CSF1//GREM1//INHBB//SPP1//GDF5//INHBE//TLR5//PDGFRA//EMP2//ITGB6//THY1//FRMD5//STC1//STX18…
GO:0051959	dynein light intermediate chain binding	Molecular function	4	29	448	17696	5.44828	0.00582967	0.541913	2.23436	0.00892857	CCDC88B//DYNC2H1//RILP//RAB11FIP3
GO:0042805	actinin binding	Molecular function	5	46	448	17696	4.29348	0.00593645	0.541913	2.22647	0.0111607	C10ORF90//PPARG//CACNA1D//MAGI1//TRPC6
GO:0008289	lipid binding	Molecular function	30	734	448	17696	1.61444	0.00697994	0.576204	2.15615	0.0669643	CD14//OSBPL8//SYT11//GSDMD//CPNE6//PGR//PPARG//ACOXL//APOA1//APOB//APOE//WNT5A//SYTL3//SNX20//OSBPL2//PTCH1//CAV1//STRA6//RAPGEF2//SNX13//THY1//CLIP3//S1PR1//ATP13A2//KCNH1//SEC14L3//APOLD1//PITPNM3//CADPS//MVB12B
GO:0072341	modified amino acid binding	Molecular function	7	89	448	17696	3.10674	0.00737519	0.576204	2.13223	0.015625	OSBPL8//SYT11//GSDMD//CPNE6//FTCD//SLC46A1//CBS
GO:0097367	carbohydrate derivative binding	Molecular function	74	2219	448	17696	1.31726	0.00766468	0.576204	2.11551	0.165179	GCDH//CD14//SLFN12L//POLQ//PLK2//CLP1//CHEK1//CHKA//GLYCTK//CSNK1D//SLFN13//DAPK1//STK32A//KIF6//KIF21B//ATP10B//MDN1//ATP13A2//DAPK2//GCLC//HLCS//MYLK4//IRAK2//JAK3//ENTPD8//KIFC1//SBK1//MAP3K9//ATM//NTRK3//OAS2//PDGFRA//PHKG1//DDX49//SNRK//ETNK1//TRMU//PRKAG1//N4BP2//ATP10D//BCR//SCN8A//WNK4//UBA7//DYNC2H1//NLRX1//UBA3//ACVR1B//MAGI1//DHX34//GBP5//GIMAP1//DRG2//GBP3//RAB43//RAB15//MX1//RASD1//R…
GO:0019842	vitamin binding	Molecular function	9	138	448	17696	2.57609	0.00855453	0.592892	2.0678	0.0200893	FTCD//SLC46A1//HLCS//STRA6//SDS//CBS//HACL1//TCN1//RTBDN
GO:0071813	lipoprotein particle binding	Molecular function	4	33	448	17696	4.78788	0.00927844	0.592892	2.03252	0.00892857	APOA1//CDH13//SCARF1//APOE
GO:0071814	protein-lipid complex binding	Molecular function	4	33	448	17696	4.78788	0.00927844	0.592892	2.03252	0.00892857	APOA1//CDH13//SCARF1//APOE
GO:0015459	potassium channel regulator activity	Molecular function	5	52	448	17696	3.79808	0.00995216	0.604452	2.00208	0.0111607	WNK4//CAV3//CAV1//KCNIP1//KCNS3
GO:0005496	steroid binding	Molecular function	7	95	448	17696	2.91053	0.0104053	0.604452	1.98275	0.015625	OSBPL8//APOA1//APOE//PTCH1//CAV1//OSBPL2//PGR
GO:0070300	phosphatidic acid binding	Molecular function	3	19	448	17696	6.23684	0.0115513	0.641849	1.93737	0.00669643	ATP13A2//GSDMD//RAPGEF2
GO:0051393	alpha-actinin binding	Molecular function	4	37	448	17696	4.27027	0.0138385	0.715233	1.85891	0.00892857	C10ORF90//PPARG//CACNA1D//MAGI1
GO:0005089	Rho guanyl-nucleotide exchange factor activity	Molecular function	6	79	448	17696	3	0.0149697	0.715233	1.82479	0.0133929	EPS8L1//EPS8L3//NGEF//BCR//ARHGEF7//ARHGEF10
GO:0050750	low-density lipoprotein particle receptor binding	Molecular function	3	21	448	17696	5.64286	0.0152746	0.715233	1.81603	0.00669643	CLU//APOB//APOE
GO:0005488	binding	Molecular function	402	15264	448	17696	1.04029	0.0155283	0.715233	1.80888	0.897321	SLFN13//TRMU//YRDC//GCDH//SYT11//SLC27A6//FEN1//ATP10B//HACL1//GCLC//SNRK//ATP10D//RAD18//XPC//FOXK1//GATA1//POU5F1//PPARG//HES1//PKNOX2//SREBF1//FLI1//ZNF281//PATZ1//PGR//POU2F1//RFX7//ZNF202//ZNF407//DACT1//TAF1B//CD14//CLU//APOA1//APOE//ITGB2//C1QA//CLEC5A//ANPEP//ITGB6//NCAM1//SERPINB3//S1PR1//OSBPL8//GSDMD//CPNE6//VSIG4//DRD5//CTSS//IGFBP6//TNFAIP3//TNFRSF10A//NTRK3//PTTG1IP//WBP4//REXO2//PO…
GO:0008144	drug binding	Molecular function	58	1727	448	17696	1.32658	0.0157109	0.715233	1.8038	0.129464	SLFN12L//POLQ//PLK2//CLP1//CHEK1//CHKA//GLYCTK//CSNK1D//SLFN13//DAPK1//STK32A//KIF6//KIF21B//ATP10B//MDN1//ATP13A2//DAPK2//GCLC//HLCS//MYLK4//IRAK2//JAK3//ENTPD8//KIFC1//SBK1//MAP3K9//ATM//NTRK3//OAS2//PDGFRA//PHKG1//DDX49//SNRK//ETNK1//TRMU//PRKAG1//N4BP2//ATP10D//BCR//SCN8A//WNK4//UBA7//DYNC2H1//NLRX1//UBA3//ACVR1B//MAGI1//DHX34//FTCD//SLC46A1//CHI3L2//CBS//SDS//TCN1//DRD5//RTBDN//PPARG//FSCN1
GO:0005215	transporter activity	Molecular function	42	1183	448	17696	1.40237	0.016726	0.715233	1.77661	0.09375	TRPV6//CNGA1//LRRC8E//KCNIP1//SCN8A//CACNA1H//CACNA1D//KCNC3//KCND3//KCNH1//KCNS3//TRPC6//ASIC3//SLC24A5//AQP9//APOE//SLC27A6//SLC22A3//SLC2A5//SLC30A8//ATP1B2//SLC4A9//OSBPL8//APOA1//SLC16A2//SLC26A11//SLC45A1//SLC46A1//OSBPL2//SLC41A1//TUSC3//SLC43A2//SLC38A5//SLC25A33//KCNN1//SLC46A2//ATP13A2//RTBDN//STRA6//APOB//CPNE6//VPS9D1
GO:0046873	metal ion transmembrane transporter activity	Molecular function	19	439	448	17696	1.70957	0.0167895	0.715233	1.77496	0.0424107	CACNA1D//SCN8A//KCNC3//KCND3//KCNH1//KCNS3//SLC24A5//TRPV6//KCNIP1//ASIC3//SLC22A3//SLC30A8//ATP1B2//CACNA1H//SLC4A9//SLC41A1//TUSC3//KCNN1//TRPC6
GO:0032555	purine ribonucleotide binding	Molecular function	62	1878	448	17696	1.30405	0.0176173	0.71582	1.75406	0.138393	GCDH//SLFN12L//POLQ//PLK2//CLP1//CHEK1//CHKA//GLYCTK//CSNK1D//SLFN13//DAPK1//STK32A//KIF6//KIF21B//ATP10B//MDN1//ATP13A2//DAPK2//GCLC//HLCS//MYLK4//IRAK2//JAK3//ENTPD8//KIFC1//SBK1//MAP3K9//ATM//NTRK3//OAS2//PDGFRA//PHKG1//DDX49//SNRK//ETNK1//TRMU//PRKAG1//N4BP2//ATP10D//BCR//SCN8A//WNK4//UBA7//DYNC2H1//NLRX1//UBA3//ACVR1B//MAGI1//DHX34//GBP5//GIMAP1//DRG2//GBP3//RAB43//RAB15//MX1//RASD1//RAB3B//…
GO:0043167	ion binding	Molecular function	179	6218	448	17696	1.1371	0.0179235	0.71582	1.74658	0.399554	GCDH//FEN1//ATP10B//HACL1//GCLC//SNRK//ATP10D//OSBPL8//SYT11//GSDMD//CPNE6//PPARG//ACOXL//TPH1//COX11//HEPHL1//ATOX1//CDH13//FAT3//FBLN7//AIF1//FBLN2//KCNIP1//HRNR//MMP13//PLCB2//CD248//THBS3//CRELD1//CAPS//PITPNM3//RHOT2//RAPGEF2//RAB11FIP3//SLFN12L//POLQ//PLK2//CLP1//CHEK1//CHKA//GLYCTK//CSNK1D//SLFN13//DAPK1//STK32A//KIF6//KIF21B//MDN1//ATP13A2//DAPK2//HLCS//MYLK4//IRAK2//JAK3//ENTPD8//KIFC1//…
GO:0120013	lipid transfer activity	Molecular function	4	41	448	17696	3.85366	0.0196142	0.754213	1.70743	0.00892857	OSBPL2//APOA1//APOB//APOE
GO:0017076	purine nucleotide binding	Molecular function	62	1891	448	17696	1.29508	0.0200651	0.754213	1.69756	0.138393	GCDH//SLFN12L//POLQ//PLK2//CLP1//CHEK1//CHKA//GLYCTK//CSNK1D//SLFN13//DAPK1//STK32A//KIF6//KIF21B//ATP10B//MDN1//ATP13A2//DAPK2//GCLC//HLCS//MYLK4//IRAK2//JAK3//ENTPD8//KIFC1//SBK1//MAP3K9//ATM//NTRK3//OAS2//PDGFRA//PHKG1//DDX49//SNRK//ETNK1//TRMU//PRKAG1//N4BP2//ATP10D//BCR//SCN8A//WNK4//UBA7//DYNC2H1//NLRX1//UBA3//ACVR1B//MAGI1//DHX34//GBP5//GIMAP1//DRG2//GBP3//RAB43//RAB15//MX1//RASD1//RAB3B//…
GO:0032553	ribonucleotide binding	Molecular function	62	1894	448	17696	1.29303	0.0206677	0.754666	1.68471	0.138393	GCDH//SLFN12L//POLQ//PLK2//CLP1//CHEK1//CHKA//GLYCTK//CSNK1D//SLFN13//DAPK1//STK32A//KIF6//KIF21B//ATP10B//MDN1//ATP13A2//DAPK2//GCLC//HLCS//MYLK4//IRAK2//JAK3//ENTPD8//KIFC1//SBK1//MAP3K9//ATM//NTRK3//OAS2//PDGFRA//PHKG1//DDX49//SNRK//ETNK1//TRMU//PRKAG1//N4BP2//ATP10D//BCR//SCN8A//WNK4//UBA7//DYNC2H1//NLRX1//UBA3//ACVR1B//MAGI1//DHX34//GBP5//GIMAP1//DRG2//GBP3//RAB43//RAB15//MX1//RASD1//RAB3B//…
GO:1901618	organic hydroxy compound transmembrane transporter activity	Molecular function	4	44	448	17696	3.59091	0.0247915	0.86888	1.6057	0.00892857	SLC22A3//AQP9//STRA6//ASIC3
GO:0008641	ubiquitin-like modifier activating enzyme activity	Molecular function	2	10	448	17696	7.9	0.0251554	0.86888	1.59937	0.00446429	UBA3//UBA7
GO:0035639	purine ribonucleoside triphosphate binding	Molecular function	59	1813	448	17696	1.28544	0.0263664	0.872134	1.57895	0.131696	SLFN12L//POLQ//PLK2//CLP1//CHEK1//CHKA//GLYCTK//CSNK1D//SLFN13//DAPK1//STK32A//KIF6//KIF21B//ATP10B//MDN1//ATP13A2//DAPK2//GCLC//HLCS//MYLK4//IRAK2//JAK3//ENTPD8//KIFC1//SBK1//MAP3K9//ATM//NTRK3//OAS2//PDGFRA//PHKG1//DDX49//SNRK//ETNK1//TRMU//PRKAG1//N4BP2//ATP10D//BCR//SCN8A//WNK4//UBA7//DYNC2H1//NLRX1//UBA3//ACVR1B//MAGI1//DHX34//GBP5//GIMAP1//DRG2//GBP3//RAB43//RAB15//MX1//RASD1//RAB3B//RHOT2/…
GO:0001664	G protein-coupled receptor binding	Molecular function	13	280	448	17696	1.83393	0.0266144	0.872134	1.57488	0.0290179	WNT5A//WNT5B//FZD1//PTCH1//CXCL12//UCHL1//RAPGEF2//ADM//PPP1R1B//MRAP2//RTP3//PDCD6IP//S1PR1
GO:0015318	inorganic molecular entity transmembrane transporter activity	Molecular function	30	823	448	17696	1.43985	0.0292904	0.898689	1.53328	0.0669643	TRPV6//CNGA1//LRRC8E//CACNA1D//SCN8A//KCNC3//KCND3//KCNH1//KCNS3//TRPC6//ASIC3//SLC24A5//KCNIP1//SLC22A3//AQP9//SLC30A8//ATP1B2//SLC4A9//SLC16A2//SLC26A11//CACNA1H//SLC45A1//SLC46A1//SLC41A1//TUSC3//SLC43A2//SLC38A5//KCNN1//ATP13A2//STRA6
GO:0090482	vitamin transmembrane transporter activity	Molecular function	3	27	448	17696	4.38889	0.0300572	0.898689	1.52205	0.00669643	SLC46A1//RTBDN//STRA6
GO:0036122	BMP binding	Molecular function	2	11	448	17696	7.18182	0.0302376	0.898689	1.51945	0.00446429	GREM1//GDF5
GO:0097493	structural molecule activity conferring elasticity	Molecular function	2	11	448	17696	7.18182	0.0302376	0.898689	1.51945	0.00446429	FBLN2//AHNAK
GO:0016773	phosphotransferase activity, alcohol group as acceptor	Molecular function	26	695	448	17696	1.4777	0.0310464	0.901757	1.50799	0.0580357	CHKA//ETNK1//CHEK1//CSNK1D//DAPK1//PDGFRA//PRKAG1//CCNF//PLK2//STK32A//DAPK2//IRAK2//SBK1//MAP3K9//ATM//SNRK//BCR//WNK4//ACVR1B//PHKG1//MYLK4//JAK3//NTRK3//GLYCTK//CLP1//N4BP2
GO:0022890	inorganic cation transmembrane transporter activity	Molecular function	23	600	448	17696	1.51417	0.0323753	0.919458	1.48979	0.0513393	CNGA1//CACNA1D//SCN8A//KCNC3//KCND3//KCNH1//KCNS3//TRPC6//ASIC3//SLC24A5//TRPV6//KCNIP1//SLC22A3//SLC30A8//ATP1B2//CACNA1H//SLC45A1//SLC4A9//SLC46A1//SLC41A1//TUSC3//KCNN1//ATP13A2
GO:0005542	folic acid binding	Molecular function	2	12	448	17696	6.58333	0.035687	0.94529	1.44749	0.00446429	FTCD//SLC46A1
GO:0032559	adenyl ribonucleotide binding	Molecular function	50	1531	448	17696	1.29001	0.0373121	0.94529	1.42815	0.111607	GCDH//SLFN12L//POLQ//PLK2//CLP1//CHEK1//CHKA//GLYCTK//CSNK1D//SLFN13//DAPK1//STK32A//KIF6//KIF21B//ATP10B//MDN1//ATP13A2//DAPK2//GCLC//HLCS//MYLK4//IRAK2//JAK3//ENTPD8//KIFC1//SBK1//MAP3K9//ATM//NTRK3//OAS2//PDGFRA//PHKG1//DDX49//SNRK//ETNK1//TRMU//PRKAG1//N4BP2//ATP10D//BCR//SCN8A//WNK4//UBA7//DYNC2H1//NLRX1//UBA3//ACVR1B//MAGI1//DHX34//RAPGEF2
GO:0033218	amide binding	Molecular function	15	356	448	17696	1.66433	0.0382119	0.94529	1.4178	0.0334821	GCDH//CLU//APOA1//APOE//ITGB2//C1QA//FTCD//SLC46A1//HLCS//CLIP3//TMEM158//ANPEP//TRHDE//PPARG//CD14
GO:0044877	protein-containing complex binding	Molecular function	39	1151	448	17696	1.3384	0.0388684	0.94529	1.4104	0.0870536	EMP2//ITGB2//ITGB6//CXCL12//SPP1//THY1//FRMD5//CTSS//MMP9//MMP13//APOA1//FBXO5//MS4A2//FCGR3B//CD8A//CDH13//SCARF1//HMGN1//EZH1//EPS8L1//ACVR1B//AIF1//PKNOX2//FSCN1//APOE//CDKN1C//PLK2//CLU//PRMT2//KRT8//ATM//PDGFRA//RAD18//PTCH1//SREBF1//XPC//HMBOX1//CAV1//CAV3
GO:0008324	cation transmembrane transporter activity	Molecular function	24	645	448	17696	1.46977	0.0392536	0.94529	1.40612	0.0535714	CNGA1//CACNA1D//SCN8A//KCNC3//KCND3//KCNH1//KCNS3//TRPC6//ASIC3//SLC24A5//TRPV6//KCNIP1//SLC22A3//SLC30A8//ATP1B2//CACNA1H//SLC45A1//SLC4A9//SLC46A1//SLC41A1//TUSC3//SLC38A5//KCNN1//ATP13A2
GO:0001618	virus receptor activity	Molecular function	5	74	448	17696	2.66892	0.0394668	0.94529	1.40377	0.0111607	CLEC5A//ANPEP//ITGB6//NCAM1//SERPINB3
GO:0140272	exogenous protein binding	Molecular function	5	74	448	17696	2.66892	0.0394668	0.94529	1.40377	0.0111607	CLEC5A//ANPEP//ITGB6//NCAM1//SERPINB3
GO:0016840	carbon-nitrogen lyase activity	Molecular function	2	13	448	17696	6.07692	0.0414819	0.94529	1.38214	0.00446429	SDS//FTCD
GO:0030548	acetylcholine receptor regulator activity	Molecular function	2	13	448	17696	6.07692	0.0414819	0.94529	1.38214	0.00446429	PATE1//PATE4
GO:0099602	neurotransmitter receptor regulator activity	Molecular function	2	13	448	17696	6.07692	0.0414819	0.94529	1.38214	0.00446429	PATE1//PATE4
GO:0030554	adenyl nucleotide binding	Molecular function	50	1542	448	17696	1.2808	0.0415079	0.94529	1.38187	0.111607	GCDH//SLFN12L//POLQ//PLK2//CLP1//CHEK1//CHKA//GLYCTK//CSNK1D//SLFN13//DAPK1//STK32A//KIF6//KIF21B//ATP10B//MDN1//ATP13A2//DAPK2//GCLC//HLCS//MYLK4//IRAK2//JAK3//ENTPD8//KIFC1//SBK1//MAP3K9//ATM//NTRK3//OAS2//PDGFRA//PHKG1//DDX49//SNRK//ETNK1//TRMU//PRKAG1//N4BP2//ATP10D//BCR//SCN8A//WNK4//UBA7//DYNC2H1//NLRX1//UBA3//ACVR1B//MAGI1//DHX34//RAPGEF2
GO:0005524	ATP binding	Molecular function	48	1473	448	17696	1.28717	0.0421608	0.94529	1.37509	0.107143	SLFN12L//POLQ//PLK2//CLP1//CHEK1//CHKA//GLYCTK//CSNK1D//SLFN13//DAPK1//STK32A//KIF6//KIF21B//ATP10B//MDN1//ATP13A2//DAPK2//GCLC//HLCS//MYLK4//IRAK2//JAK3//ENTPD8//KIFC1//SBK1//MAP3K9//ATM//NTRK3//OAS2//PDGFRA//PHKG1//DDX49//SNRK//ETNK1//TRMU//PRKAG1//N4BP2//ATP10D//BCR//SCN8A//WNK4//UBA7//DYNC2H1//NLRX1//UBA3//ACVR1B//MAGI1//DHX34
GO:0000166	nucleotide binding	Molecular function	66	2125	448	17696	1.22682	0.0453486	0.954389	1.34344	0.147321	GCDH//SLFN12L//POLQ//PLK2//CLP1//CHEK1//CHKA//GLYCTK//CSNK1D//SLFN13//DAPK1//STK32A//KIF6//KIF21B//ATP10B//MDN1//ATP13A2//DAPK2//GCLC//HLCS//MYLK4//IRAK2//JAK3//ENTPD8//KIFC1//SBK1//MAP3K9//ATM//NTRK3//OAS2//PDGFRA//PHKG1//DDX49//SNRK//ETNK1//TRMU//PRKAG1//N4BP2//ATP10D//BCR//SCN8A//WNK4//UBA7//DYNC2H1//NLRX1//UBA3//ACVR1B//MAGI1//DHX34//GBP5//GIMAP1//DRG2//GBP3//RAB43//RAB15//MX1//RASD1//RAB3B//…
GO:1901265	nucleoside phosphate binding	Molecular function	66	2126	448	17696	1.22625	0.0457167	0.954389	1.33993	0.147321	GCDH//SLC27A6//SLFN12L//POLQ//PLK2//CLP1//CHEK1//CHKA//GLYCTK//CSNK1D//SLFN13//DAPK1//STK32A//KIF6//KIF21B//ATP10B//MDN1//ATP13A2//DAPK2//GCLC//HLCS//MYLK4//IRAK2//JAK3//ENTPD8//KIFC1//SBK1//MAP3K9//ATM//NTRK3//OAS2//PDGFRA//PHKG1//DDX49//SNRK//ETNK1//TRMU//PRKAG1//N4BP2//ATP10D//BCR//SCN8A//WNK4//UBA7//DYNC2H1//NLRX1//UBA3//ACVR1B//MAGI1//DHX34//GBP5//GIMAP1//DRG2//GBP3//RAB43//RAB15//MX1//RASD1…
GO:0042803	protein homodimerization activity	Molecular function	30	859	448	17696	1.37951	0.0470964	0.954389	1.32701	0.0669643	PDCD6IP//CDH13//CPQ//SDS//CHKA//GBP5//CSF1//SLC30A8//PLD6//SYT11//TENM4//GBP3//GREM1//GDNF//HLCS//PRMT2//HES1//APOE//INHBB//IRAK2//MAP3K9//PDGFRA//RASIP1//CARD9//ST6GAL1//C1QB//TRPC6//ALDH5A1//CBS//RAB11FIP3
GO:0050998	nitric-oxide synthase binding	Molecular function	2	14	448	17696	5.64286	0.0476014	0.954389	1.32238	0.00446429	CAV1//CAV3
GO:0001540	amyloid-beta binding	Molecular function	5	78	448	17696	2.53205	0.0477284	0.954389	1.32122	0.0111607	CLU//APOA1//APOE//ITGB2//C1QA
GO:0005261	cation channel activity	Molecular function	14	337	448	17696	1.64095	0.0487001	0.954389	1.31247	0.03125	CNGA1//CACNA1D//SCN8A//KCNC3//KCND3//KCNH1//KCNS3//SLC24A5//TRPV6//KCNIP1//ASIC3//CACNA1H//KCNN1//TRPC6
GO:0005319	lipid transporter activity	Molecular function	7	131	448	17696	2.11069	0.0491052	0.954389	1.30887	0.015625	SLC27A6//OSBPL8//APOA1//OSBPL2//STRA6//APOB//APOE
GO:0015079	potassium ion transmembrane transporter activity	Molecular function	8	159	448	17696	1.98742	0.0495506	0.954389	1.30495	0.0178571	KCNC3//KCND3//KCNH1//KCNS3//KCNIP1//ATP1B2//SLC24A5//KCNN1
GO:0016301	kinase activity	Molecular function	27	762	448	17696	1.39961	0.0498706	0.954389	1.30216	0.0602679	CHKA//ETNK1//TJP2//CHEK1//CSNK1D//DAPK1//PDGFRA//PRKAG1//CCNF//PLK2//STK32A//DAPK2//IRAK2//SBK1//MAP3K9//ATM//SNRK//BCR//WNK4//ACVR1B//PHKG1//MYLK4//JAK3//NTRK3//GLYCTK//CLP1//N4BP2

## Sheet: down-regulated mRNAs GO-BP
#Column "GO.ID" stands for the ID of gene ontology term
#Column "Term" stands for the name of gene ontology term
#Column "Ontology" stands for the ontology of GOID belongs to
#Column "Count" stands for the number of DE genes associated with the listed GOID
#Column "Pop.Hits" stands for the number of background population genes associated with the listed GOID
#Column "List.Total" stands for the total number of DE genes
#Column "Pop.Total" stands for the total number of background population genes
#Column "Fold.Enrichment" stands for the Fold Enrichment value of the GOID, it equals (Count/Pop.Hits)/(List.Total/Pop.Total)
#Column "Pvalue" stands for the significance testing value of the GOID
#Column "FDR" stands for the false discovery rate of the GOID, using Benjamini & Hochberg (1995) method
#Column "Enrichment.Score" stands for the Enrichment Score value of the GOID, it equals (-log10(Pvalue))
#Column "Gene.Ratio" stands for the Gene Ratio value genes associated with the GOID, it equals (Count/List.Total)
#Column "GENES" stands for the DE genes associated with the GOID
GO.ID	Term	Ontology	Count	Pop.Hits	List.Total	Pop.Total	Fold.Enrichment	Pvalue	FDR	Enrichment.Score	Gene.Ratio	GENES
GO:0051179	localization	Biological process	211	6746	453	18670	1.28909	2.48809e-06	0.0174514	5.60413	0.465784	GDNF//SEMA5A//ASPM//NTRK3//CXCL12//KIRREL3//RAPGEF2//SRPX//ADM//GREM1//ITGB2//CLU//APOA1//ISLR//RARRES2//SERPING1//BCR//THY1//WNT5A//SLC38A5//U2AF1//NUP43//AAAS//NOL6//PTTG1IP//RTP3//RPS4Y1//NAGPA//HACL1//CROT//SLC24A5//SLC26A11//WNK4//ATP10D//TRPC6//KCND3//KCNH1//KCNN1//KCNS3//SCN8A//TRPV6//CACNA1D//CAV1//TCN1//HEPHL1//ATOX1//SLC30A8//AQP9//SLC22A3//SLC25A33//SLC43A2//CHKA//APOBR//APOLD1//STOML1…
GO:0051234	establishment of localization	Biological process	170	5344	453	18670	1.31108	2.13312e-05	0.0476282	4.67098	0.375276	SRPX//ADM//GREM1//CLU//APOA1//ISLR//RARRES2//SERPING1//WNT5A//SLC38A5//U2AF1//NUP43//AAAS//NOL6//PTTG1IP//RTP3//RPS4Y1//NAGPA//HACL1//CROT//SLC24A5//SLC26A11//WNK4//ATP10D//TRPC6//KCND3//KCNH1//KCNN1//KCNS3//SCN8A//TRPV6//CACNA1D//CAV1//TCN1//HEPHL1//ATOX1//SLC30A8//AQP9//SLC22A3//SLC25A33//SLC43A2//CHKA//APOBR//APOLD1//STOML1//SEC23IP//TMED6//RIMS1//SNX13//TBC1D1//RAB43//RAB15//STX18//TBC1D2//RA…
GO:0015850	organic hydroxy compound transport	Biological process	19	262	453	18670	2.98881	2.34467e-05	0.0476282	4.62992	0.0419426	APOA1//APOE//PTCH1//SYT11//AKR1C1//AQP9//OSBPL8//APOB//CAV1//OSBPL2//GDNF//CXCL12//STRA6//ASIC3//CLU//RAB3B//PPARG//SLC22A3//SPP1
GO:0006810	transport	Biological process	166	5221	453	18670	1.31039	2.97988e-05	0.0476282	4.5258	0.366446	SRPX//ADM//GREM1//CLU//APOA1//ISLR//RARRES2//SERPING1//WNT5A//SLC38A5//U2AF1//NUP43//AAAS//NOL6//PTTG1IP//RTP3//RPS4Y1//NAGPA//HACL1//CROT//SLC24A5//SLC26A11//WNK4//ATP10D//TRPC6//KCND3//KCNH1//KCNN1//KCNS3//SCN8A//TRPV6//CACNA1D//CAV1//TCN1//HEPHL1//ATOX1//SLC30A8//AQP9//SLC22A3//SLC25A33//SLC43A2//CHKA//APOBR//APOLD1//STOML1//SEC23IP//TMED6//RIMS1//SNX13//TBC1D1//RAB43//RAB15//STX18//TBC1D2//RA…
GO:0051046	regulation of secretion	Biological process	39	811	453	18670	1.98194	3.97999e-05	0.0476282	4.40012	0.0860927	APOA1//WNT5A//SYT11//RAB15//RAB3B//TRPV6//SLC30A8//GDNF//CXCL12//AVPR2//CD84//BCR//ITGB2//CADPS//CACNA1H//INHBB//SREBF1//MIDN//RIMS1//TLR5//APOE//TNFAIP3//ATP13A2//CLEC5A//CD14//GSDMD//CASP1//KCNS3//CACNA1D//RAB11FIP1//RAB11FIP3//WNK4//AIF1//RASL10B//STC1//OAS2//PDCD6IP//IL17RC//SPP1
GO:0032879	regulation of localization	Biological process	101	2853	453	18670	1.45904	4.07427e-05	0.0476282	4.38995	0.222958	GREM1//BCR//THY1//APOA1//WNT5A//CAV1//EMP2//APOE//STC1//PTPRG//CSF1//CXCL17//RARRES2//ARHGEF7//WNK4//CLIP3//PTCH1//ALKBH7//APOB//PPARG//OSBPL8//SYT11//HAS2//NDRG4//RAB15//RAB3B//TRPV6//CDH13//MYSM1//ROBO4//FRMD5//FAM107A//S1PR1//AIF1//ELP5//MMP9//ATM//NTRK3//PDGFRA//SERPINB3//CXCL12//WNT5B//SEMA5A//SLC30A8//TRPC6//TBC1D1//ARHGDIG//ATP13A2//GDNF//KCNC3//KCND3//KCNH1//KCNS3//SCN8A//CACNA1H//AVPR2//…
GO:1901575	organic substance catabolic process	Biological process	81	2174	453	18670	1.53558	5.198e-05	0.0520839	4.28416	0.178808	RPS4Y1//DHX34//PATL1//HACL1//PHKG1//PPP1R3D//NUP43//PRKAG1//AAAS//OAS2//PPP1R8//FBXL14//RNF167//UBE3B//FBXO6//ADHFE1//FTCD//GCDH//IL4I1//SDS//CBS//IDO2//SMOX//CROT//ECHDC2//APOE//SCARF1//SPP1//SAT1//ALDH5A1//PSMB5//IGF2BP1//PLD6//PLCXD2//LIPE//PLCB2//SLFN13//APOA1//APOB//UBA7//CLN3//PGA3//LRSAM1//BGN//DERL2//RNF121//FBXO5//CCNF//PLK2//CLU//CSNK1D//GCLC//ACOXL//ENTPD8//ATM//FAM83D//RILP//FEN1//ARM…
GO:0006811	ion transport	Biological process	66	1715	453	18670	1.58608	0.000113886	0.0998499	3.94353	0.145695	SLC38A5//ATP10D//TRPC6//KCND3//KCNH1//KCNN1//KCNS3//SCN8A//TRPV6//CACNA1D//CAV1//WNK4//TCN1//HEPHL1//ATOX1//SLC30A8//SLC43A2//SLC26A11//ATP1B2//RIMS1//SYT11//SLC41A1//TUSC3//SLC22A3//LRRC8E//SLC4A9//SLC22A25//SLC16A2//AKR1C1//AQP9//CLN3//SLC46A1//CROT//SLC27A6//APOE//PPARG//OSBPL8//OSBPL2//VPS9D1//RTBDN//GDNF//CXCL12//APOA1//ATP13A2//SLC24A5//OSTM1//ASIC3//KCNC3//CACNA1H//STC1//ATP10B//PLCB2//UBA…
GO:0071679	commissural neuron axon guidance	Biological process	4	12	453	18670	13.738	0.000145034	0.11303	3.83853	0.00883002	GDNF//NCAM1//PTCH1//ROBO3
GO:0060627	regulation of vesicle-mediated transport	Biological process	28	544	453	18670	2.12132	0.000164271	0.11522	3.78444	0.0618102	GREM1//RAB15//RAB3B//SYT11//TRPV6//CDH13//CD84//BCR//ITGB2//LRSAM1//CLIP3//APOE//WNT5A//CD14//CADPS//CACNA1H//CLU//CAV1//APOA1//PPARG//CACNA1D//STX18//PDCD6IP//ATP13A2//RIMS1//NDRG4//CAV3//SLC30A8
GO:1903530	regulation of secretion by cell	Biological process	35	758	453	18670	1.90303	0.00021728	0.126678	3.66298	0.0772627	APOA1//WNT5A//SYT11//RAB15//RAB3B//TRPV6//SLC30A8//GDNF//CXCL12//CD84//BCR//ITGB2//CADPS//CACNA1H//INHBB//SREBF1//MIDN//RIMS1//TLR5//APOE//TNFAIP3//ATP13A2//CLEC5A//CD14//GSDMD//CASP1//KCNS3//CACNA1D//RAB11FIP1//RAB11FIP3//AIF1//RASL10B//PDCD6IP//IL17RC//SPP1
GO:0050918	positive chemotaxis	Biological process	8	68	453	18670	4.84872	0.000233263	0.126678	3.63215	0.01766	WNT5A//CDH13//S1PR1//NTRK3//CXCL12//GDNF//ROBO3//SEMA5A
GO:0046903	secretion	Biological process	63	1661	453	18670	1.56321	0.000247004	0.126678	3.6073	0.139073	CLU//APOA1//ISLR//RARRES2//SERPING1//WNT5A//CADPS//SYTL3//RAB15//RAB3B//RIMS1//GRM4//CAV1//SYT11//AQP9//TRPV6//SLC30A8//NAGPA//GDNF//CXCL12//AVPR2//ITGB6//CD84//CTSS//FCGR3B//ENPP4//CLEC5A//ARMC8//ANPEP//ITGB2//HRNR//LYZ//MMP9//SERPINB3//SLC2A5//TCN1//GSDMD//CD14//BCR//RAB11FIP1//SYNGR2//CACNA1H//INHBB//SREBF1//MIDN//ADM//GBP5//TLR5//APOE//TNFAIP3//ATP13A2//CASP1//KCNS3//CACNA1D//RAB11FIP3//WNK4/…
GO:0071702	organic substance transport	Biological process	98	2883	453	18670	1.40097	0.000252851	0.126678	3.59714	0.216336	APOA1//WNT5A//SLC38A5//U2AF1//NUP43//AAAS//NOL6//PTTG1IP//RTP3//RPS4Y1//NAGPA//HACL1//CROT//AQP9//SLC25A33//SLC43A2//CHKA//APOBR//APOLD1//STOML1//SEC23IP//TMED6//RIMS1//SNX13//TBC1D1//RAB43//RAB15//STX18//TBC1D2//RAB3B//SYTL3//CLIP3//APOE//PTCH1//SYT11//PDCD6IP//SNX20//MAMDC4//VPS53//RAB11FIP1//RILP//CADPS//MVB12B//SLC22A3//SLC4A9//SLC22A25//SLC16A2//AKR1C1//SLC2A5//SLC45A1//CLN3//LRRC8E//SLC46A1…
GO:0051049	regulation of transport	Biological process	69	1878	453	18670	1.51426	0.000305405	0.129747	3.51512	0.152318	GREM1//APOA1//WNT5A//CAV1//WNK4//CLIP3//APOE//PTCH1//SYT11//RAB15//RAB3B//TRPV6//CDH13//SLC30A8//TRPC6//ATP13A2//GDNF//CXCL12//KCNC3//KCND3//KCNH1//KCNS3//SCN8A//CACNA1H//AVPR2//CD84//BCR//ITGB2//STC1//LRSAM1//CD14//CADPS//OSBPL8//INHBB//SREBF1//MIDN//AAAS//RIMS1//CLU//TLR5//TNFAIP3//CLEC5A//GSDMD//CASP1//CACNA1D//YRDC//UBASH3B//THY1//CAV3//PPARG//RAB11FIP1//RAB11FIP3//AIF1//RASL10B//PCNT//ATP1B2…
GO:0001503	ossification	Biological process	22	398	453	18670	2.27817	0.000310522	0.129747	3.50791	0.0485651	SPP1//PHOSPHO1//MMP13//CLEC5A//LIMD1//CSF1//TPH1//TUFT1//S1PR1//GATA1//GREM1//THBS3//GDF5//FZD1//PTCH1//SKI//FBXO5//SUCO//WNT5A//PAM16//STC1//CHRDL1
GO:0009056	catabolic process	Biological process	90	2614	453	18670	1.419	0.00031447	0.129747	3.50242	0.198675	RPS4Y1//DHX34//PATL1//HACL1//PHKG1//PPP1R3D//NUP43//PRKAG1//AAAS//OAS2//PPP1R8//FBXL14//RNF167//UBE3B//FBXO6//ADHFE1//FTCD//GCDH//IL4I1//SDS//CBS//IDO2//SMOX//CROT//ECHDC2//APOE//SCARF1//SPP1//SRPX//CD84//LRSAM1//SAT1//ALDH5A1//PSMB5//DAPK1//DAPK2//ATM//FOXK1//RASIP1//PLK2//IGF2BP1//PLD6//PLCXD2//LIPE//PLCB2//SLFN13//CLN3//ATP13A2//UCHL1//APOA1//APOB//UBA7//PGA3//BGN//DERL2//RNF121//CTSS//MMP3//M…
GO:0009653	anatomical structure morphogenesis	Biological process	93	2735	453	18670	1.40143	0.000374675	0.142203	3.42635	0.205298	CDH13//CLU//GREM1//S1PR1//LEMD3//CXCL17//ANPEP//ROBO4//RASIP1//SAT1//THY1//APOLD1//CAV1//RBM15//ADM//HAS2//GDNF//PTCH1//TENM4//POU5F1//WNT5A//ATM//SKI//STC1//NDRG4//PHOSPHO1//MMP13//SEMA5A//TDRD7//BCL3//TNFAIP3//HES1//FZD1//STRA6//THBS3//COL6A3//COL7A1//NCAM1//CXCL12//ROBO3//UCHL1//KCNH1//CAV3//CACNA1H//GAS2//ITGB2//STRIP2//LIMD1//FLI1//ZNF281//PHLDB1//PLD6//PLK2//PPARG//ZMYM1//GATA1//CLEC1B//DYN…
GO:0015918	sterol transport	Biological process	10	112	453	18670	3.67983	0.000399149	0.142203	3.39887	0.0220751	APOA1//APOE//PTCH1//AKR1C1//APOB//CAV1//OSBPL2//CLU//PPARG//OSBPL8
GO:0006869	lipid transport	Biological process	21	380	453	18670	2.27762	0.000423958	0.142203	3.37268	0.0463576	APOA1//APOE//PTCH1//AKR1C1//AQP9//CROT//SLC27A6//PPARG//OSBPL8//OSBPL2//APOB//CAV1//STRA6//CLU//ATP10B//ATP10D//SPP1//CHKA//APOBR//APOLD1//STOML1
GO:1901565	organonitrogen compound catabolic process	Biological process	51	1296	453	18670	1.62185	0.000437729	0.142203	3.35879	0.112583	FBXL14//RNF167//UBE3B//FBXO6//ADHFE1//FTCD//GCDH//IL4I1//SDS//CBS//IDO2//SMOX//SAT1//ALDH5A1//PSMB5//UBA7//CLN3//PGA3//LRSAM1//BGN//DERL2//RNF121//FBXO5//CCNF//PLK2//CLU//CSNK1D//GCLC//APOE//APOB//ATM//FAM83D//RILP//ARMC8//UCHL1//MVB12B//CPQ//ANPEP//TRHDE//BLMH//DACT1//TNFAIP3//WNT5A//ENPP4//CTSS//PDCD6IP//CAV1//PTTG1IP//ATP13A2//GFAP//CAV3
GO:0050921	positive regulation of chemotaxis	Biological process	11	135	453	18670	3.35819	0.000457717	0.142203	3.3394	0.0242826	CSF1//CXCL17//RARRES2//WNT5A//CXCL12//SEMA5A//CDH13//S1PR1//NTRK3//AIF1//DAPK2
GO:0051239	regulation of multicellular organismal process	Biological process	107	3261	453	18670	1.35232	0.000466328	0.142203	3.33131	0.236203	GDNF//CCDC88B//ADM//CAV3//ASPM//PDCD1//JAK3//APOA1//WNT5A//CAV1//SREBF1//EMP2//HES1//CACNA1H//PHLDB1//APOE//PDGFRA//CXCL17//STC1//SKI//PTPRG//GREM1//SERPINB3//GATA1//NTRK3//NDRG4//FZD1//SCARF1//RAPGEF2//AIF1//PLK2//PPARG//ENPP4//CSF1//TPH1//PHOSPHO1//S1PR1//TENM4//MYRF//GDF5//TNFAIP3//UBA7//NLRX1//CD14//CD84//VSIG4//SLAMF6//BCL3//CASP1//CARD9//TLR5//CLU//AVPR2//TNKS2//PTCH1//IGF2BP1//EPS8L3//SERP…
GO:0051050	positive regulation of transport	Biological process	41	981	453	18670	1.72251	0.000506943	0.142203	3.29504	0.0905077	GREM1//WNT5A//CAV1//CLIP3//APOA1//APOE//PTCH1//SLC30A8//WNK4//TRPC6//GDNF//CXCL12//ITGB2//CD14//CADPS//CACNA1H//OSBPL8//INHBB//CLU//ATP13A2//CLEC5A//GSDMD//CASP1//BCR//THY1//RAB3B//CACNA1D//PPARG//AIF1//RASL10B//STC1//PCNT//ATP1B2//STAC//STX18//RAB15//PDCD6IP//IL17RC//SPP1//CTSS//CAV3
GO:0035239	tube morphogenesis	Biological process	39	920	453	18670	1.74712	0.000529398	0.142203	3.27622	0.0860927	S1PR1//LEMD3//CXCL17//ANPEP//ROBO4//RASIP1//SAT1//THY1//APOLD1//CAV1//RBM15//ADM//HAS2//GDNF//PTCH1//SKI//NDRG4//WNT5A//CDH13//GREM1//SEMA5A//HES1//PLK2//PPARG//EMP2//ITGB2//STRA6//PDGFRA//DACT1//APOB//APOE//CSF1//PGR//CAV3//TNFAIP3//MTSS1//WNK4//FZD1//RAPGEF2
GO:0140352	export from cell	Biological process	59	1574	453	18670	1.54488	0.000531759	0.142203	3.27429	0.130243	CLU//APOA1//ISLR//RARRES2//SERPING1//WNT5A//CADPS//SYTL3//RAB15//RAB3B//RIMS1//GRM4//SYT11//TRPV6//SLC30A8//NAGPA//GDNF//CXCL12//ATP1B2//ITGB6//CD84//CTSS//FCGR3B//ENPP4//CLEC5A//ARMC8//ANPEP//ITGB2//HRNR//LYZ//MMP9//SERPINB3//SLC2A5//TCN1//GSDMD//CD14//BCR//RAB11FIP1//SYNGR2//CACNA1H//INHBB//SREBF1//MIDN//ADM//GBP5//TLR5//APOE//TNFAIP3//ATP13A2//CASP1//KCNS3//CACNA1D//RAB11FIP3//AIF1//RASL10B//K…
GO:0010876	lipid localization	Biological process	22	415	453	18670	2.18485	0.000547401	0.142203	3.26169	0.0485651	CHKA//APOBR//APOLD1//STOML1//APOA1//APOE//PTCH1//ALKBH7//APOB//PPARG//OSBPL8//AKR1C1//AQP9//CROT//SLC27A6//OSBPL2//CAV1//STRA6//CLU//ATP10B//ATP10D//SPP1
GO:0045597	positive regulation of cell differentiation	Biological process	41	991	453	18670	1.70513	0.000619422	0.15511	3.20801	0.0905077	ASPM//SERPINB3//CSF1//APOB//CAV3//APOE//NTRK3//NDRG4//WNT5A//FZD1//SCARF1//RAPGEF2//GDF5//PPARG//RARRES2//TPH1//WNT5B//PTCH1//GATA1//ZNF16//ACVR1B//BEND6//TRPC6//FBXO5//SUCO//ISLR2//HES1//TENM4//CXCL12//SEMA5A//MAP6//FOXO6//GDNF//HAS2//APOA1//ARHGEF7//RIMS1//CPNE6//CSNK1D//GREM1//ADM
GO:0048585	negative regulation of response to stimulus	Biological process	62	1693	453	18670	1.50932	0.000691708	0.15511	3.16008	0.136865	CAV1//SERPING1//SIGIRR//ADM//PPARG//TNFAIP3//JAK3//APOA1//SNX13//UBASH3B//APOE//PDGFRA//NDRG4//DACT1//LEMD3//SKI//GREM1//WNT5A//FZD1//CHRDL1//LBH//CD14//RASIP1//LIMD1//NLRX1//ARHGEF7//CD84//BCR//UCHL1//CAV3//SERPINB3//PTTG1IP//BEND6//PTCH1//VSIG4//BCL3//SYNGAP1//SPP1//SEMA5A//CXCL17//PDCD1//THY1//AIF1//IGFBP6//PSMB5//WNT5B//CLU//PAM16//MRAP2//TNFRSF10A//CXCL12//ATF6B//DERL2//ATM//POLQ//PARPBP//PL…
GO:0022610	biological adhesion	Biological process	54	1425	453	18670	1.5618	0.0007221	0.15511	3.1414	0.119205	EMP2//THY1//CDH13//CSF1//COL6A3//COL7A1//FBLN7//S1PR1//HEPACAM//HES1//ISLR//ITGAE//ITGB2//ITGB6//BCAM//NCAM1//ATP1B2//NTM//ROM1//CXCL12//SPP1//SRPX//SCARF1//SEMA5A//MAGI1//MTSS1//FAT3//ROBO4//ROBO3//KIRREL3//CD84//TENM4//THBS3//ARHGDIG//FBLN2//CLDN7//PDCD1//CAV1//APOA1//AIF1//CCDC88B//JAK3//VSIG4//INHBB//ATM//FRMD5//BCR//ARHGEF7//FAM107A//GATA1//PDGFRA//UBASH3B//HAS2//WNT5A
GO:0010646	regulation of cell communication	Biological process	116	3637	453	18670	1.3145	0.000749107	0.15511	3.12546	0.256071	GADD45G//SHC2//CXCL17//GRM4//IRAK2//NTRK3//WNT5A//CAV1//SIGIRR//ADM//APOA1//TNFRSF10A//MAP3K9//PTCH1//GAS2//TSPEAR//SNX13//UBASH3B//NDRG4//CLIP3//TNFAIP3//INHBB//GDF5//INHBE//ACVR1B//SYT11//PDGFRA//CAV3//CNGA1//DACT1//SKI//CDKN1C//LEMD3//HES1//GREM1//FZD1//CHRDL1//FAM83D//SLC30A8//APOE//CARD9//LBH//GDNF//CXCL12//TLR5//CD14//NGEF//EPS8L1//BCR//EPS8L3//ARHGEF7//ARHGEF10//RASIP1//LIMD1//NLRX1//CDH13…
GO:0032940	secretion by cell	Biological process	57	1529	453	18670	1.53643	0.000757833	0.15511	3.12043	0.125828	CLU//APOA1//ISLR//RARRES2//SERPING1//WNT5A//CADPS//SYTL3//RAB15//RAB3B//RIMS1//GRM4//SYT11//TRPV6//SLC30A8//NAGPA//GDNF//CXCL12//ITGB6//CD84//CTSS//FCGR3B//ENPP4//CLEC5A//ARMC8//ANPEP//ITGB2//HRNR//LYZ//MMP9//SERPINB3//SLC2A5//TCN1//GSDMD//CD14//BCR//RAB11FIP1//SYNGR2//CACNA1H//INHBB//SREBF1//MIDN//ADM//GBP5//TLR5//APOE//TNFAIP3//ATP13A2//CASP1//KCNS3//CACNA1D//RAB11FIP3//AIF1//RASL10B//PDCD6IP//…
GO:0023051	regulation of signaling	Biological process	117	3679	453	18670	1.3107	0.000786993	0.15511	3.10403	0.258278	GADD45G//SHC2//CXCL17//GRM4//IRAK2//NTRK3//WNT5A//CAV1//SIGIRR//ADM//APOA1//TNFRSF10A//MAP3K9//PTCH1//GAS2//TSPEAR//SNX13//UBASH3B//NDRG4//CLIP3//TNFAIP3//INHBB//GDF5//INHBE//ACVR1B//SYT11//PDGFRA//CAV3//CNGA1//DACT1//SKI//CDKN1C//LEMD3//HES1//GREM1//FZD1//CHRDL1//FAM83D//SLC30A8//APOE//CARD9//LBH//GDNF//CXCL12//TLR5//CD14//NGEF//EPS8L1//BCR//EPS8L3//ARHGEF7//ARHGEF10//RASIP1//LIMD1//NLRX1//CDH13…
GO:0060443	mammary gland morphogenesis	Biological process	6	46	453	18670	5.37576	0.000812519	0.15511	3.09017	0.013245	CAV1//CSF1//WNT5A//PTCH1//PGR//CAV3
GO:0071675	regulation of mononuclear cell migration	Biological process	6	46	453	18670	5.37576	0.000812519	0.15511	3.09017	0.013245	CSF1//CXCL17//RARRES2//AIF1//CXCL12//GREM1
GO:0070306	lens fiber cell differentiation	Biological process	5	31	453	18670	6.64744	0.000829982	0.15511	3.08093	0.0110375	WNT5B//BFSP2//CDKN1C//TDRD7//NTRK3
GO:0030335	positive regulation of cell migration	Biological process	26	544	453	18670	1.96979	0.000845911	0.15511	3.07268	0.0573951	THY1//WNT5A//CSF1//CXCL17//RARRES2//ARHGEF7//HAS2//MMP9//AIF1//DAPK2//CXCL12//PLK2//ACVR1B//FBXO5//SEMA5A//RAPGEF2//CDH13//FAM107A//S1PR1//ELP5//ATM//NTRK3//PDGFRA//SERPINB3//WNT5B//CAV1
GO:0006812	cation transport	Biological process	46	1170	453	18670	1.62038	0.000857334	0.15511	3.06685	0.101545	KCND3//KCNH1//KCNN1//KCNS3//SCN8A//TRPV6//CACNA1D//CAV1//TCN1//HEPHL1//ATOX1//TRPC6//SLC30A8//WNK4//SYT11//SLC41A1//TUSC3//SLC22A3//CLN3//SLC38A5//SLC46A1//VPS9D1//GDNF//CXCL12//SLC24A5//ASIC3//ATP1B2//PLCB2//UBASH3B//THY1//RAB3B//STC1//CAV3//CACNA1H//KCNIP1//KCNC3//CNGA1//ATP13A2//TMEM163//AHNAK//STAC//DAPK1//CD84//MMP9//CTSS//ATP10D
GO:0006468	protein phosphorylation	Biological process	70	1985	453	18670	1.45339	0.000862458	0.15511	3.06426	0.154525	CCNF//SHC2//GDNF//JAK3//MAP3K9//NCAM1//PDGFRA//PSMB5//SYNGAP1//RAPGEF2//GADD45G//CXCL17//GRM4//IRAK2//NTRK3//WNT5A//CAV1//APOA1//CSNK1D//AIF1//CLIP3//MMP9//RARRES2//FZD1//THY1//PPP1R1B//UBASH3B//CAV3//CHEK1//ATM//GREM1//TNFRSF10A//TRPC6//INHBB//GDF5//INHBE//ACVR1B//PLK2//STK32A//SBK1//CLEC1B//EMP2//OSBPL8//CARD9//HES1//APOE//UCHL1//LBH//SERPINB3//CDKN1C//TNFAIP3//CSF1//PRKAG1//DACT1//DAPK1//ATP13…
GO:0016310	phosphorylation	Biological process	82	2419	453	18670	1.39709	0.000978413	0.167101	3.00948	0.181015	CCNF//SHC2//GDNF//JAK3//MAP3K9//NCAM1//PDGFRA//PSMB5//SYNGAP1//RAPGEF2//GADD45G//CXCL17//GRM4//IRAK2//NTRK3//WNT5A//CAV1//APOA1//CSNK1D//AIF1//CLIP3//MMP9//RARRES2//FZD1//SLC25A33//NUP43//PRKAG1//AAAS//PLK2//CHEK1//GLYCTK//DAPK1//DAPK2//MYLK4//LIPE//ATM//PHKG1//SNRK//BCR//WNK4//ACVR1B//THY1//PPP1R1B//UBASH3B//CAV3//GREM1//TNFRSF10A//TRPC6//INHBB//GDF5//INHBE//STK32A//SBK1//CLEC1B//EMP2//OSBPL8//C…
GO:0046850	regulation of bone remodeling	Biological process	6	48	453	18670	5.15177	0.00102197	0.167101	2.99056	0.013245	S1PR1//TNFAIP3//UBASH3B//SPP1//GREM1//SUCO
GO:0040007	growth	Biological process	40	986	453	18670	1.67197	0.00104606	0.167101	2.98044	0.0883002	GAS2//FAM107A//S1PR1//WNT5A//MMP13//THBS3//STC1//COL6A3//COL7A1//EXTL3//DERL2//SLC25A33//CCDC85B//PPARG//ACVR1B//APOE//CDKN1C//ATM//TNKS2//HEPACAM//MCTS1//ING3//GDF5//PTCH1//CSF1//CPQ//ISLR2//PRMT2//ADM//ASPM//STRA6//SEMA5A//SPP1//NTRK3//CXCL12//TENM4//NDRG4//CAV3//RIMS1//CPNE6
GO:0010720	positive regulation of cell development	Biological process	26	553	453	18670	1.93773	0.00107113	0.167101	2.97016	0.0573951	ASPM//APOE//NTRK3//NDRG4//WNT5A//FZD1//SCARF1//RAPGEF2//BEND6//TRPC6//GDF5//ISLR2//HES1//TENM4//PPARG//CXCL12//SEMA5A//MAP6//FOXO6//HAS2//APOA1//ARHGEF7//RIMS1//CPNE6//CSF1//CSNK1D
GO:0048589	developmental growth	Biological process	30	674	453	18670	1.83446	0.00109016	0.167101	2.96251	0.0662252	GAS2//S1PR1//WNT5A//MMP13//THBS3//STC1//COL6A3//COL7A1//APOE//CDKN1C//ATM//TNKS2//GDF5//PTCH1//CSF1//CPQ//ISLR2//PRMT2//SEMA5A//SPP1//NTRK3//CXCL12//TENM4//NDRG4//CAV3//RIMS1//CPNE6//ADM//ASPM//STRA6
GO:0007155	cell adhesion	Biological process	53	1418	453	18670	1.54044	0.00110364	0.167101	2.95717	0.116998	EMP2//THY1//CDH13//CSF1//FAT3//ROBO4//ROBO3//KIRREL3//CD84//TENM4//ITGB2//ITGB6//BCAM//THBS3//ARHGDIG//SEMA5A//FBLN2//CLDN7//S1PR1//PDCD1//CAV1//APOA1//AIF1//CCDC88B//HES1//JAK3//VSIG4//ATM//CXCL12//FRMD5//BCR//ARHGEF7//FAM107A//GATA1//PDGFRA//UBASH3B//HAS2//WNT5A//COL6A3//COL7A1//FBLN7//HEPACAM//ISLR//ITGAE//NCAM1//ATP1B2//NTM//ROM1//SPP1//SRPX//SCARF1//MAGI1//MTSS1
GO:0060603	mammary gland duct morphogenesis	Biological process	5	33	453	18670	6.24456	0.00111411	0.167101	2.95307	0.0110375	CSF1//WNT5A//PGR//CAV3//PTCH1
GO:0065008	regulation of biological quality	Biological process	126	4052	453	18670	1.28158	0.00111973	0.167101	2.95089	0.278146	ATM//CLN3//FOXK1//LYZ//TNFAIP3//DRD5//AVPR2//ADM//CAV3//SLC2A5//RASL10B//CAV1//SREBF1//EMP2//YRDC//CPQ//SPP1//ATP13A2//SLC24A5//APOE//CXCL12//STC1//ATOX1//COX19//SLC46A1//SLC30A8//ATP1B2//NOP10//PDGFRA//TRPC6//RIMS1//GRM4//ENPP4//GATA1//SERPING1//FLI1//PPP1R1B//APOA1//PPARG//GAS2//ITGB2//STRIP2//LIMD1//ALDH5A1//IGF2BP1//CROCC//RILP//ALKBH7//APOB//OSBPL8//SLC41A1//CADPS//NTRK3//SCN8A//CACNA1H//SDS…
GO:0031346	positive regulation of cell projection organization	Biological process	20	383	453	18670	2.15217	0.00115728	0.169108	2.93656	0.0441501	FSCN1//APOE//NTRK3//NDRG4//WNT5A//FZD1//SCARF1//RAPGEF2//CROCC//ISLR2//CXCL12//SEMA5A//MAP6//FOXO6//EPS8L1//EPS8L3//RIMS1//CPNE6//ZMYND10//ARHGEF7
GO:0034104	negative regulation of tissue remodeling	Biological process	4	20	453	18670	8.24283	0.00121694	0.172586	2.91473	0.00883002	TNFAIP3//UBASH3B//GREM1//BCR
GO:0033036	macromolecule localization	Biological process	102	3168	453	18670	1.32697	0.00126067	0.172586	2.8994	0.225166	APOA1//WNT5A//U2AF1//NUP43//AAAS//NOL6//PTTG1IP//RTP3//RPS4Y1//NAGPA//HACL1//CROT//CHKA//APOBR//APOLD1//STOML1//SEC23IP//TMED6//RIMS1//SNX13//TBC1D1//RAB43//RAB15//STX18//TBC1D2//RAB3B//SYTL3//GNGT1//WNK4//CAV1//CAV3//CROCC//APOE//PTCH1//ALKBH7//APOB//PPARG//OSBPL8//PDCD6IP//SNX20//MAMDC4//VPS53//RAB11FIP1//RILP//CADPS//MVB12B//AKR1C1//AQP9//SLC27A6//OSBPL2//CLU//SLC30A8//PAM16//DERL2//ARHGDIG//A…
GO:0010648	negative regulation of cell communication	Biological process	54	1461	453	18670	1.52331	0.0012719	0.172586	2.89555	0.119205	CAV1//SIGIRR//ADM//APOA1//SNX13//UBASH3B//NDRG4//DACT1//LEMD3//SKI//GREM1//WNT5A//FZD1//CHRDL1//LBH//CD14//TNFAIP3//RASIP1//LIMD1//NLRX1//ARHGEF7//APOE//UCHL1//CAV3//SERPINB3//PTTG1IP//BEND6//PTCH1//BCL3//SYNGAP1//INHBB//SREBF1//MIDN//SYT11//THY1//PLK2//DRD5//PPARG//RAB11FIP1//RAB11FIP3//IGFBP6//PSMB5//WNT5B//CLU//PAM16//MRAP2//TNFRSF10A//CXCL12//ATF6B//ATM//GCLC//GATA1//GDNF//MMP9
GO:0019915	lipid storage	Biological process	7	68	453	18670	4.24263	0.00127951	0.172586	2.89296	0.0154525	APOE//ALKBH7//APOB//PPARG//OSBPL8//APOA1//CAV1
GO:0023057	negative regulation of signaling	Biological process	54	1465	453	18670	1.51916	0.00135154	0.176773	2.86917	0.119205	CAV1//SIGIRR//ADM//APOA1//SNX13//UBASH3B//NDRG4//DACT1//LEMD3//SKI//GREM1//WNT5A//FZD1//CHRDL1//LBH//CD14//TNFAIP3//RASIP1//LIMD1//NLRX1//ARHGEF7//APOE//UCHL1//CAV3//SERPINB3//PTTG1IP//BEND6//PTCH1//BCL3//SYNGAP1//INHBB//SREBF1//MIDN//SYT11//THY1//PLK2//DRD5//PPARG//RAB11FIP1//RAB11FIP3//IGFBP6//PSMB5//WNT5B//CLU//PAM16//MRAP2//TNFRSF10A//CXCL12//ATF6B//ATM//GCLC//GATA1//GDNF//MMP9
GO:0050769	positive regulation of neurogenesis	Biological process	23	474	453	18670	1.99984	0.00136096	0.176773	2.86616	0.0507726	ASPM//APOE//NTRK3//NDRG4//WNT5A//FZD1//SCARF1//RAPGEF2//BEND6//TRPC6//GDF5//ISLR2//HES1//TENM4//PPARG//CXCL12//SEMA5A//MAP6//FOXO6//RIMS1//CPNE6//CSF1//CSNK1D
GO:0010977	negative regulation of neuron projection development	Biological process	11	155	453	18670	2.92487	0.00143746	0.176811	2.8424	0.0242826	SPP1//WNT5A//SEMA5A//THY1//SYNGAP1//TRPC6//RAPGEF2//PLK2//NGEF//APOE//PTPRG
GO:0007017	microtubule-based process	Biological process	32	750	453	18670	1.75847	0.0014942	0.176811	2.82559	0.0706402	MAP6//PCNT//AAAS//CCDC114//KIF6//KIF21B//KIFC1//DYNC2H1//CSNK1D//ASPM//NTMT1//PLK2//FBXO5//CROCC//CNTLN//PDCD6IP//CCNF//UCHL1//CLIP3//CAV3//CCDC88B//TTC21A//ZMYND10//C10ORF90//CEP76//CHEK1//CLN3//RHOT2//ARHGEF10//FAM107A//PHLDB1//VBP1
GO:0034378	chylomicron assembly	Biological process	3	10	453	18670	12.3642	0.00149956	0.176811	2.82404	0.00662252	APOA1//APOB//APOE
GO:0034447	very-low-density lipoprotein particle clearance	Biological process	3	10	453	18670	12.3642	0.00149956	0.176811	2.82404	0.00662252	APOB//APOE//APOBR
GO:0048021	regulation of melanin biosynthetic process	Biological process	3	10	453	18670	12.3642	0.00149956	0.176811	2.82404	0.00662252	SLC24A5//WNT5A//RAPGEF2
GO:0046849	bone remodeling	Biological process	8	90	453	18670	3.66348	0.00154024	0.176811	2.81241	0.01766	GDF5//S1PR1//TNFAIP3//UBASH3B//SPP1//SUCO//GREM1//TPH1
GO:2000147	positive regulation of cell motility	Biological process	26	568	453	18670	1.88656	0.00156264	0.176811	2.80614	0.0573951	THY1//WNT5A//CSF1//CXCL17//RARRES2//ARHGEF7//HAS2//CDH13//FAM107A//S1PR1//AIF1//ELP5//MMP9//ATM//NTRK3//PDGFRA//SERPINB3//CXCL12//WNT5B//CAV1//SEMA5A//DAPK2//PLK2//ACVR1B//FBXO5//RAPGEF2
GO:0030514	negative regulation of BMP signaling pathway	Biological process	6	52	453	18670	4.75548	0.00156291	0.176811	2.80607	0.013245	LEMD3//GREM1//SKI//WNT5A//FZD1//CHRDL1
GO:0030510	regulation of BMP signaling pathway	Biological process	8	91	453	18670	3.62322	0.00165368	0.179129	2.78155	0.01766	HES1//GDF5//LEMD3//GREM1//SKI//WNT5A//FZD1//CHRDL1
GO:0071695	anatomical structure maturation	Biological process	14	232	453	18670	2.48706	0.0016615	0.179129	2.7795	0.0309051	FBXO5//S1PR1//PGR//C1QA//SCARF1//PLD6//PHOSPHO1//CDKN1C//THBS3//HES1//PPARG//BFSP2//WNT5A//GREM1
GO:0003417	growth plate cartilage development	Biological process	5	36	453	18670	5.72418	0.00166731	0.179129	2.77798	0.0110375	STC1//COL6A3//COL7A1//MMP13//THBS3
GO:0050702	interleukin-1 beta secretion	Biological process	6	53	453	18670	4.66575	0.00172697	0.179129	2.76271	0.013245	APOA1//TNFAIP3//WNT5A//GSDMD//CASP1//GBP5
GO:0030198	extracellular matrix organization	Biological process	19	368	453	18670	2.1279	0.0017335	0.179129	2.76108	0.0419426	CTSS//MMP3//MMP9//MMP13//GREM1//GAS2//HAS2//FSCN1//PHLDB1//COL6A3//COL7A1//FBLN2//ITGAE//ITGB2//ITGB6//PDGFRA//BCL3//BGN//SPP1
GO:0022604	regulation of cell morphogenesis	Biological process	23	484	453	18670	1.95852	0.00178194	0.179129	2.74911	0.0507726	GAS2//ITGB2//STRIP2//LIMD1//APOE//ISLR2//SPP1//NTRK3//CXCL12//SEMA5A//WNT5A//THY1//SYNGAP1//MAP6//TRPC6//RAPGEF2//NGEF//HAS2//APOA1//ARHGEF7//RIMS1//CPNE6//ZMYM1
GO:0030334	regulation of cell migration	Biological process	38	950	453	18670	1.64857	0.00178382	0.179129	2.74865	0.0838852	BCR//THY1//EMP2//WNT5A//APOE//STC1//PTPRG//CSF1//CXCL17//RARRES2//ARHGEF7//HAS2//NDRG4//CDH13//FAM107A//S1PR1//AIF1//ELP5//MMP9//ATM//NTRK3//PDGFRA//SERPINB3//CXCL12//WNT5B//CAV1//SEMA5A//OSBPL8//PPARG//DAPK2//GREM1//PLK2//ACVR1B//FBXO5//RAPGEF2//MYSM1//ROBO4//FRMD5
GO:0043062	extracellular structure organization	Biological process	19	369	453	18670	2.12214	0.00178771	0.179129	2.7477	0.0419426	CTSS//MMP3//MMP9//MMP13//COL6A3//COL7A1//FBLN2//ITGAE//ITGB2//ITGB6//PDGFRA//BCL3//BGN//SPP1//GREM1//GAS2//HAS2//FSCN1//PHLDB1
GO:0009612	response to mechanical stimulus	Biological process	13	210	453	18670	2.55135	0.00191951	0.189626	2.71681	0.0286976	XPC//CAV3//STRA6//CXCL12//ASIC3//CHEK1//GCLC//TLR5//CASP1//TNFRSF10A//PPARG//PTCH1//GDF5
GO:0055085	transmembrane transport	Biological process	57	1594	453	18670	1.47378	0.00198038	0.192922	2.70325	0.125828	SLC38A5//SLC22A3//ATP1B2//CLIP3//SLC2A5//LRRC8E//VPS9D1//PAM16//WNK4//TRPC6//ATP13A2//SLC24A5//OSTM1//ATP10D//ASIC3//KCNC3//KCND3//KCNH1//KCNS3//SCN8A//CACNA1H//SLC41A1//OSBPL8//PLCB2//UBASH3B//THY1//ATOX1//CAV3//CACNA1D//CLU//BCR//TRPV6//SLC30A8//KCNIP1//KCNN1//AQP9//STRA6//CNGA1//SLC4A9//CAV1//TMEM163//AHNAK//STAC//SLC26A11//SLC43A2//SLC46A1//TUSC3//SLC45A1//SLC25A33//DAPK1//MMP9//CTSS//APOA1//…
GO:0006576	cellular biogenic amine metabolic process	Biological process	6	55	453	18670	4.49609	0.00209394	0.19624	2.67904	0.013245	GCDH//IDO2//CHKA//SMOX//SAT1//TPH1
GO:1903532	positive regulation of secretion by cell	Biological process	20	403	453	18670	2.04537	0.00211141	0.19624	2.67543	0.0441501	WNT5A//SLC30A8//GDNF//CXCL12//ITGB2//CADPS//CACNA1H//INHBB//ATP13A2//CLEC5A//CD14//GSDMD//CASP1//AIF1//RASL10B//CACNA1D//RAB15//PDCD6IP//IL17RC//SPP1
GO:0019068	virion assembly	Biological process	5	38	453	18670	5.42291	0.00213359	0.19624	2.67089	0.0110375	PDCD6IP//MVB12B//LRSAM1//RAB43//APOE
GO:0050892	intestinal absorption	Biological process	5	38	453	18670	5.42291	0.00213359	0.19624	2.67089	0.0110375	AKR1C1//APOA1//SLC46A1//SLC2A5//TJP2
GO:1903364	positive regulation of cellular protein catabolic process	Biological process	10	140	453	18670	2.94387	0.00222397	0.19624	2.65287	0.0220751	PLK2//CLU//CSNK1D//GCLC//APOE//CAV1//CAV3//DACT1//TNFAIP3//PTTG1IP
GO:0040017	positive regulation of locomotion	Biological process	26	583	453	18670	1.83802	0.00223728	0.19624	2.65028	0.0573951	THY1//WNT5A//CSF1//CXCL17//RARRES2//ARHGEF7//HAS2//CDH13//FAM107A//S1PR1//AIF1//ELP5//MMP9//ATM//NTRK3//PDGFRA//SERPINB3//CXCL12//WNT5B//CAV1//SEMA5A//DAPK2//PLK2//ACVR1B//FBXO5//RAPGEF2
GO:0150076	neuroinflammatory response	Biological process	7	75	453	18670	3.84665	0.00226673	0.19624	2.6446	0.0154525	CLU//AIF1//ITGB2//C1QA//MMP3//MMP9//ATM
GO:0051272	positive regulation of cellular component movement	Biological process	26	585	453	18670	1.83174	0.00234374	0.19624	2.63009	0.0573951	THY1//WNT5A//CSF1//CXCL17//RARRES2//ARHGEF7//HAS2//CDH13//FAM107A//S1PR1//AIF1//ELP5//MMP9//ATM//NTRK3//PDGFRA//SERPINB3//CXCL12//WNT5B//CAV1//SEMA5A//DAPK2//PLK2//ACVR1B//FBXO5//RAPGEF2
GO:0090092	regulation of transmembrane receptor protein serine/threonine kinase signaling pathway	Biological process	14	241	453	18670	2.39418	0.00236295	0.19624	2.62655	0.0309051	INHBB//GDF5//INHBE//ACVR1B//CAV3//CDKN1C//LEMD3//SKI//CAV1//HES1//GREM1//WNT5A//FZD1//CHRDL1
GO:0015711	organic anion transport	Biological process	23	495	453	18670	1.915	0.00236895	0.19624	2.62544	0.0507726	SLC38A5//SLC43A2//RIMS1//SLC4A9//SLC16A2//AKR1C1//AQP9//CLN3//LRRC8E//SLC46A1//CROT//SLC27A6//APOE//PPARG//OSBPL8//OSBPL2//RTBDN//APOA1//ASIC3//ATP10B//ATP10D//STRA6//SLC22A25
GO:0051180	vitamin transport	Biological process	5	39	453	18670	5.28386	0.00239933	0.19624	2.61991	0.0110375	SLC46A1//TCN1//RTBDN//STRA6//APOA1
GO:0010771	negative regulation of cell morphogenesis involved in differentiation	Biological process	8	97	453	18670	3.3991	0.00248031	0.19624	2.60549	0.01766	SPP1//WNT5A//SEMA5A//THY1//SYNGAP1//TRPC6//RAPGEF2//NGEF
GO:0017157	regulation of exocytosis	Biological process	13	217	453	18670	2.46905	0.00255777	0.19624	2.59214	0.0286976	SYT11//TRPV6//CD84//BCR//ITGB2//CADPS//CACNA1H//CACNA1D//RAB15//PDCD6IP//ATP13A2//RIMS1//RAB3B
GO:0050920	regulation of chemotaxis	Biological process	13	217	453	18670	2.46905	0.00255777	0.19624	2.59214	0.0286976	CSF1//CXCL17//RARRES2//WNT5A//CXCL12//SEMA5A//AIF1//CDH13//S1PR1//NTRK3//DAPK2//GREM1//PDGFRA
GO:0007267	cell-cell signaling	Biological process	64	1858	453	18670	1.41965	0.00257501	0.19624	2.58922	0.14128	DRD5//APOA1//WNT5A//PLCB2//GRM4//KCNN1//CPNE6//RIMS1//APOE//SYT11//CSNK1D//DACT1//TNKS2//WNT5B//LRRFIP2//CADPS//SLC30A8//SKI//TNFAIP3//GDNF//CXCL12//SERPINB3//FZD1//PGR//ITGB6//HES1//INHBB//SREBF1//MIDN//ADM//PLK2//SYNGAP1//RAPGEF2//GBP5//TLR5//CLEC5A//CD14//GSDMD//CASP1//KCNS3//CACNA1D//BCR//RAB3B//PSMB5//RAB11FIP1//RAB11FIP3//GREM1//IGFBP6//CAV1//LIMD1//AIF1//ASPM//SEMA5A//RASL10B//FAM107A//IL1…
GO:0042325	regulation of phosphorylation	Biological process	57	1614	453	18670	1.45552	0.00260745	0.19624	2.58378	0.125828	CCNF//GADD45G//SHC2//CXCL17//GRM4//IRAK2//NTRK3//WNT5A//CAV1//APOA1//CSNK1D//AIF1//CLIP3//MMP9//RARRES2//FZD1//SLC25A33//NUP43//PRKAG1//AAAS//THY1//PPP1R1B//UBASH3B//CAV3//GREM1//TNFRSF10A//MAP3K9//TRPC6//INHBB//GDF5//INHBE//ACVR1B//EMP2//OSBPL8//CARD9//ATM//COX11//MIDN//CDKN1C//ZNF16//HES1//APOE//UCHL1//LBH//SYNGAP1//PDGFRA//SERPINB3//TNFAIP3//CSF1//RAPGEF2//DACT1//ITGB2//GATA1//FAM83D//NDRG4//C…
GO:0045807	positive regulation of endocytosis	Biological process	8	98	453	18670	3.36442	0.00264492	0.19624	2.57759	0.01766	GREM1//CLU//PPARG//CAV3//CLIP3//APOE//WNT5A//CD14
GO:1900376	regulation of secondary metabolite biosynthetic process	Biological process	3	12	453	18670	10.3035	0.00265156	0.19624	2.5765	0.00662252	SLC24A5//WNT5A//RAPGEF2
GO:1904953	Wnt signaling pathway involved in midbrain dopaminergic neuron differentiation	Biological process	3	12	453	18670	10.3035	0.00265156	0.19624	2.5765	0.00662252	WNT5A//CSNK1D//FZD1
GO:0009072	aromatic amino acid family metabolic process	Biological process	5	40	453	18670	5.15177	0.00268833	0.19624	2.57052	0.0110375	FTCD//IL4I1//GCDH//IDO2//TPH1
GO:0009306	protein secretion	Biological process	26	591	453	18670	1.81314	0.00268946	0.19624	2.57033	0.0573951	APOA1//WNT5A//SLC30A8//NAGPA//ITGB6//INHBB//SREBF1//MIDN//GBP5//TLR5//APOE//TNFAIP3//ATP13A2//CLEC5A//CD14//GSDMD//CASP1//KCNS3//CACNA1D//RAB11FIP1//RAB11FIP3//AIF1//SYT11//IL17RC//RAB15//RAB3B
GO:0046605	regulation of centrosome cycle	Biological process	6	58	453	18670	4.26353	0.00275095	0.19624	2.56052	0.013245	PDCD6IP//CCNF//PLK2//C10ORF90//CEP76//CHEK1
GO:0035592	establishment of protein localization to extracellular region	Biological process	26	592	453	18670	1.81008	0.0027511	0.19624	2.56049	0.0573951	APOA1//WNT5A//RAB15//RAB3B//SLC30A8//NAGPA//ITGB6//INHBB//SREBF1//MIDN//GBP5//TLR5//APOE//TNFAIP3//ATP13A2//CLEC5A//CD14//GSDMD//CASP1//KCNS3//CACNA1D//RAB11FIP1//RAB11FIP3//AIF1//SYT11//IL17RC
GO:0030301	cholesterol transport	Biological process	8	99	453	18670	3.33043	0.00281795	0.19624	2.55007	0.01766	APOA1//APOE//PTCH1//AKR1C1//OSBPL2//APOB//CLU//CAV1
GO:0055065	metal ion homeostasis	Biological process	28	655	453	18670	1.76183	0.00281914	0.19624	2.54988	0.0618102	DRD5//ATP13A2//SLC24A5//APOE//CXCL12//STC1//CAV1//ATOX1//COX19//SLC46A1//SLC30A8//ATP1B2//ADM//PDGFRA//TRPC6//CAV3//SLC41A1//AVPR2//PLCB2//UBASH3B//THY1//CLN3//S1PR1//HEPHL1//TRPV6//WNT5A//CACNA1D//COX11
GO:0002790	peptide secretion	Biological process	27	624	453	18670	1.7833	0.00282333	0.19624	2.54924	0.0596026	APOA1//WNT5A//RAB15//RAB3B//SLC30A8//NAGPA//ITGB6//INHBB//SREBF1//MIDN//GBP5//TLR5//APOE//TNFAIP3//ATP13A2//CLEC5A//CD14//GSDMD//CASP1//KCNS3//CACNA1D//RAB11FIP1//RAB11FIP3//AIF1//RASL10B//SYT11//IL17RC
GO:0030325	adrenal gland development	Biological process	4	25	453	18670	6.59426	0.00288727	0.19624	2.53951	0.00883002	CDKN1C//APOA1//PDGFRA//STRA6
GO:0050927	positive regulation of positive chemotaxis	Biological process	4	25	453	18670	6.59426	0.00288727	0.19624	2.53951	0.00883002	CXCL12//CDH13//S1PR1//NTRK3
GO:0060444	branching involved in mammary gland duct morphogenesis	Biological process	4	25	453	18670	6.59426	0.00288727	0.19624	2.53951	0.00883002	WNT5A//PGR//CAV3//CSF1
GO:0090025	regulation of monocyte chemotaxis	Biological process	4	25	453	18670	6.59426	0.00288727	0.19624	2.53951	0.00883002	AIF1//CXCL17//CXCL12//GREM1
GO:0035295	tube development	Biological process	42	1110	453	18670	1.55945	0.00291036	0.19624	2.53605	0.0927152	S1PR1//LEMD3//CXCL17//ANPEP//ROBO4//RASIP1//SAT1//THY1//APOLD1//CAV1//RBM15//ADM//HAS2//GDNF//PTCH1//SKI//NDRG4//WNT5A//CDH13//GREM1//SEMA5A//HES1//PLK2//PPARG//DACT1//PDGFRA//STRA6//SREBF1//EMP2//ITGB2//PGR//CLMP//RARRES2//APOB//APOE//CSF1//CAV3//TNFAIP3//MTSS1//WNK4//FZD1//RAPGEF2
GO:0010769	regulation of cell morphogenesis involved in differentiation	Biological process	16	301	453	18670	2.19078	0.00292743	0.19624	2.53351	0.0353201	APOE//ISLR2//SPP1//NTRK3//CXCL12//SEMA5A//WNT5A//THY1//SYNGAP1//MAP6//TRPC6//RAPGEF2//NGEF//HAS2//APOA1//ARHGEF7
GO:0006796	phosphate-containing compound metabolic process	Biological process	103	3289	453	18670	1.29068	0.00293773	0.19624	2.53199	0.227373	CCNF//SHC2//GDNF//JAK3//MAP3K9//NCAM1//PDGFRA//PSMB5//SYNGAP1//RAPGEF2//GADD45G//CXCL17//GRM4//IRAK2//NTRK3//WNT5A//CAV1//APOA1//CSNK1D//AIF1//CLIP3//MMP9//RARRES2//FZD1//SLC25A33//FBP2//NUP43//PRKAG1//AAAS//PLK2//CHEK1//GLYCTK//DAPK1//DAPK2//MYLK4//LIPE//ATM//PHKG1//SNRK//BCR//WNK4//ACVR1B//THY1//PPP1R1B//UBASH3B//CAV3//PPP1R3D//PTPRG//PIGL//THEM5//PLCB2//CHKA//PHOSPHO1//ETNK1//ALDH5A1//PLD6//PI…
GO:0031102	neuron projection regeneration	Biological process	6	59	453	18670	4.19127	0.00300095	0.198572	2.52274	0.013245	APOA1//SCARF1//SPP1//NTRK3//THY1//ADM
GO:0016477	cell migration	Biological process	56	1592	453	18670	1.44974	0.00309552	0.201231	2.50927	0.12362	GDNF//SEMA5A//ASPM//NTRK3//CXCL12//KIRREL3//RAPGEF2//GREM1//ITGB2//BCR//THY1//EMP2//WNT5A//APOE//STC1//PTPRG//CSF1//CXCL17//RARRES2//ARHGEF7//HAS2//NDRG4//MYSM1//ROBO4//FRMD5//CDH13//FAM107A//S1PR1//AIF1//ELP5//MMP9//ATM//PDGFRA//SERPINB3//WNT5B//CAV1//OSBPL8//APOA1//PPARG//APOB//ATP1B2//TNFRSF10A//CD84//IL17RC//DAPK2//PLK2//ACVR1B//FBXO5//HES1//ITGB6//CD248//STRIP2//FSCN1//TNFAIP3//FAM83D//LIMD1
GO:0051130	positive regulation of cellular component organization	Biological process	44	1181	453	18670	1.5355	0.00309851	0.201231	2.50885	0.0971302	GREM1//FSCN1//PLD6//APOE//NTRK3//NDRG4//WNT5A//FZD1//SCARF1//RAPGEF2//SEMA5A//SREBF1//CAV3//ATM//HMBOX1//TNKS2//MMP3//CLU//RASIP1//CROCC//ISLR2//CLIP3//CD14//FEN1//CXCL12//MAP6//APOA1//ARHGEF10//THY1//PPARG//FOXO6//MMP9//EPS8L1//EPS8L3//GBP5//STX18//PDCD6IP//CAV1//RIMS1//CPNE6//PHLDB1//ZMYND10//ARHGEF7//LRSAM1
GO:0048518	positive regulation of biological process	Biological process	179	6229	453	18670	1.18435	0.00317322	0.203125	2.4985	0.395143	GADD45G//SHC2//CXCL17//GRM4//IRAK2//NTRK3//WNT5A//GDNF//CCDC88B//SERPING1//CSNK1D//AIF1//CLIP3//MMP9//RARRES2//FZD1//CDH13//CXCL12//SEMA5A//CSF1//EMP2//ASPM//GREM1//PSMB5//CARD9//THY1//PPARG//CASP1//TNFRSF10A//CLU//C1QA//C1QB//VSIG4//PLK2//ATM//RBM15//MAP3K9//ADM//ADRA1D//FBXO5//MCTS1//HAS2//HES1//DERL2//PDGFRA//AVPR2//CD248//SERPINB3//ZNF16//SLC25A33//CAV3//DAPK1//CAV1//FSCN1//RIMS1//APOB//PRKAG…
GO:0071692	protein localization to extracellular region	Biological process	26	599	453	18670	1.78893	0.00321719	0.203125	2.49252	0.0573951	APOA1//WNT5A//RAB15//RAB3B//SLC30A8//NAGPA//ITGB6//INHBB//SREBF1//MIDN//GBP5//TLR5//APOE//TNFAIP3//ATP13A2//CLEC5A//CD14//GSDMD//CASP1//KCNS3//CACNA1D//RAB11FIP1//RAB11FIP3//AIF1//SYT11//IL17RC
GO:0007265	Ras protein signal transduction	Biological process	21	448	453	18670	1.93191	0.00325158	0.203125	2.48791	0.0463576	CDH13//ARHGDIG//EPS8L1//EPS8L3//RHOT2//AIF1//RAB43//RAB15//RAB3B//PLK2//RAPGEF2//APOA1//APOE//NGEF//BCR//ARHGEF7//ARHGEF10//RASIP1//CSF1//SYNGAP1//SHC2
GO:0007098	centrosome cycle	Biological process	9	124	453	18670	2.99135	0.00326828	0.203125	2.48568	0.0198675	CNTLN//CROCC//PDCD6IP//CCNF//PLK2//C10ORF90//CEP76//CHEK1//ARHGEF10
GO:0002088	lens development in camera-type eye	Biological process	7	80	453	18670	3.60624	0.00327247	0.203125	2.48512	0.0154525	TDRD7//SKI//NTRK3//WNT5B//BFSP2//CDKN1C//WNT5A
GO:0045595	regulation of cell differentiation	Biological process	64	1878	453	18670	1.40453	0.00330274	0.203205	2.48113	0.14128	ASPM//SKI//PHLDB1//GREM1//SERPINB3//GATA1//CSF1//APOB//PPARG//CAV3//APOE//NTRK3//NDRG4//WNT5A//FZD1//SCARF1//RAPGEF2//PTPRG//CAV1//GDF5//SLC46A2//GDNF//HES1//CCDC85B//RARRES2//TPH1//WNT5B//APOLD1//PTCH1//JAK3//RBM15//ZNF16//ACVR1B//EID2B//BEND6//TRPC6//LIMD1//FBXO5//SUCO//UBASH3B//ISLR2//SPP1//TENM4//CXCL12//SEMA5A//THY1//SYNGAP1//MAP6//FOXO6//PLK2//NGEF//HAS2//APOA1//ARHGEF7//PSMB5//CDKN1C//RIMS…
GO:0050926	regulation of positive chemotaxis	Biological process	4	26	453	18670	6.34064	0.00334768	0.20418	2.47526	0.00883002	CDH13//S1PR1//NTRK3//CXCL12
GO:0001765	membrane raft assembly	Biological process	3	13	453	18670	9.51095	0.00338539	0.204699	2.47039	0.00662252	CAV1//CAV3//EMP2
GO:0009063	cellular amino acid catabolic process	Biological process	9	125	453	18670	2.96742	0.00344838	0.205712	2.46239	0.0198675	ADHFE1//FTCD//GCDH//IL4I1//SDS//CBS//IDO2//ALDH5A1//BLMH
GO:0051962	positive regulation of nervous system development	Biological process	24	541	453	18670	1.82835	0.00347725	0.205712	2.45876	0.0529801	ASPM//APOE//NTRK3//NDRG4//WNT5A//FZD1//SCARF1//RAPGEF2//TENM4//MYRF//BEND6//TRPC6//GDF5//ISLR2//HES1//PPARG//CXCL12//SEMA5A//MAP6//FOXO6//RIMS1//CPNE6//CSF1//CSNK1D
GO:0045665	negative regulation of neuron differentiation	Biological process	13	225	453	18670	2.38126	0.00349012	0.205712	2.45716	0.0286976	APOE//PTPRG//HES1//SPP1//WNT5A//SEMA5A//THY1//SYNGAP1//TRPC6//RAPGEF2//PLK2//NGEF//ASPM
GO:0050701	interleukin-1 secretion	Biological process	6	61	453	18670	4.05385	0.00355136	0.207577	2.4496	0.013245	GBP5//APOA1//TNFAIP3//WNT5A//GSDMD//CASP1
GO:0098655	cation transmembrane transport	Biological process	34	859	453	18670	1.63129	0.00361561	0.209586	2.44182	0.0750552	VPS9D1//SLC41A1//SLC24A5//SCN8A//ASIC3//ATP1B2//PLCB2//UBASH3B//THY1//ATOX1//TRPV6//TRPC6//CACNA1D//CACNA1H//SLC30A8//KCNIP1//KCNC3//KCND3//KCNH1//KCNN1//KCNS3//TMEM163//CAV3//CAV1//AHNAK//STAC//SLC46A1//WNK4//TUSC3//DAPK1//MMP9//CTSS//CNGA1//ATP13A2
GO:0050777	negative regulation of immune response	Biological process	10	150	453	18670	2.74761	0.00366519	0.20964	2.4359	0.0220751	SERPING1//JAK3//APOA1//CD84//BCR//TNFAIP3//NLRX1//VSIG4//PPARG//PDCD1
GO:0051641	cellular localization	Biological process	105	3388	453	18670	1.2773	0.00368917	0.20964	2.43307	0.231788	CLU//APOA1//ISLR//RARRES2//SERPING1//U2AF1//NUP43//AAAS//NOL6//PTTG1IP//RTP3//RPS4Y1//NAGPA//HACL1//CROT//SEC23IP//TMED6//RIMS1//SNX13//TBC1D1//RAB43//RAB15//STX18//TBC1D2//RAB3B//SYTL3//COL7A1//PITPNM3//KIFC1//GRM4//RILP//CAV1//CADPS//MVB12B//UCHL1//PAM16//CCDC88B//MAP6//DERL2//SLC30A8//OSBPL2//VPS53//RAB11FIP3//ATP13A2//CNTLN//CROCC//GBP5//CSNK1D//EMP2//HEPACAM//WNT5A//TTC21A//DYNC2H1//ITGB2//T…
GO:0010824	regulation of centrosome duplication	Biological process	5	43	453	18670	4.79234	0.00370621	0.20964	2.43107	0.0110375	CCNF//PLK2//C10ORF90//CEP76//PDCD6IP
GO:0006793	phosphorus metabolic process	Biological process	103	3316	453	18670	1.28017	0.00379224	0.209716	2.4211	0.227373	CCNF//SHC2//GDNF//JAK3//MAP3K9//NCAM1//PDGFRA//PSMB5//SYNGAP1//RAPGEF2//GADD45G//CXCL17//GRM4//IRAK2//NTRK3//WNT5A//CAV1//APOA1//CSNK1D//AIF1//CLIP3//MMP9//RARRES2//FZD1//SLC25A33//FBP2//NUP43//PRKAG1//AAAS//PLK2//CHEK1//GLYCTK//DAPK1//DAPK2//MYLK4//LIPE//ATM//PHKG1//SNRK//BCR//WNK4//ACVR1B//THY1//PPP1R1B//UBASH3B//CAV3//PPP1R3D//PTPRG//PIGL//THEM5//PLCB2//CHKA//PHOSPHO1//ETNK1//ALDH5A1//PLD6//PI…
GO:0009966	regulation of signal transduction	Biological process	99	3169	453	18670	1.28754	0.0038834	0.209716	2.41079	0.218543	GADD45G//SHC2//CXCL17//GRM4//IRAK2//NTRK3//WNT5A//CAV1//SIGIRR//ADM//TNFRSF10A//MAP3K9//PTCH1//GAS2//TSPEAR//SNX13//UBASH3B//NDRG4//CLIP3//TNFAIP3//APOA1//INHBB//GDF5//INHBE//ACVR1B//PDGFRA//CAV3//CNGA1//DACT1//SKI//CDKN1C//LEMD3//HES1//GREM1//FZD1//CHRDL1//FAM83D//APOE//CARD9//LBH//TLR5//CD14//NGEF//EPS8L1//BCR//EPS8L3//ARHGEF7//ARHGEF10//RASIP1//LIMD1//NLRX1//CDH13//MVB12B//PLK2//CASP1//UCHL1//…
GO:0006820	anion transport	Biological process	27	640	453	18670	1.73872	0.00397403	0.209716	2.40077	0.0596026	SLC38A5//WNK4//SLC43A2//SLC26A11//RIMS1//LRRC8E//SLC4A9//SLC22A25//SLC16A2//AKR1C1//AQP9//CLN3//SLC46A1//CROT//SLC27A6//APOE//PPARG//OSBPL8//OSBPL2//RTBDN//APOA1//ASIC3//STC1//ATP10B//ATP10D//STRA6//SLC24A5
GO:0000226	microtubule cytoskeleton organization	Biological process	24	547	453	18670	1.8083	0.00398917	0.209716	2.39912	0.0529801	AAAS//CSNK1D//ASPM//NTMT1//PLK2//PCNT//FBXO5//CROCC//CNTLN//PDCD6IP//CCNF//CLIP3//CAV3//CCDC88B//ZMYND10//CCDC114//C10ORF90//CEP76//CHEK1//ARHGEF10//FAM107A//PHLDB1//MAP6//KIFC1
GO:0120035	regulation of plasma membrane bounded cell projection organization	Biological process	28	672	453	18670	1.71726	0.0040154	0.209716	2.39627	0.0618102	FSCN1//APOE//NTRK3//NDRG4//WNT5A//FZD1//SCARF1//RAPGEF2//PTPRG//CROCC//ISLR2//SPP1//CXCL12//SEMA5A//THY1//SYNGAP1//MAP6//TRPC6//FOXO6//PLK2//NGEF//CAV1//EPS8L1//EPS8L3//RIMS1//CPNE6//ZMYND10//ARHGEF7
GO:0006641	triglyceride metabolic process	Biological process	8	105	453	18670	3.14012	0.00404924	0.209716	2.39263	0.01766	APOB//SREBF1//APOA1//APOE//LIPE//APOBR//CAV1//CAV3
GO:0003416	endochondral bone growth	Biological process	5	44	453	18670	4.68342	0.00409959	0.209716	2.38726	0.0110375	MMP13//THBS3//STC1//COL6A3//COL7A1
GO:0044091	membrane biogenesis	Biological process	5	44	453	18670	4.68342	0.00409959	0.209716	2.38726	0.0110375	EMP2//CAV1//CAV3//SYT11//CLIP3
GO:0007266	Rho protein signal transduction	Biological process	12	203	453	18670	2.4363	0.00410042	0.209716	2.38717	0.0264901	APOA1//APOE//NGEF//EPS8L1//BCR//EPS8L3//ARHGEF7//ARHGEF10//RASIP1//CDH13//ARHGDIG//RHOT2
GO:0030278	regulation of ossification	Biological process	12	203	453	18670	2.4363	0.00410042	0.209716	2.38717	0.0264901	TPH1//PHOSPHO1//S1PR1//GATA1//GREM1//PTCH1//SKI//LIMD1//FBXO5//SUCO//WNT5A//CSF1
GO:0051047	positive regulation of secretion	Biological process	20	428	453	18670	1.92589	0.00416914	0.209716	2.37995	0.0441501	WNT5A//SLC30A8//GDNF//CXCL12//ITGB2//CADPS//CACNA1H//INHBB//ATP13A2//CLEC5A//CD14//GSDMD//CASP1//AIF1//RASL10B//CACNA1D//RAB15//PDCD6IP//IL17RC//SPP1
GO:0034370	triglyceride-rich lipoprotein particle remodeling	Biological process	3	14	453	18670	8.8316	0.00423172	0.209716	2.37348	0.00662252	APOA1//APOB//APOE
GO:0043455	regulation of secondary metabolic process	Biological process	3	14	453	18670	8.8316	0.00423172	0.209716	2.37348	0.00662252	SLC24A5//WNT5A//RAPGEF2
GO:2001212	regulation of vasculogenesis	Biological process	3	14	453	18670	8.8316	0.00423172	0.209716	2.37348	0.00662252	ADM//RAPGEF2//EMP2
GO:0006875	cellular metal ion homeostasis	Biological process	25	581	453	18670	1.77341	0.00427516	0.209716	2.36905	0.0551876	DRD5//ATP13A2//SLC24A5//APOE//CXCL12//STC1//CAV1//ATOX1//COX19//SLC46A1//SLC30A8//ATP1B2//ADM//PDGFRA//TRPC6//CAV3//SLC41A1//PLCB2//UBASH3B//THY1//CLN3//S1PR1//TRPV6//WNT5A//CACNA1D
GO:0051348	negative regulation of transferase activity	Biological process	15	285	453	18670	2.16916	0.00427597	0.209716	2.36897	0.0331126	CAV1//THY1//PPP1R1B//UBASH3B//CAV3//COX11//MIDN//CDKN1C//APOE//UCHL1//SERPINB3//TNFAIP3//FBXO5//PPARG//RASIP1
GO:1901606	alpha-amino acid catabolic process	Biological process	8	106	453	18670	3.1105	0.00428945	0.209716	2.3676	0.01766	ADHFE1//FTCD//GCDH//IL4I1//SDS//CBS//IDO2//BLMH
GO:0000902	cell morphogenesis	Biological process	39	1034	453	18670	1.5545	0.0042929	0.209716	2.36725	0.0860927	STC1//COL6A3//COL7A1//GDNF//NCAM1//ROBO4//CXCL12//ROBO3//WNT5A//UCHL1//GAS2//ITGB2//STRIP2//LIMD1//ZMYM1//GATA1//CLEC1B//APOE//ISLR2//HES1//SEMA5A//SPP1//NTRK3//KIRREL3//MAP6//THY1//SYNGAP1//TRPC6//RAPGEF2//NGEF//PTCH1//HAS2//APOA1//ARHGEF7//RIMS1//CPNE6//CDH13//CLU//GREM1
GO:0045666	positive regulation of neuron differentiation	Biological process	18	371	453	18670	1.99961	0.00436535	0.209716	2.35998	0.0397351	APOE//NTRK3//NDRG4//WNT5A//FZD1//SCARF1//RAPGEF2//ISLR2//CXCL12//SEMA5A//MAP6//FOXO6//RIMS1//CPNE6//CSNK1D//BEND6//TRPC6//GDF5
GO:0048771	tissue remodeling	Biological process	11	179	453	18670	2.53271	0.0044009	0.209716	2.35646	0.0242826	BGN//GDF5//S1PR1//TNFAIP3//UBASH3B//SPP1//TPH1//SUCO//GREM1//CAV1//BCR
GO:0051099	positive regulation of binding	Biological process	11	179	453	18670	2.53271	0.0044009	0.209716	2.35646	0.0242826	PLK2//DACT1//WNT5A//CAV1//RAPGEF2//HMBOX1//HES1//MMP9//PPARG//SKI//APOE
GO:0006887	exocytosis	Biological process	35	903	453	18670	1.59745	0.00440883	0.209716	2.35568	0.0772627	CLU//APOA1//ISLR//RARRES2//SERPING1//RAB15//RAB3B//RIMS1//CADPS//SYT11//TRPV6//CD84//CTSS//FCGR3B//ENPP4//CLEC5A//ARMC8//ANPEP//ITGB2//HRNR//LYZ//MMP9//SERPINB3//SLC2A5//TCN1//GSDMD//CD14//BCR//RAB11FIP1//SYNGR2//CACNA1H//CACNA1D//PDCD6IP//ATP13A2//SYTL3
GO:0048522	positive regulation of cellular process	Biological process	163	5642	453	18670	1.1907	0.00443161	0.209716	2.35344	0.359823	GADD45G//SHC2//CXCL17//GRM4//IRAK2//NTRK3//WNT5A//CSNK1D//AIF1//CLIP3//MMP9//RARRES2//FZD1//CDH13//CXCL12//SEMA5A//CSF1//EMP2//ASPM//GREM1//THY1//PPARG//CASP1//TNFRSF10A//PLK2//ATM//RBM15//MAP3K9//ADM//ADRA1D//FBXO5//GDNF//MCTS1//HAS2//HES1//DERL2//PDGFRA//AVPR2//CD248//SERPINB3//ZNF16//SLC25A33//CAV3//DAPK1//CAV1//FSCN1//PLD6//APOB//ARHGEF7//TRPC6//FBLN2//INHBB//GDF5//INHBE//ACVR1B//SREBF1//APOA…
GO:0030100	regulation of endocytosis	Biological process	12	205	453	18670	2.41253	0.0044328	0.209716	2.35332	0.0264901	GREM1//LRSAM1//CLIP3//APOE//WNT5A//CD14//CLU//CAV1//PPARG//SYT11//CAV3//CDH13
GO:0023061	signal release	Biological process	29	709	453	18670	1.68577	0.00445505	0.209716	2.35115	0.0640177	APOA1//WNT5A//RIMS1//GRM4//SYT11//CADPS//SLC30A8//GDNF//CXCL12//ITGB6//INHBB//SREBF1//MIDN//ADM//GBP5//TLR5//TNFAIP3//CLEC5A//CD14//GSDMD//CASP1//KCNS3//CACNA1D//RAB11FIP1//RAB11FIP3//AIF1//RASL10B//IL17RC//SPP1
GO:0048608	reproductive structure development	Biological process	20	431	453	18670	1.91249	0.0045017	0.210499	2.34662	0.0441501	INHBB//ATM//PGR//GAS2//PDGFRA//PPARG//CCNF//PATZ1//ASPM//GATA1//WNT5A//STRA6//PTCH1//SPP1//STC1//CDKN1C//ADM//RBM15//KRT8//HES1
GO:0045785	positive regulation of cell adhesion	Biological process	19	403	453	18670	1.9431	0.00469695	0.216323	2.32818	0.0419426	CDH13//CSF1//EMP2//FBLN2//PDCD1//CAV1//THY1//AIF1//CCDC88B//HES1//JAK3//HAS2//APOA1//ARHGEF7//ITGB2//WNT5A//ATM//CXCL12//FRMD5
GO:0061024	membrane organization	Biological process	34	874	453	18670	1.6033	0.00471166	0.216323	2.32683	0.0750552	EMP2//SYT11//CAV3//GDNF//MX1//AIF1//ITGB2//LEMD3//MTSS1//OSBPL2//CLU//MYRF//ATP10B//ATP10D//SEC23IP//COL7A1//CSNK1D//SYNGR2//RTP3//PPARG//RIMS1//STX18//PDCD6IP//RILP//CAV1//APOE//RHOT2//ALKBH7//TGOLN2//CLN3//TBC1D1//APOB//AVPR2//WNT5A
GO:0051338	regulation of transferase activity	Biological process	37	974	453	18670	1.56563	0.00478114	0.216323	2.32047	0.0816777	CCNF//GADD45G//SHC2//CXCL17//GRM4//IRAK2//NTRK3//WNT5A//CAV1//THY1//PPP1R1B//UBASH3B//CAV3//GREM1//TNFRSF10A//MAP3K9//EMP2//OSBPL8//COX11//MIDN//CDKN1C//ZNF16//APOE//UCHL1//SERPINB3//PDGFRA//TNFAIP3//CSF1//PRKAG1//RAPGEF2//DCUN1D1//FBXO5//HMBOX1//PPARG//HMGN1//CLU//RASIP1
GO:0048514	blood vessel morphogenesis	Biological process	28	681	453	18670	1.69456	0.00480606	0.216323	2.31821	0.0618102	S1PR1//LEMD3//CXCL17//ANPEP//ROBO4//RASIP1//SAT1//THY1//APOLD1//CAV1//RBM15//ADM//HAS2//CDH13//GREM1//SEMA5A//PLK2//PPARG//HES1//EMP2//ITGB2//WNT5A//APOB//APOE//STRA6//TNFAIP3//PDGFRA//RAPGEF2
GO:0061458	reproductive system development	Biological process	20	434	453	18670	1.89927	0.00485594	0.216323	2.31373	0.0441501	INHBB//ATM//PGR//GAS2//PDGFRA//PPARG//CCNF//PATZ1//ASPM//GATA1//WNT5A//STRA6//PTCH1//SPP1//STC1//CDKN1C//ADM//RBM15//KRT8//HES1
GO:0031344	regulation of cell projection organization	Biological process	28	682	453	18670	1.69208	0.00490148	0.216323	2.30967	0.0618102	FSCN1//APOE//NTRK3//NDRG4//WNT5A//FZD1//SCARF1//RAPGEF2//PTPRG//CROCC//ISLR2//SPP1//CXCL12//SEMA5A//THY1//SYNGAP1//MAP6//TRPC6//FOXO6//PLK2//NGEF//CAV1//EPS8L1//EPS8L3//RIMS1//CPNE6//ZMYND10//ARHGEF7
GO:0050706	regulation of interleukin-1 beta secretion	Biological process	5	46	453	18670	4.4798	0.00497427	0.216323	2.30327	0.0110375	APOA1//TNFAIP3//WNT5A//GSDMD//CASP1
GO:0044550	secondary metabolite biosynthetic process	Biological process	4	29	453	18670	5.68471	0.00502281	0.216323	2.29905	0.00883002	SLC24A5//WNT5A//RAPGEF2//CBS
GO:2000171	negative regulation of dendrite development	Biological process	4	29	453	18670	5.68471	0.00502281	0.216323	2.29905	0.00883002	TRPC6//RAPGEF2//PLK2//NGEF
GO:0050801	ion homeostasis	Biological process	32	813	453	18670	1.6222	0.0050922	0.216323	2.29309	0.0706402	DRD5//ATP13A2//SLC24A5//APOE//CXCL12//STC1//CAV1//ATOX1//COX19//SLC46A1//SLC30A8//ATP1B2//CLN3//ADM//PDGFRA//TRPC6//CAV3//SLC41A1//AVPR2//PLCB2//UBASH3B//THY1//SLC4A9//S1PR1//GCLC//COX11//HEPHL1//TRPV6//APOA1//WNT5A//CACNA1D//WNK4
GO:0051241	negative regulation of multicellular organismal process	Biological process	47	1317	453	18670	1.47082	0.0050928	0.216323	2.29304	0.103753	PDCD1//JAK3//APOA1//APOE//PDGFRA//STC1//CAV3//SKI//PTPRG//PLK2//PPARG//TPH1//GATA1//GREM1//GDF5//TNFAIP3//UBA7//NLRX1//CD84//VSIG4//AVPR2//PTCH1//BCL3//SERPING1//SIGIRR//HES1//RBM15//ASPM//LIMD1//UBASH3B//ADM//INHBB//SPP1//NTRK3//WNT5A//SEMA5A//THY1//SYNGAP1//TRPC6//RAPGEF2//BCR//NGEF//RAB11FIP1//RAB11FIP3//WNK4//SYT11//MMP9
GO:2000145	regulation of cell motility	Biological process	38	1012	453	18670	1.54757	0.00515172	0.216323	2.28805	0.0838852	BCR//THY1//EMP2//WNT5A//APOE//STC1//PTPRG//CSF1//CXCL17//RARRES2//ARHGEF7//HAS2//NDRG4//MYSM1//ROBO4//FRMD5//CDH13//FAM107A//S1PR1//AIF1//ELP5//MMP9//ATM//NTRK3//PDGFRA//SERPINB3//CXCL12//WNT5B//CAV1//SEMA5A//OSBPL8//PPARG//DAPK2//GREM1//PLK2//ACVR1B//FBXO5//RAPGEF2
GO:0031023	microtubule organizing center organization	Biological process	9	133	453	18670	2.78893	0.00518568	0.216323	2.28519	0.0198675	CROCC//CNTLN//PDCD6IP//CCNF//PLK2//C10ORF90//CEP76//CHEK1//ARHGEF10
GO:0006646	phosphatidylethanolamine biosynthetic process	Biological process	3	15	453	18670	8.24283	0.00519528	0.216323	2.28439	0.00662252	CHKA//PHOSPHO1//ETNK1
GO:0010759	positive regulation of macrophage chemotaxis	Biological process	3	15	453	18670	8.24283	0.00519528	0.216323	2.28439	0.00662252	CSF1//CXCL17//RARRES2
GO:0042159	lipoprotein catabolic process	Biological process	3	15	453	18670	8.24283	0.00519528	0.216323	2.28439	0.00662252	APOB//APOE//ATM
GO:0046851	negative regulation of bone remodeling	Biological process	3	15	453	18670	8.24283	0.00519528	0.216323	2.28439	0.00662252	TNFAIP3//UBASH3B//GREM1
GO:0090494	dopamine uptake	Biological process	3	15	453	18670	8.24283	0.00519528	0.216323	2.28439	0.00662252	GDNF//RAB3B//SLC22A3
GO:0002690	positive regulation of leukocyte chemotaxis	Biological process	7	87	453	18670	3.31608	0.00521224	0.216323	2.28298	0.0154525	CSF1//CXCL17//RARRES2//WNT5A//DAPK2//AIF1//CXCL12
GO:0051240	positive regulation of multicellular organismal process	Biological process	61	1811	453	18670	1.38822	0.00531467	0.219277	2.27452	0.134658	GDNF//CCDC88B//ASPM//WNT5A//ADM//CXCL17//SERPINB3//APOE//NTRK3//NDRG4//FZD1//SCARF1//RAPGEF2//AIF1//ENPP4//TENM4//MYRF//GDF5//CD14//SLAMF6//BCL3//CASP1//CARD9//TLR5//CLU//NLRX1//CSF1//GATA1//ZNF16//ACVR1B//BEND6//TRPC6//FBXO5//SUCO//ITGB2//SEMA5A//ISLR2//SPP1//AVPR2//CAV1//HES1//INHBB//PPARG//CXCL12//CLEC5A//GSDMD//MAP6//HAS2//MMP9//FOXO6//PLK2//RIMS1//GADD45G//GBP5//IL17RC//CPNE6//PHLDB1//LBH//C…
GO:0060351	cartilage development involved in endochondral bone morphogenesis	Biological process	5	47	453	18670	4.38448	0.0054578	0.219389	2.26298	0.0110375	MMP13//THBS3//STC1//COL6A3//COL7A1
GO:0098868	bone growth	Biological process	5	47	453	18670	4.38448	0.0054578	0.219389	2.26298	0.0110375	MMP13//THBS3//STC1//COL6A3//COL7A1
GO:0002791	regulation of peptide secretion	Biological process	22	500	453	18670	1.81342	0.00553085	0.219389	2.25721	0.0485651	APOA1//WNT5A//SLC30A8//INHBB//SREBF1//MIDN//TLR5//APOE//TNFAIP3//ATP13A2//CLEC5A//CD14//GSDMD//CASP1//KCNS3//CACNA1D//RAB11FIP1//RAB11FIP3//AIF1//RASL10B//SYT11//IL17RC
GO:0034103	regulation of tissue remodeling	Biological process	7	88	453	18670	3.2784	0.00554758	0.219389	2.2559	0.0154525	S1PR1//TNFAIP3//UBASH3B//SPP1//SUCO//GREM1//BCR
GO:0045921	positive regulation of exocytosis	Biological process	7	88	453	18670	3.2784	0.00554758	0.219389	2.2559	0.0154525	ITGB2//CACNA1H//CACNA1D//RAB15//PDCD6IP//ATP13A2//CADPS
GO:0120036	plasma membrane bounded cell projection organization	Biological process	52	1497	453	18670	1.43162	0.00555398	0.219389	2.2554	0.11479	GDNF//NCAM1//ROBO4//CXCL12//ROBO3//WNT5A//UCHL1//SEMA5A//FSCN1//APOE//NTRK3//NDRG4//FZD1//SCARF1//RAPGEF2//PTPRG//APOA1//SYNGAP1//CDH13//S1PR1//ARHGEF7//MTSS1//ADM//CROCC//EMP2//TTC21A//DYNC2H1//ZMYND10//CCDC114//ISLR2//SPP1//KIRREL3//MAP6//THY1//TRPC6//HES1//TTC36//PCNT//TMEM216//RILP//FOXO6//PLK2//NGEF//PTCH1//AIF1//CSNK1D//CEP76//CAV1//EPS8L1//EPS8L3//RIMS1//CPNE6
GO:0051048	negative regulation of secretion	Biological process	13	238	453	18670	2.25119	0.00557886	0.219389	2.25345	0.0286976	APOA1//AVPR2//CD84//BCR//INHBB//SREBF1//MIDN//SYT11//APOE//TNFAIP3//RAB11FIP1//RAB11FIP3//WNK4
GO:0006950	response to stress	Biological process	121	4042	453	18670	1.23377	0.00558864	0.219389	2.25269	0.267108	CHEK1//FBXO6//ATM//APOE//TXNRD2//XPC//HMGN1//POLQ//FEN1//ADM//CXCL12//APOLD1//CAV1//LIMD1//CLU//AIF1//ITGB2//C1QA//SYT11//CAV3//SERPING1//PSMB5//CARD9//PPARG//TNFAIP3//CSF1//UCHL1//PARPBP//RAD18//BACH1//CHAF1B//POLR2I//INHBB//MX1//CLEC1B//CD84//SIGIRR//GBP5//MS4A2//IRAK2//ITGB6//LYZ//RARRES2//SPP1//TLR5//GSDMD//CD14//VSIG4//CLEC5A//AQP9//MCTS1//BCL3//UBA7//ALKBH7//PLK2//GCLC//ATOX1//MAP3K9//WNT5A…
GO:0034220	ion transmembrane transport	Biological process	43	1187	453	18670	1.49301	0.00563684	0.219389	2.24896	0.0949227	SLC38A5//ATP1B2//LRRC8E//VPS9D1//WNK4//TRPC6//KCNC3//KCND3//KCNH1//KCNS3//SCN8A//CACNA1H//SLC41A1//SLC24A5//ASIC3//PLCB2//UBASH3B//THY1//ATOX1//CAV3//CACNA1D//TRPV6//SLC30A8//KCNIP1//KCNN1//STRA6//CNGA1//ATP13A2//SLC4A9//CAV1//TMEM163//AHNAK//STAC//SLC26A11//SLC43A2//SLC46A1//TUSC3//AQP9//DAPK1//MMP9//CTSS//OSTM1//ATP10D
GO:0051298	centrosome duplication	Biological process	6	67	453	18670	3.69082	0.00565407	0.219389	2.24764	0.013245	PDCD6IP//CCNF//PLK2//C10ORF90//CEP76//ARHGEF10
GO:0045940	positive regulation of steroid metabolic process	Biological process	4	30	453	18670	5.49522	0.0056863	0.219389	2.24517	0.00883002	APOA1//APOE//SREBF1//ADM
GO:0033554	cellular response to stress	Biological process	68	2068	453	18670	1.3552	0.00569734	0.219389	2.24433	0.15011	CHEK1//FBXO6//ATM//XPC//HMGN1//POLQ//FEN1//PARPBP//RAD18//BACH1//CHAF1B//POLR2I//MCTS1//BCL3//UBA7//ALKBH7//PLK2//IRAK2//MAP3K9//WNT5A//INHBB//SREBF1//IGF2BP1//APOA1//DERL2//RNF121//ADM//CARD9//TXNRD2//AIF1//ATP13A2//STAC//MMP9//PDGFRA//SRPX//EXTL3//TATDN2//ATF6B//CBS//MGME1//SERPINB3//PTTG1IP//DACT1//GADD45G//SCARF1//SPP1//NTRK3//PSMB5//LIMD1//TNFAIP3//TRPC6//THY1//DAPK1//PPARG//CAV1//GNGT1//STC…
GO:0001932	regulation of protein phosphorylation	Biological process	51	1465	453	18670	1.43476	0.00576904	0.219389	2.2389	0.112583	CCNF//GADD45G//SHC2//CXCL17//GRM4//IRAK2//NTRK3//WNT5A//CAV1//CSNK1D//AIF1//CLIP3//MMP9//RARRES2//FZD1//THY1//PPP1R1B//UBASH3B//CAV3//GREM1//TNFRSF10A//MAP3K9//TRPC6//INHBB//GDF5//INHBE//ACVR1B//EMP2//OSBPL8//CARD9//ATM//HES1//APOE//UCHL1//LBH//SYNGAP1//PDGFRA//SERPINB3//CDKN1C//TNFAIP3//CSF1//PRKAG1//RAPGEF2//DACT1//ITGB2//GATA1//FAM83D//NDRG4//CLU//RASIP1//APOA1
GO:0050768	negative regulation of neurogenesis	Biological process	15	295	453	18670	2.09563	0.00584532	0.219389	2.23319	0.0331126	SKI//APOE//PTPRG//HES1//ASPM//SPP1//NTRK3//WNT5A//SEMA5A//THY1//SYNGAP1//TRPC6//RAPGEF2//PLK2//NGEF
GO:0070507	regulation of microtubule cytoskeleton organization	Biological process	11	186	453	18670	2.43739	0.00584923	0.219389	2.2329	0.0242826	PDCD6IP//CCNF//CLIP3//CAV3//PLK2//C10ORF90//CEP76//CHEK1//FAM107A//PHLDB1//MAP6
GO:0050708	regulation of protein secretion	Biological process	21	472	453	18670	1.83368	0.00586849	0.219389	2.23147	0.0463576	APOA1//WNT5A//SLC30A8//INHBB//SREBF1//MIDN//TLR5//APOE//TNFAIP3//ATP13A2//CLEC5A//CD14//GSDMD//CASP1//KCNS3//CACNA1D//RAB11FIP1//RAB11FIP3//AIF1//SYT11//IL17RC
GO:0044248	cellular catabolic process	Biological process	73	2252	453	18670	1.33598	0.00587309	0.219389	2.23113	0.161148	RPS4Y1//DHX34//PATL1//HACL1//PHKG1//PPP1R3D//OAS2//PPP1R8//FBXL14//RNF167//UBE3B//FBXO6//ADHFE1//FTCD//GCDH//IL4I1//SDS//CBS//IDO2//CROT//ECHDC2//SRPX//CD84//LRSAM1//ALDH5A1//PSMB5//DAPK1//DAPK2//ATM//FOXK1//RASIP1//PLK2//IGF2BP1//SLFN13//CLN3//PRKAG1//ATP13A2//UCHL1//APOA1//APOB//APOE//LIPE//UBA7//BGN//DERL2//RNF121//FBXO5//CCNF//CLU//CSNK1D//GCLC//ACOXL//ENTPD8//FEN1//ARMC8//MVB12B//CPQ//ANPEP/…
GO:0023052	signaling	Biological process	188	6673	453	18670	1.16114	0.00589565	0.219389	2.22947	0.415011	SHC2//GDNF//JAK3//MAP3K9//NCAM1//PDGFRA//PSMB5//SYNGAP1//RAPGEF2//GADD45G//CXCL17//GRM4//IRAK2//NTRK3//WNT5A//CAV1//CLU//SIGIRR//DRD5//ADM//CARD9//CTSS//APOB//CD14//APOA1//TLR5//S1PR1//PLK2//ATM//ATF6B//DRG2//CLEC5A//PLCXD2//TENM4//GREM1//GNGT1//TRHDE//PRMT2//IGFBP6//BCAM//MX1//PCNT//RASD1//PGR//PPARG//RASIP1//PRKAG1//BCR//CXCL12//NDRG4//SPP1//STAC//STC1//CASP1//PPP1R1B//TNFRSF10A//ARHGEF7//LIMD1…
GO:0001774	microglial cell activation	Biological process	5	48	453	18670	4.29314	0.00597359	0.219389	2.22376	0.0110375	ATM//CLU//AIF1//ITGB2//C1QA
GO:0002269	leukocyte activation involved in inflammatory response	Biological process	5	48	453	18670	4.29314	0.00597359	0.219389	2.22376	0.0110375	CLU//AIF1//ITGB2//C1QA//ATM
GO:0050663	cytokine secretion	Biological process	13	240	453	18670	2.23243	0.00597425	0.219389	2.22372	0.0286976	APOA1//WNT5A//ITGB6//GBP5//TLR5//TNFAIP3//CLEC5A//CD14//GSDMD//CASP1//AIF1//SYT11//IL17RC
GO:0006928	movement of cell or subcellular component	Biological process	72	2219	453	18670	1.33728	0.00608561	0.220249	2.2157	0.15894	GDNF//SEMA5A//ASPM//NTRK3//CXCL12//KIRREL3//RAPGEF2//GREM1//ITGB2//BCR//THY1//CCDC114//KIF6//KIF21B//KIFC1//DYNC2H1//NCAM1//ROBO4//ROBO3//WNT5A//EMP2//APOE//STC1//PTPRG//CSF1//CXCL17//RARRES2//ARHGEF7//HAS2//NDRG4//S1PR1//HES1//ITGB6//CD248//STRIP2//FSCN1//TNFAIP3//FAM83D//LIMD1//UCHL1//APOB//MYSM1//FRMD5//CDH13//FAM107A//AIF1//ELP5//MMP9//ATM//PDGFRA//SERPINB3//WNT5B//CAV1//OSBPL8//TTC21A//APOA1…
GO:0045732	positive regulation of protein catabolic process	Biological process	12	214	453	18670	2.31107	0.00620523	0.220249	2.20724	0.0264901	PLK2//CLU//CSNK1D//GCLC//APOE//CAV1//DACT1//TNFAIP3//PTTG1IP//CAV3//WNT5A//RILP
GO:0046486	glycerolipid metabolic process	Biological process	19	414	453	18670	1.89147	0.00622365	0.220249	2.20595	0.0419426	PIGL//APOE//APOBR//CAV1//CAV3//APOB//CHKA//PHOSPHO1//ETNK1//ALDH5A1//PLD6//APOA1//PITPNM3//SREBF1//LIPE//THEM5//ATM//OSBPL8//CPNE6
GO:0001505	regulation of neurotransmitter levels	Biological process	17	355	453	18670	1.97363	0.00626151	0.220249	2.20332	0.0375276	RIMS1//GRM4//ALDH5A1//CADPS//SDS//CHKA//CLN3//TPH1//CAV1//CLU//AIF1//ITGB2//SYT11//GDNF//RAB3B//SLC22A3//CACNA1D
GO:0010875	positive regulation of cholesterol efflux	Biological process	3	16	453	18670	7.72765	0.00628027	0.220249	2.20202	0.00662252	APOA1//APOE//PTCH1
GO:0050774	negative regulation of dendrite morphogenesis	Biological process	3	16	453	18670	7.72765	0.00628027	0.220249	2.20202	0.00662252	NGEF//TRPC6//RAPGEF2
GO:0061684	chaperone-mediated autophagy	Biological process	3	16	453	18670	7.72765	0.00628027	0.220249	2.20202	0.00662252	CLU//ATP13A2//GFAP
GO:0090493	catecholamine uptake	Biological process	3	16	453	18670	7.72765	0.00628027	0.220249	2.20202	0.00662252	GDNF//RAB3B//SLC22A3
GO:0097067	cellular response to thyroid hormone stimulus	Biological process	3	16	453	18670	7.72765	0.00628027	0.220249	2.20202	0.00662252	GCLC//CTSS//GATA1
GO:0031345	negative regulation of cell projection organization	Biological process	11	188	453	18670	2.41146	0.0063253	0.220725	2.19892	0.0242826	APOE//PTPRG//SPP1//WNT5A//SEMA5A//THY1//SYNGAP1//TRPC6//RAPGEF2//PLK2//NGEF
GO:0044282	small molecule catabolic process	Biological process	20	445	453	18670	1.85232	0.0063576	0.220754	2.19671	0.0441501	HACL1//ADHFE1//FTCD//GCDH//IL4I1//SDS//CBS//IDO2//CROT//ECHDC2//APOE//SCARF1//ALDH5A1//ACOXL//ENTPD8//LIPE//BLMH//ENPP4//FOXK1//GLYCTK
GO:0045055	regulated exocytosis	Biological process	31	794	453	18670	1.60912	0.00648168	0.223953	2.18831	0.0684327	CLU//APOA1//ISLR//RARRES2//SERPING1//RIMS1//CADPS//SYT11//TRPV6//CD84//CTSS//FCGR3B//ENPP4//CLEC5A//ARMC8//ANPEP//ITGB2//HRNR//LYZ//MMP9//SERPINB3//SLC2A5//TCN1//GSDMD//CD14//BCR//CACNA1H//CACNA1D//RAB15//RAB11FIP1//SYNGR2
GO:0002688	regulation of leukocyte chemotaxis	Biological process	8	114	453	18670	2.89222	0.00662726	0.226749	2.17867	0.01766	CSF1//CXCL17//RARRES2//WNT5A//DAPK2//AIF1//CXCL12//GREM1
GO:0060349	bone morphogenesis	Biological process	8	114	453	18670	2.89222	0.00662726	0.226749	2.17867	0.01766	PHOSPHO1//MMP13//THBS3//STC1//COL6A3//COL7A1//HAS2//SKI
GO:0032101	regulation of response to external stimulus	Biological process	38	1029	453	18670	1.522	0.00671034	0.228477	2.17326	0.0838852	SERPING1//PSMB5//CARD9//PPARG//TNFAIP3//APOE//PDGFRA//CSF1//CXCL17//RARRES2//WNT5A//CNGA1//CAV1//ENPP4//SIGIRR//NLRX1//GBP5//SLAMF6//VSIG4//SCARF1//SPP1//NTRK3//CXCL12//SEMA5A//APOA1//BCR//AIF1//CDH13//S1PR1//DAPK2//GREM1//UBASH3B//MMP3//MMP9//IL17RC//SYT11//ATM//LRSAM1
GO:0043269	regulation of ion transport	Biological process	28	699	453	18670	1.65092	0.00678323	0.229843	2.16856	0.0618102	CAV1//WNK4//SYT11//TRPC6//GDNF//CXCL12//KCNC3//KCND3//KCNH1//KCNS3//SCN8A//CACNA1H//STC1//UBASH3B//THY1//RAB3B//CAV3//CACNA1D//ATP1B2//KCNIP1//AHNAK//STAC//APOA1//APOE//DAPK1//CD84//MMP9//CTSS
GO:0071705	nitrogen compound transport	Biological process	78	2450	453	18670	1.31212	0.00685907	0.230294	2.16373	0.172185	APOA1//WNT5A//SLC38A5//U2AF1//NUP43//AAAS//NOL6//PTTG1IP//RTP3//RPS4Y1//NAGPA//HACL1//CROT//AQP9//SLC25A33//SLC43A2//SEC23IP//TMED6//RIMS1//SNX13//TBC1D1//RAB43//RAB15//STX18//TBC1D2//RAB3B//SYTL3//SYT11//PDCD6IP//SNX20//MAMDC4//VPS53//RAB11FIP1//RILP//CADPS//MVB12B//SLC22A3//CLN3//LRRC8E//SLC46A1//TCN1//CLU//APOE//SLC30A8//PAM16//DERL2//RTBDN//ATP13A2//GDNF//CXCL12//TTC21A//DYNC2H1//ITGB6//APOB/…
GO:0055080	cation homeostasis	Biological process	29	732	453	18670	1.6328	0.0068622	0.230294	2.16354	0.0640177	DRD5//ATP13A2//SLC24A5//APOE//CXCL12//STC1//CAV1//ATOX1//COX19//SLC46A1//SLC30A8//ATP1B2//CLN3//ADM//PDGFRA//TRPC6//CAV3//SLC41A1//AVPR2//PLCB2//UBASH3B//THY1//SLC4A9//S1PR1//COX11//HEPHL1//TRPV6//WNT5A//CACNA1D
GO:0071805	potassium ion transmembrane transport	Biological process	12	217	453	18670	2.27912	0.00690689	0.23069	2.16072	0.0264901	KCND3//CACNA1D//CAV3//ATP1B2//KCNIP1//CAV1//WNK4//SLC24A5//KCNC3//KCNH1//KCNN1//KCNS3
GO:0046660	female sex differentiation	Biological process	8	115	453	18670	2.86707	0.00697631	0.231792	2.15637	0.01766	INHBB//ATM//PGR//GAS2//PDGFRA//STRA6//ACVR1B//WNT5A
GO:0030163	protein catabolic process	Biological process	35	931	453	18670	1.5494	0.00700597	0.231792	2.15453	0.0772627	FBXL14//RNF167//UBE3B//FBXO6//PSMB5//UBA7//DERL2//RNF121//FBXO5//CCNF//PLK2//CLU//CSNK1D//GCLC//APOE//APOB//ATM//FAM83D//RILP//ARMC8//UCHL1//MVB12B//DACT1//TNFAIP3//WNT5A//CTSS//PDCD6IP//CAV1//PTTG1IP//ATP13A2//GFAP//CAV3//CLN3//PGA3//LRSAM1
GO:0010171	body morphogenesis	Biological process	5	50	453	18670	4.12141	0.00710632	0.232763	2.14836	0.0110375	ZNF281//STRA6//PDGFRA//SKI//PHLDB1
GO:0086009	membrane repolarization	Biological process	5	50	453	18670	4.12141	0.00710632	0.232763	2.14836	0.0110375	CAV3//CACNA1D//KCND3//CAV1//ATP1B2
GO:0055094	response to lipoprotein particle	Biological process	4	32	453	18670	5.15177	0.00718311	0.232763	2.14369	0.00883002	CDH13//ITGB2//PPARG//APOE
GO:0070570	regulation of neuron projection regeneration	Biological process	4	32	453	18670	5.15177	0.00718311	0.232763	2.14369	0.00883002	SCARF1//SPP1//NTRK3//THY1
GO:0035023	regulation of Rho protein signal transduction	Biological process	9	140	453	18670	2.64948	0.00720382	0.232763	2.14244	0.0198675	APOA1//APOE//RASIP1//NGEF//EPS8L1//BCR//EPS8L3//ARHGEF7//ARHGEF10
GO:0071840	cellular component organization or biogenesis	Biological process	185	6583	453	18670	1.15823	0.00723443	0.232763	2.1406	0.408389	SLC25A33//MGME1//MDN1//PWP2//KIFC1//MAP6//PCNT//MX1//NOP10//TSR2//XPC//ATM//PDCD6IP//TAF1B//FAM107A//AAAS//MCTS1//EMP2//SYT11//CAV3//CLU//SRPX//GDNF//GREM1//HMGN1//BRD9//CHAF1B//MYSM1//EZH1//PELP1//DDX49//NOL8//NOL6//HACL1//CROT//AIF1//ITGB2//LEMD3//RHOT2//MTSS1//OSBPL2//FTCD//APOE//KRT5//STRIP2//THY1//TNFAIP3//LIMD1//CSNK1D//VBP1//SEC23IP//TMED6//RAB43//DYNC2H1//ARHGEF7//CLN3//NAGPA//CDH13//FSCN…
GO:0032092	positive regulation of protein binding	Biological process	7	93	453	18670	3.10214	0.00747182	0.234898	2.12657	0.0154525	MMP9//APOE//PLK2//DACT1//WNT5A//CAV1//RAPGEF2
GO:0006586	indolalkylamine metabolic process	Biological process	3	17	453	18670	7.27308	0.00749034	0.234898	2.1255	0.00662252	GCDH//IDO2//TPH1
GO:1904948	midbrain dopaminergic neuron differentiation	Biological process	3	17	453	18670	7.27308	0.00749034	0.234898	2.1255	0.00662252	WNT5A//FZD1//CSNK1D
GO:0016054	organic acid catabolic process	Biological process	14	275	453	18670	2.09817	0.00752611	0.234898	2.12343	0.0309051	HACL1//ADHFE1//FTCD//GCDH//IL4I1//SDS//CBS//IDO2//CROT//ECHDC2//ALDH5A1//ACOXL//LIPE//BLMH
GO:0043270	positive regulation of ion transport	Biological process	14	275	453	18670	2.09817	0.00752611	0.234898	2.12343	0.0309051	CAV1//WNK4//TRPC6//GDNF//CXCL12//THY1//RAB3B//CACNA1D//STC1//ATP1B2//STAC//APOA1//APOE//CTSS
GO:0046395	carboxylic acid catabolic process	Biological process	14	275	453	18670	2.09817	0.00752611	0.234898	2.12343	0.0309051	HACL1//ADHFE1//FTCD//GCDH//IL4I1//SDS//CBS//IDO2//CROT//ECHDC2//ALDH5A1//ACOXL//LIPE//BLMH
GO:0050709	negative regulation of protein secretion	Biological process	9	141	453	18670	2.63069	0.00753522	0.234898	2.1229	0.0198675	APOA1//INHBB//SREBF1//MIDN//TNFAIP3//RAB11FIP1//RAB11FIP3//SYT11//APOE
GO:0048646	anatomical structure formation involved in morphogenesis	Biological process	42	1174	453	18670	1.47444	0.0076277	0.236729	2.11761	0.0927152	S1PR1//LEMD3//CXCL17//ANPEP//ROBO4//RASIP1//SAT1//THY1//APOLD1//CAV1//RBM15//POU5F1//ATM//WNT5A//GDNF//ADM//PTCH1//SKI//CDH13//GREM1//SEMA5A//BCL3//TNFAIP3//HES1//KCNH1//CAV3//CACNA1H//PLK2//PPARG//GATA1//CLEC1B//TENM4//COL7A1//ITGB2//MMP9//KRT8//EMP2//PDGFRA//THBS3//STRA6//FZD1//PHLDB1
GO:0007566	embryo implantation	Biological process	5	51	453	18670	4.0406	0.00772537	0.238704	2.11208	0.0110375	ACVR1B//EMP2//MMP9//SPP1//STC1
GO:0009968	negative regulation of signal transduction	Biological process	46	1314	453	18670	1.44281	0.00781391	0.240381	2.10713	0.101545	CAV1//SIGIRR//ADM//NDRG4//APOA1//DACT1//LEMD3//SKI//GREM1//WNT5A//FZD1//CHRDL1//LBH//CD14//TNFAIP3//RASIP1//LIMD1//NLRX1//ARHGEF7//APOE//UCHL1//CAV3//SERPINB3//PTTG1IP//BEND6//PTCH1//BCL3//SYNGAP1//THY1//PPARG//IGFBP6//PSMB5//WNT5B//CLU//PAM16//MRAP2//TNFRSF10A//CXCL12//ATF6B//ATM//GCLC//GATA1//GDNF//MMP9//SNX13//UBASH3B
GO:0016043	cellular component organization	Biological process	180	6397	453	18670	1.15969	0.00792893	0.241433	2.10079	0.397351	SLC25A33//MGME1//MDN1//PWP2//KIFC1//MAP6//PCNT//MX1//XPC//ATM//PDCD6IP//TAF1B//FAM107A//AAAS//MCTS1//EMP2//SYT11//CAV3//CLU//SRPX//GDNF//GREM1//HMGN1//BRD9//CHAF1B//MYSM1//EZH1//HACL1//CROT//AIF1//ITGB2//LEMD3//NOP10//RHOT2//MTSS1//OSBPL2//FTCD//APOE//KRT5//STRIP2//THY1//TNFAIP3//LIMD1//CSNK1D//VBP1//SEC23IP//TMED6//RAB43//DYNC2H1//ARHGEF7//CLN3//NAGPA//CDH13//FSCN1//ASPM//NTMT1//PLK2//FBXO5//CDK…
GO:1902115	regulation of organelle assembly	Biological process	11	194	453	18670	2.33688	0.00793786	0.241433	2.1003	0.0242826	CROCC//PLK2//C10ORF90//CEP76//CAV3//FSCN1//NTRK3//STX18//PDCD6IP//ZMYND10//LRSAM1
GO:0030154	cell differentiation	Biological process	125	4240	453	18670	1.21504	0.00796598	0.241433	2.09876	0.275938	FBXO5//ADM//HAS2//RASIP1//CAV1//SPP1//PTCH1//POU5F1//GDNF//SEMA5A//ASPM//NTRK3//CXCL12//KIRREL3//RAPGEF2//WNT5A//FAM83D//STC1//WNT5B//PGR//CLEC5A//LIMD1//PDGFRA//BCL3//ATM//GREM1//COL6A3//COL7A1//PLD6//NCAM1//ROBO4//ROBO3//UCHL1//KCNH1//CAV3//CACNA1H//NTM//SKI//PHLDB1//SERPINB3//GATA1//PPARG//CSF1//APOB//APOE//NDRG4//FZD1//SCARF1//PTPRG//MYRF//APOA1//C1QA//SYNGAP1//DYNC2H1//HES1//ARHGEF10//CDKN1C…
GO:0061180	mammary gland epithelium development	Biological process	6	72	453	18670	3.43451	0.00800365	0.241433	2.09671	0.013245	CSF1//WNT5A//PTCH1//LBH//PGR//CAV3
GO:0070232	regulation of T cell apoptotic process	Biological process	4	33	453	18670	4.99565	0.00802021	0.241433	2.09581	0.00883002	SLC46A2//PDCD1//JAK3//WNT5A
GO:0048583	regulation of response to stimulus	Biological process	127	4321	453	18670	1.21134	0.00820657	0.245723	2.08584	0.280353	GADD45G//SHC2//CXCL17//GRM4//IRAK2//NTRK3//WNT5A//CAV1//SERPING1//SIGIRR//ADM//PSMB5//CARD9//TNFAIP3//PPARG//JAK3//APOA1//CLU//C1QA//C1QB//VSIG4//TNFRSF10A//MAP3K9//PTCH1//GAS2//TSPEAR//SNX13//UBASH3B//APOE//PDGFRA//CHEK1//CAV3//NDRG4//CSF1//RARRES2//CLIP3//INHBB//GDF5//INHBE//ACVR1B//SYT11//AIF1//CNGA1//DACT1//SKI//ENPP4//CDKN1C//LEMD3//HES1//GREM1//FZD1//CHRDL1//FAM83D//LBH//GDNF//CXCL12//TLR5/…
GO:0030879	mammary gland development	Biological process	9	143	453	18670	2.5939	0.00823281	0.245723	2.08445	0.0198675	CAV1//CSF1//WNT5A//PTCH1//LBH//PGR//TPH1//CAV3//OAS2
GO:0098771	inorganic ion homeostasis	Biological process	29	743	453	18670	1.60863	0.0083492	0.246992	2.07836	0.0640177	DRD5//ATP13A2//SLC24A5//APOE//CXCL12//STC1//CAV1//ATOX1//COX19//SLC46A1//SLC30A8//ATP1B2//CLN3//ADM//PDGFRA//TRPC6//CAV3//SLC41A1//AVPR2//PLCB2//UBASH3B//THY1//SLC4A9//S1PR1//COX11//HEPHL1//TRPV6//WNT5A//CACNA1D
GO:0042116	macrophage activation	Biological process	7	95	453	18670	3.03683	0.00836545	0.246992	2.07751	0.0154525	CLU//AIF1//ITGB2//C1QA//VSIG4//WNT5A//ATM
GO:0015872	dopamine transport	Biological process	5	52	453	18670	3.9629	0.00838095	0.246992	2.07671	0.0110375	SYT11//GDNF//CXCL12//RAB3B//SLC22A3
GO:0031100	animal organ regeneration	Biological process	6	73	453	18670	3.38746	0.00854673	0.249778	2.0682	0.013245	PTCH1//ADM//APOA1//NNMT//PPARG//CXCL12
GO:0060350	endochondral bone morphogenesis	Biological process	6	73	453	18670	3.38746	0.00854673	0.249778	2.0682	0.013245	PHOSPHO1//MMP13//THBS3//STC1//COL6A3//COL7A1
GO:0007010	cytoskeleton organization	Biological process	46	1322	453	18670	1.43408	0.00867652	0.252519	2.06165	0.101545	MAP6//PCNT//PDCD6IP//AAAS//EMP2//CAV3//CSNK1D//ASPM//NTMT1//PLK2//FBXO5//CROCC//CXCL12//CNTLN//CCNF//BCR//FSCN1//ARHGEF10//MTSS1//FAM107A//AIF1//SEMA5A//FRMD5//CLIP3//CCDC88B//S1PR1//ZMYND10//CCDC114//BFSP2//GFAP//KRT8//C10ORF90//CEP76//CHEK1//APOA1//PDGFRA//PHLDB1//KIFC1//NTRK3//FTCD//APOE//KRT5//STRIP2//THY1//TNFAIP3//LIMD1
GO:0006954	inflammatory response	Biological process	29	746	453	18670	1.60216	0.00879799	0.252752	2.05562	0.0640177	CLU//AIF1//ITGB2//C1QA//PPARG//TNFAIP3//SIGIRR//WNT5A//CXCL17//APOA1//APOE//BCR//NLRX1//MMP3//MMP9//GBP5//IL17RC//ATM//ADM//CSF1//MS4A2//IRAK2//ITGB6//LYZ//RARRES2//SPP1//TLR5//GSDMD//CD14
GO:0030030	cell projection organization	Biological process	52	1534	453	18670	1.39709	0.00880893	0.252752	2.05508	0.11479	GDNF//NCAM1//ROBO4//CXCL12//ROBO3//WNT5A//UCHL1//SEMA5A//FSCN1//APOE//NTRK3//NDRG4//FZD1//SCARF1//RAPGEF2//PTPRG//APOA1//SYNGAP1//CDH13//S1PR1//ARHGEF7//MTSS1//ADM//CROCC//EMP2//TTC21A//DYNC2H1//ZMYND10//CCDC114//ISLR2//SPP1//KIRREL3//MAP6//THY1//TRPC6//HES1//TTC36//PCNT//TMEM216//RILP//FOXO6//PLK2//NGEF//PTCH1//AIF1//CSNK1D//CEP76//CAV1//EPS8L1//EPS8L3//RIMS1//CPNE6
GO:0090026	positive regulation of monocyte chemotaxis	Biological process	3	18	453	18670	6.86902	0.00882867	0.252752	2.0541	0.00662252	AIF1//CXCL17//CXCL12
GO:1905276	regulation of epithelial tube formation	Biological process	3	18	453	18670	6.86902	0.00882867	0.252752	2.0541	0.00662252	GDNF//WNT5A//FZD1
GO:0006536	glutamate metabolic process	Biological process	4	34	453	18670	4.84872	0.00891884	0.253262	2.04969	0.00883002	ADHFE1//FTCD//GCLC//ALDH5A1
GO:0071402	cellular response to lipoprotein particle stimulus	Biological process	4	34	453	18670	4.84872	0.00891884	0.253262	2.04969	0.00883002	CDH13//ITGB2//PPARG//APOE
GO:0044087	regulation of cellular component biogenesis	Biological process	35	947	453	18670	1.52323	0.00899555	0.253262	2.04597	0.0772627	FSCN1//CLIP3//CAV3//MMP3//APOE//CLU//RASIP1//GFAP//CROCC//PLK2//C10ORF90//CEP76//APOA1//ARHGEF10//S1PR1//THY1//FAM107A//WNT5A//NTRK3//CAV1//EPS8L1//EPS8L3//GBP5//HAS2//RAPGEF2//STX18//PDCD6IP//ATP13A2//PHLDB1//DACT1//ATM//SYT11//ZMYND10//FZD1//LRSAM1
GO:0010976	positive regulation of neuron projection development	Biological process	14	281	453	18670	2.05337	0.00900803	0.253262	2.04537	0.0309051	ISLR2//SCARF1//NTRK3//CXCL12//SEMA5A//MAP6//FOXO6//APOE//WNT5A//RIMS1//CPNE6//NDRG4//FZD1//RAPGEF2
GO:0051129	negative regulation of cellular component organization	Biological process	28	715	453	18670	1.61398	0.00906824	0.253262	2.04248	0.0618102	ATM//CCNF//APOA1//APOE//PTPRG//SKI//CLIP3//CLU//LRSAM1//FBXO5//CHEK1//CAV1//SPP1//WNT5A//SEMA5A//THY1//SYNGAP1//TRPC6//RAPGEF2//S1PR1//FAM107A//CAV3//PLK2//NGEF//PAM16//SYT11//TNKS2//DACT1
GO:0050704	regulation of interleukin-1 secretion	Biological process	5	53	453	18670	3.88813	0.00907408	0.253262	2.0422	0.0110375	APOA1//TNFAIP3//WNT5A//GSDMD//CASP1
GO:0009057	macromolecule catabolic process	Biological process	48	1396	453	18670	1.4171	0.0091353	0.253262	2.03928	0.10596	RPS4Y1//DHX34//PATL1//PHKG1//PPP1R3D//OAS2//PPP1R8//FBXL14//RNF167//UBE3B//FBXO6//PSMB5//IGF2BP1//SLFN13//UBA7//CLN3//PGA3//LRSAM1//BGN//DERL2//RNF121//FBXO5//CCNF//PLK2//CLU//CSNK1D//GCLC//APOE//APOB//ATM//FAM83D//RILP//FEN1//ARMC8//UCHL1//MVB12B//DACT1//TNFAIP3//WNT5A//GDNF//CTSS//PDCD6IP//PAM16//CAV1//PTTG1IP//ATP13A2//GFAP//CAV3
GO:0007154	cell communication	Biological process	187	6698	453	18670	1.15065	0.00913534	0.253262	2.03928	0.412804	SHC2//GDNF//JAK3//MAP3K9//NCAM1//PDGFRA//PSMB5//SYNGAP1//RAPGEF2//GADD45G//CXCL17//GRM4//IRAK2//NTRK3//WNT5A//CAV1//CLU//SIGIRR//DRD5//ADM//CARD9//CTSS//APOB//CD14//APOA1//TLR5//S1PR1//PLK2//ATM//ATF6B//DRG2//CLEC5A//PLCXD2//TENM4//GREM1//GNGT1//TRHDE//PRMT2//IGFBP6//BCAM//MX1//PCNT//RASD1//PGR//PPARG//RASIP1//PRKAG1//BCR//CXCL12//NDRG4//SPP1//STAC//STC1//CASP1//PPP1R1B//TNFRSF10A//ARHGEF7//LIMD1…
GO:0031099	regeneration	Biological process	11	198	453	18670	2.28967	0.00917907	0.253473	2.0372	0.0242826	APOA1//ADM//NNMT//PPARG//CXCL12//CPQ//SCARF1//SPP1//NTRK3//THY1//PTCH1
GO:0010811	positive regulation of cell-substrate adhesion	Biological process	8	121	453	18670	2.7249	0.00936999	0.256449	2.02826	0.01766	CDH13//CSF1//EMP2//THY1//HAS2//APOA1//ARHGEF7//FBLN2
GO:0048878	chemical homeostasis	Biological process	42	1189	453	18670	1.45584	0.00937896	0.256449	2.02785	0.0927152	FOXK1//AVPR2//DRD5//ATP13A2//SLC24A5//APOE//CXCL12//STC1//CAV1//ATOX1//COX19//SLC46A1//SLC30A8//ATP1B2//CLN3//ADM//PDGFRA//TRPC6//CAV3//SLC41A1//AQP9//FOXO6//PPARG//PTCH1//AKR1C1//APOA1//APOB//WNK4//PLCB2//UBASH3B//THY1//SLC4A9//S1PR1//GCLC//COX11//HEPHL1//TRPV6//ACOXL//HRNR//HAS2//WNT5A//CACNA1D
GO:0072503	cellular divalent inorganic cation homeostasis	Biological process	21	493	453	18670	1.75557	0.00939655	0.256449	2.02703	0.0463576	DRD5//ATP13A2//SLC24A5//APOE//CXCL12//STC1//CAV1//SLC30A8//ADM//PDGFRA//TRPC6//CAV3//SLC41A1//PLCB2//UBASH3B//THY1//CLN3//S1PR1//TRPV6//WNT5A//CACNA1D
GO:0034341	response to interferon-gamma	Biological process	11	199	453	18670	2.27817	0.00951161	0.258583	2.02175	0.0242826	NCAM1//OAS2//PPARG//GBP5//DAPK1//AIF1//GBP3//RAB43//WNT5A//CASP1//SLC30A8
GO:0040012	regulation of locomotion	Biological process	38	1054	453	18670	1.4859	0.00970971	0.260197	2.01279	0.0838852	BCR//THY1//EMP2//WNT5A//APOE//STC1//PTPRG//CSF1//CXCL17//RARRES2//ARHGEF7//HAS2//NDRG4//MYSM1//ROBO4//FRMD5//CDH13//FAM107A//S1PR1//AIF1//ELP5//MMP9//ATM//NTRK3//PDGFRA//SERPINB3//CXCL12//WNT5B//CAV1//SEMA5A//OSBPL8//PPARG//DAPK2//GREM1//PLK2//ACVR1B//FBXO5//RAPGEF2
GO:1902117	positive regulation of organelle assembly	Biological process	6	75	453	18670	3.29713	0.0097113	0.260197	2.01272	0.013245	CROCC//FSCN1//PDCD6IP//ZMYND10//LRSAM1//STX18
GO:0030003	cellular cation homeostasis	Biological process	26	654	453	18670	1.63848	0.00975488	0.260197	2.01078	0.0573951	DRD5//ATP13A2//SLC24A5//APOE//CXCL12//STC1//CAV1//ATOX1//COX19//SLC46A1//SLC30A8//ATP1B2//CLN3//ADM//PDGFRA//TRPC6//CAV3//SLC41A1//PLCB2//UBASH3B//THY1//SLC4A9//S1PR1//TRPV6//WNT5A//CACNA1D
GO:0061005	cell differentiation involved in kidney development	Biological process	5	54	453	18670	3.81612	0.00980574	0.260197	2.00852	0.0110375	GDNF//HES1//MTSS1//MMP9//PTCH1
GO:0061512	protein localization to cilium	Biological process	5	54	453	18670	3.81612	0.00980574	0.260197	2.00852	0.0110375	CROCC//CSNK1D//TTC21A//DYNC2H1//RAB11FIP3
GO:1901214	regulation of neuron death	Biological process	15	313	453	18670	1.97512	0.00981947	0.260197	2.00791	0.0331126	GRM4//CLN3//GDNF//GCLC//APOE//GDF5//SYNGAP1//ATM//CSF1//ATP13A2//CLU//ITGB2//C1QA//WNT5A//FZD1
GO:0021700	developmental maturation	Biological process	14	284	453	18670	2.03168	0.00983067	0.260197	2.00742	0.0309051	FBXO5//S1PR1//PGR//C1QA//SCARF1//PLD6//PHOSPHO1//CDKN1C//THBS3//HES1//PPARG//BFSP2//WNT5A//GREM1
GO:0019433	triglyceride catabolic process	Biological process	4	35	453	18670	4.71019	0.00988069	0.260538	2.00521	0.00883002	APOA1//APOB//APOE//LIPE
GO:0031399	regulation of protein modification process	Biological process	61	1867	453	18670	1.34658	0.00999829	0.262652	2.00007	0.134658	CCNF//GADD45G//SHC2//CXCL17//GRM4//IRAK2//NTRK3//WNT5A//CAV1//APOA1//CSNK1D//AIF1//CLIP3//MMP9//RARRES2//FZD1//THY1//PPP1R1B//UBASH3B//CAV3//GREM1//TNFRSF10A//MAP3K9//TRPC6//INHBB//GDF5//INHBE//ACVR1B//SKI//SREBF1//GCLC//TNFAIP3//FAM107A//AVPR2//PTTG1IP//EMP2//OSBPL8//PPP1R8//CARD9//ATM//HES1//APOE//UCHL1//LBH//SYNGAP1//PDGFRA//SERPINB3//CDKN1C//CSF1//PRKAG1//RAPGEF2//DACT1//ITGB2//GATA1//DCUN1D1…
GO:0045664	regulation of neuron differentiation	Biological process	26	656	453	18670	1.63349	0.0101185	0.263974	1.99489	0.0573951	APOE//NTRK3//NDRG4//WNT5A//FZD1//SCARF1//RAPGEF2//PTPRG//HES1//ASPM//BEND6//TRPC6//GDF5//ISLR2//SPP1//CXCL12//SEMA5A//THY1//SYNGAP1//MAP6//FOXO6//PLK2//NGEF//RIMS1//CPNE6//CSNK1D
GO:0002792	negative regulation of peptide secretion	Biological process	9	148	453	18670	2.50626	0.0101914	0.263974	1.99176	0.0198675	APOA1//INHBB//SREBF1//MIDN//APOE//TNFAIP3//RAB11FIP1//RAB11FIP3//SYT11
GO:0010721	negative regulation of cell development	Biological process	16	344	453	18670	1.91694	0.0102173	0.263974	1.99066	0.0353201	SKI//APOE//PTPRG//HES1//ASPM//SPP1//NTRK3//WNT5A//SEMA5A//THY1//SYNGAP1//TRPC6//RAPGEF2//CAV3//PLK2//NGEF
GO:0045596	negative regulation of cell differentiation	Biological process	29	755	453	18670	1.58306	0.0102651	0.263974	1.98864	0.0640177	SKI//PPARG//APOE//PTPRG//CAV1//GREM1//GDF5//CCDC85B//WNT5A//HES1//JAK3//RBM15//EID2B//ASPM//PTCH1//LIMD1//UBASH3B//SPP1//NTRK3//SEMA5A//THY1//SYNGAP1//TRPC6//RAPGEF2//CAV3//PLK2//NGEF//MMP9//LBH
GO:0003422	growth plate cartilage morphogenesis	Biological process	3	19	453	18670	6.50749	0.010298	0.263974	1.98725	0.00662252	STC1//COL6A3//COL7A1
GO:0010544	negative regulation of platelet activation	Biological process	3	19	453	18670	6.50749	0.010298	0.263974	1.98725	0.00662252	UBASH3B//APOE//PDGFRA
GO:0033673	negative regulation of kinase activity	Biological process	13	257	453	18670	2.08476	0.0103121	0.263974	1.98665	0.0286976	CAV1//THY1//PPP1R1B//UBASH3B//CAV3//COX11//MIDN//APOE//UCHL1//SERPINB3//CDKN1C//TNFAIP3//RASIP1
GO:0060828	regulation of canonical Wnt signaling pathway	Biological process	14	286	453	18670	2.01747	0.0104111	0.265292	1.9825	0.0309051	GREM1//APOE//IGFBP6//DACT1//PSMB5//WNT5A//WNT5B//FZD1//CAV1//LIMD1//CSNK1D//ASPM//TNKS2//SEMA5A
GO:0050896	response to stimulus	Biological process	251	9324	453	18670	1.10948	0.0104392	0.265292	1.98133	0.554084	CHEK1//FBXO6//ATM//SHC2//GDNF//JAK3//MAP3K9//NCAM1//PDGFRA//PSMB5//SYNGAP1//RAPGEF2//GADD45G//CXCL17//GRM4//IRAK2//NTRK3//WNT5A//CAV1//APOE//TXNRD2//XPC//HMGN1//POLQ//FEN1//RTP3//ADM//CXCL12//APOLD1//LIMD1//CLU//AIF1//ITGB2//C1QA//SYT11//CAV3//SERPING1//EMP2//SIGIRR//DRD5//PPP1R1B//CARD9//CTSS//APOB//CD14//TNFAIP3//PDCD1//CD84//BCL3//CD8A//PPARG//APOA1//TLR5//CSF1//UCHL1//S1PR1//PARPBP//RAD18//BA…
GO:0051961	negative regulation of nervous system development	Biological process	15	316	453	18670	1.95637	0.0106515	0.269237	1.97259	0.0331126	SKI//APOE//PTPRG//HES1//ASPM//SPP1//NTRK3//WNT5A//SEMA5A//THY1//SYNGAP1//TRPC6//RAPGEF2//PLK2//NGEF
GO:0010975	regulation of neuron projection development	Biological process	21	499	453	18670	1.73446	0.0106712	0.269237	1.97179	0.0463576	APOE//NTRK3//NDRG4//WNT5A//FZD1//SCARF1//RAPGEF2//PTPRG//ISLR2//SPP1//CXCL12//SEMA5A//THY1//SYNGAP1//MAP6//TRPC6//FOXO6//PLK2//NGEF//RIMS1//CPNE6
GO:0044085	cellular component biogenesis	Biological process	101	3360	453	18670	1.23888	0.0107662	0.26987	1.96794	0.222958	MDN1//PWP2//NOP10//TSR2//PDCD6IP//TAF1B//MCTS1//EMP2//SRPX//MX1//XPC//CHAF1B//PELP1//DDX49//NOL8//NOL6//CSNK1D//VBP1//CDH13//FSCN1//FBXO5//GREM1//KIRREL3//S1PR1//ARHGEF7//RAPGEF2//MTSS1//FAM107A//AIF1//CLP1//PLD6//CLIP3//CAV3//M1AP//KRT5//TENM4//MMP3//APOE//CLU//COX19//CXCL12//RASIP1//PATL1//LIMD1//APOA1//APOB//UQCC1//SLC25A33//DYNC2H1//ZMYND10//CCDC114//GFAP//KRT8//CROCC//PLK2//C10ORF90//CEP76//…
GO:0000041	transition metal ion transport	Biological process	8	124	453	18670	2.65898	0.0107741	0.26987	1.96762	0.01766	TCN1//HEPHL1//ATOX1//TRPC6//SLC30A8//SLC46A1//ASIC3//TMEM163
GO:0048869	cellular developmental process	Biological process	126	4319	453	18670	1.20236	0.0108117	0.26987	1.96611	0.278146	FBXO5//ADM//HAS2//RASIP1//CAV1//SPP1//PTCH1//POU5F1//GDNF//SEMA5A//ASPM//NTRK3//CXCL12//KIRREL3//RAPGEF2//WNT5A//FAM83D//STC1//WNT5B//PGR//CLEC5A//LIMD1//PDGFRA//BCL3//ATM//GREM1//COL6A3//COL7A1//PLD6//NCAM1//ROBO4//ROBO3//UCHL1//KCNH1//CAV3//CACNA1H//NTM//SKI//PHLDB1//SERPINB3//GATA1//PPARG//CSF1//APOB//APOE//NDRG4//FZD1//SCARF1//PTPRG//MYRF//APOA1//C1QA//SYNGAP1//DYNC2H1//HES1//ARHGEF10//CDKN1C…
GO:0001944	vasculature development	Biological process	30	792	453	18670	1.56114	0.0109479	0.271991	1.96067	0.0662252	S1PR1//LEMD3//CXCL17//ANPEP//ROBO4//RASIP1//SAT1//THY1//APOLD1//CAV1//STRA6//RAPGEF2//RBM15//ADM//HAS2//CDH13//GREM1//SEMA5A//PLK2//PPARG//HES1//EMP2//ITGB2//WNT5A//APOB//APOE//DYNC2H1//TNFAIP3//PDGFRA//ROM1
GO:0051270	regulation of cellular component movement	Biological process	39	1097	453	18670	1.46522	0.0109742	0.271991	1.95963	0.0860927	BCR//THY1//EMP2//WNT5A//APOE//STC1//PTPRG//CSF1//CXCL17//RARRES2//ARHGEF7//HAS2//NDRG4//MYSM1//ROBO4//FRMD5//CDH13//FAM107A//S1PR1//AIF1//ELP5//MMP9//ATM//NTRK3//PDGFRA//SERPINB3//CXCL12//WNT5B//CAV1//SEMA5A//OSBPL8//PPARG//DAPK2//GREM1//PLK2//CAV3//ACVR1B//FBXO5//RAPGEF2
GO:0051716	cellular response to stimulus	Biological process	209	7616	453	18670	1.13101	0.0111717	0.27591	1.95188	0.461369	CHEK1//FBXO6//ATM//SHC2//GDNF//JAK3//MAP3K9//NCAM1//PDGFRA//PSMB5//SYNGAP1//RAPGEF2//GADD45G//CXCL17//GRM4//IRAK2//NTRK3//WNT5A//CAV1//XPC//HMGN1//POLQ//FEN1//CLU//SIGIRR//ADM//CARD9//CTSS//APOB//CD14//TLR5//S1PR1//PARPBP//RAD18//BACH1//CHAF1B//POLR2I//AKR1C1//FMO3//MCTS1//BCL3//UBA7//ALKBH7//PLK2//ATF6B//DRG2//CLEC5A//PLCXD2//TENM4//GREM1//GNGT1//TRHDE//PRMT2//IGFBP6//BCAM//MX1//PCNT//RASD1//PGR…
GO:0030001	metal ion transport	Biological process	33	894	453	18670	1.52133	0.0112169	0.276054	1.95013	0.0728477	KCND3//KCNH1//KCNN1//KCNS3//SCN8A//TRPV6//CACNA1D//CAV1//TCN1//HEPHL1//ATOX1//TRPC6//SLC30A8//WNK4//SLC41A1//TUSC3//SLC46A1//SLC24A5//ASIC3//ATP1B2//PLCB2//UBASH3B//THY1//STC1//CAV3//CACNA1H//KCNIP1//KCNC3//CXCL12//TMEM163//AHNAK//STAC//CD84
GO:0001568	blood vessel development	Biological process	29	761	453	18670	1.57058	0.0113501	0.277594	1.945	0.0640177	S1PR1//LEMD3//CXCL17//ANPEP//ROBO4//RASIP1//SAT1//THY1//APOLD1//CAV1//RBM15//ADM//HAS2//CDH13//GREM1//SEMA5A//PLK2//PPARG//HES1//EMP2//ITGB2//WNT5A//APOB//APOE//STRA6//DYNC2H1//TNFAIP3//PDGFRA//RAPGEF2
GO:0001959	regulation of cytokine-mediated signaling pathway	Biological process	10	177	453	18670	2.32848	0.0113586	0.277594	1.94467	0.0220751	SIGIRR//CAV1//CLIP3//TNFAIP3//APOA1//PPARG//WNT5A//CSF1//CASP1//IRAK2
GO:0008104	protein localization	Biological process	86	2805	453	18670	1.26361	0.0117825	0.282452	1.92876	0.189845	APOA1//WNT5A//NUP43//U2AF1//AAAS//NOL6//PTTG1IP//RTP3//RPS4Y1//NAGPA//HACL1//CROT//SEC23IP//TMED6//RIMS1//SNX13//TBC1D1//RAB43//RAB15//STX18//TBC1D2//RAB3B//SYTL3//PDCD6IP//SNX20//MAMDC4//VPS53//RAB11FIP1//RILP//CADPS//MVB12B//CLU//APOE//SLC30A8//PAM16//DERL2//CAV1//ARHGDIG//PTCH1//ATP13A2//CNTLN//CROCC//GBP5//CSNK1D//EMP2//HEPACAM//TTC21A//DYNC2H1//ITGB6//APOB//PPARG//ITGB2//THY1//SYNGAP1//INHBB…
GO:0090090	negative regulation of canonical Wnt signaling pathway	Biological process	10	178	453	18670	2.3154	0.0117836	0.282452	1.92872	0.0220751	GREM1//APOE//IGFBP6//DACT1//PSMB5//WNT5A//WNT5B//FZD1//CAV1//LIMD1
GO:0042592	homeostatic process	Biological process	62	1919	453	18670	1.33157	0.0118133	0.282452	1.92763	0.136865	ATM//FOXK1//LYZ//TNFAIP3//AVPR2//DRD5//ATP13A2//SLC24A5//APOE//CXCL12//STC1//CAV1//ATOX1//COX19//SLC46A1//SLC30A8//ATP1B2//NOP10//CLN3//ADM//PDGFRA//TRPC6//CAV3//CROCC//GATA1//SLC41A1//RHOT2//AQP9//JAK3//FEN1//HMBOX1//TNKS2//FOXO6//PPARG//PTCH1//AKR1C1//APOA1//APOB//SLC46A2//S1PR1//TXNRD2//GCLC//ZNF16//ACVR1B//UBASH3B//SPP1//BCR//CSF1//WNK4//PLCB2//THY1//SLC4A9//COX11//HEPHL1//TRPV6//ACOXL//HRNR/…
GO:0048523	negative regulation of cellular process	Biological process	142	4955	453	18670	1.18111	0.0118829	0.282452	1.92508	0.313466	CHEK1//FBXO6//ATM//FOXO6//CDKN1C//EZH1//FOXK1//ZNF281//GATA1//HES1//DACT1//POU5F1//PPARG//BACH1//PTCH1//SKI//SREBF1//ZNF202//HMBOX1//CAV1//NTRK3//APOE//SIGIRR//ADM//BCR//APOA1//THY1//PPP1R1B//UBASH3B//CAV3//PLK2//HEPACAM//GAS2//PRKAG1//TBRG1//ZWILCH//CDH13//ARHGDIG//SEMA5A//IGFBP6//RAPGEF2//SNX13//SERPINB3//RASIP1//PDGFRA//STC1//PTPRG//NDRG4//MMP3//CCNF//COL6A3//COL7A1//SERPING1//GPR132//PSMB5//I…
GO:0043691	reverse cholesterol transport	Biological process	3	20	453	18670	6.18212	0.0119005	0.282452	1.92443	0.00662252	CLU//APOA1//APOE
GO:0043931	ossification involved in bone maturation	Biological process	3	20	453	18670	6.18212	0.0119005	0.282452	1.92443	0.00662252	PHOSPHO1//GREM1//THBS3
GO:1905523	positive regulation of macrophage migration	Biological process	3	20	453	18670	6.18212	0.0119005	0.282452	1.92443	0.00662252	CSF1//CXCL17//RARRES2
GO:0098662	inorganic cation transmembrane transport	Biological process	29	764	453	18670	1.56441	0.0119267	0.282452	1.92348	0.0640177	VPS9D1//SLC41A1//SLC24A5//SCN8A//ASIC3//ATP1B2//PLCB2//UBASH3B//THY1//ATOX1//TRPV6//TRPC6//CACNA1D//CACNA1H//SLC30A8//KCNIP1//KCNC3//KCND3//KCNH1//KCNN1//KCNS3//TMEM163//CAV3//CAV1//AHNAK//STAC//SLC46A1//WNK4//TUSC3
GO:0051094	positive regulation of developmental process	Biological process	48	1418	453	18670	1.39512	0.0119665	0.282452	1.92203	0.10596	GDNF//ASPM//PLD6//SERPINB3//CSF1//APOB//CAV3//APOE//NTRK3//NDRG4//WNT5A//FZD1//SCARF1//RAPGEF2//TENM4//MYRF//GDF5//PPARG//RARRES2//TPH1//WNT5B//PTCH1//GATA1//ZNF16//ACVR1B//BEND6//TRPC6//FBXO5//SUCO//ADM//ITGB2//SEMA5A//ISLR2//HES1//CXCL12//MAP6//FOXO6//PLK2//HAS2//APOA1//ARHGEF7//RIMS1//CPNE6//PHLDB1//LBH//CSNK1D//TNFAIP3//GREM1
GO:0001890	placenta development	Biological process	9	152	453	18670	2.44031	0.0119957	0.282452	1.92098	0.0198675	SPP1//STC1//CDKN1C//ADM//RBM15//KRT8//HES1//PPARG//CCNF
GO:0086010	membrane depolarization during action potential	Biological process	4	37	453	18670	4.45558	0.0120004	0.282452	1.9208	0.00883002	CACNA1D//CAV3//SCN8A//CACNA1H
GO:0048731	system development	Biological process	141	4919	453	18670	1.18138	0.0121443	0.284764	1.91563	0.311258	CDKN1C//MMP9//S1PR1//LEMD3//CXCL17//ANPEP//ROBO4//RASIP1//SAT1//THY1//APOLD1//CAV1//INHBB//ATM//PGR//GAS2//PDGFRA//STRA6//RAPGEF2//RBM15//ADM//HAS2//CHRDL1//GDNF//PTCH1//SEMA5A//ASPM//NTRK3//CXCL12//KIRREL3//WNT5A//FAM83D//SKI//HES1//PPARG//CCNF//ACVR1B//NDRG4//PHOSPHO1//MMP13//CDH13//GREM1//WNT5B//TDRD7//BCL3//PDCD1//FZD1//CRELD1//THBS3//STC1//COL6A3//COL7A1//APOB//SCN8A//TMEM223//ARHGEF7//CPNE6…
GO:0030177	positive regulation of Wnt signaling pathway	Biological process	10	179	453	18670	2.30247	0.0122204	0.284764	1.91291	0.0220751	CSNK1D//ASPM//DACT1//PSMB5//TNKS2//CAV1//SEMA5A//WNT5A//SKI//TNFAIP3
GO:1903034	regulation of response to wounding	Biological process	10	179	453	18670	2.30247	0.0122204	0.284764	1.91291	0.0220751	APOE//PDGFRA//CAV1//ENPP4//SERPING1//SCARF1//SPP1//NTRK3//TNFAIP3//UBASH3B
GO:0006873	cellular ion homeostasis	Biological process	26	667	453	18670	1.60655	0.0123206	0.285448	1.90937	0.0573951	DRD5//ATP13A2//SLC24A5//APOE//CXCL12//STC1//CAV1//ATOX1//COX19//SLC46A1//SLC30A8//ATP1B2//CLN3//ADM//PDGFRA//TRPC6//CAV3//SLC41A1//PLCB2//UBASH3B//THY1//SLC4A9//S1PR1//TRPV6//WNT5A//CACNA1D
GO:0001570	vasculogenesis	Biological process	6	79	453	18670	3.13019	0.0123718	0.285448	1.90757	0.013245	EMP2//ADM//RAPGEF2//HAS2//RASIP1//CAV1
GO:0030193	regulation of blood coagulation	Biological process	6	79	453	18670	3.13019	0.0123718	0.285448	1.90757	0.013245	APOE//PDGFRA//ENPP4//SERPING1//UBASH3B//CAV1
GO:0060562	epithelial tube morphogenesis	Biological process	15	322	453	18670	1.91991	0.0124816	0.286102	1.90373	0.0331126	RBM15//GDNF//PTCH1//ADM//SKI//NDRG4//WNT5A//HES1//RASIP1//CSF1//PGR//CAV3//MTSS1//WNK4//FZD1
GO:0042133	neurotransmitter metabolic process	Biological process	9	153	453	18670	2.42436	0.0124818	0.286102	1.90372	0.0198675	ALDH5A1//SDS//CHKA//TPH1//CAV1//CLU//AIF1//ITGB2//CLN3
GO:0072358	cardiovascular system development	Biological process	30	801	453	18670	1.5436	0.012657	0.288516	1.89767	0.0662252	S1PR1//LEMD3//CXCL17//ANPEP//ROBO4//RASIP1//SAT1//THY1//APOLD1//CAV1//STRA6//RAPGEF2//RBM15//ADM//HAS2//CDH13//GREM1//SEMA5A//PLK2//PPARG//HES1//EMP2//ITGB2//WNT5A//APOB//APOE//DYNC2H1//TNFAIP3//PDGFRA//ROM1
GO:0071346	cellular response to interferon-gamma	Biological process	10	180	453	18670	2.28967	0.0126694	0.288516	1.89724	0.0220751	NCAM1//OAS2//PPARG//GBP5//DAPK1//AIF1//GBP3//RAB43//WNT5A//CASP1
GO:0048468	cell development	Biological process	69	2183	453	18670	1.30269	0.0128187	0.290971	1.89216	0.152318	FBXO5//GDNF//SEMA5A//STC1//ASPM//PGR//CLEC5A//LIMD1//WNT5A//COL6A3//COL7A1//PLD6//NCAM1//ROBO4//CXCL12//ROBO3//UCHL1//NTM//SKI//APOE//NTRK3//NDRG4//FZD1//SCARF1//RAPGEF2//PTPRG//MYRF//APOA1//C1QA//SYNGAP1//ARHGEF10//GATA1//CLEC1B//ADM//CLU//TENM4//CAV3//FLI1//GNGT1//CDKN1C//KRT8//HES1//BEND6//TRPC6//GDF5//ISLR2//THY1//PPARG//BFSP2//PRMT2//INHBB//ATM//SPP1//KIRREL3//MAP6//PDGFRA//FOXO6//PLK2//NGEF…
GO:0002687	positive regulation of leukocyte migration	Biological process	8	128	453	18670	2.57588	0.0128808	0.291439	1.89006	0.01766	THY1//CSF1//CXCL17//RARRES2//WNT5A//AIF1//DAPK2//CXCL12
GO:0009605	response to external stimulus	Biological process	86	2816	453	18670	1.25867	0.0129602	0.292293	1.88739	0.189845	SERPING1//APOE//PSMB5//CARD9//TNFAIP3//PPARG//S1PR1//RARRES2//CXCL12//VSIG4//GDNF//NCAM1//ROBO4//ROBO3//WNT5A//GCLC//APOA1//INHBB//SREBF1//PTCH1//GDF5//CLU//APOB//MX1//OAS2//BCL3//GBP5//CAV1//PDGFRA//CSF1//CXCL17//XPC//CNGA1//GNGT1//LYZ//ENPP4//ITGB2//IRAK2//CD14//SIGIRR//AIF1//GSDMD//FAM107A//SLC22A3//ADM//SPP1//STC1//SLC30A8//CAV3//NLRX1//CBS//STRA6//FOXK1//MPEG1//TLR5//CCDC88B//SLAMF6//CLEC5A/…
GO:0043549	regulation of kinase activity	Biological process	32	870	453	18670	1.51592	0.0130117	0.292513	1.88567	0.0706402	CCNF//GADD45G//SHC2//CXCL17//GRM4//IRAK2//NTRK3//WNT5A//CAV1//THY1//PPP1R1B//UBASH3B//CAV3//GREM1//TNFRSF10A//MAP3K9//EMP2//OSBPL8//COX11//MIDN//CDKN1C//ZNF16//APOE//UCHL1//SERPINB3//PDGFRA//TNFAIP3//CSF1//PRKAG1//RAPGEF2//CLU//RASIP1
GO:0070509	calcium ion import	Biological process	6	80	453	18670	3.09106	0.0131096	0.292516	1.88241	0.013245	CAV3//CXCL12//STC1//TRPV6//CACNA1D//CACNA1H
GO:1900046	regulation of hemostasis	Biological process	6	80	453	18670	3.09106	0.0131096	0.292516	1.88241	0.013245	APOE//PDGFRA//CAV1//ENPP4//SERPING1//UBASH3B
GO:0061900	glial cell activation	Biological process	5	58	453	18670	3.55294	0.013137	0.292516	1.8815	0.0110375	CLU//AIF1//ITGB2//C1QA//ATM
GO:0007166	cell surface receptor signaling pathway	Biological process	93	3082	453	18670	1.24365	0.0132181	0.293392	1.87883	0.205298	IRAK2//SIGIRR//CAV1//PSMB5//CARD9//WNT5A//JAK3//CSF1//NTRK3//PDGFRA//PTPRG//CD8A//MTSS1//GREM1//ACVR1B//SKI//GDF5//GRM4//DTX3//HES1//RBM15//PLCB2//PTCH1//DISP2//APOA1//ITGAE//ITGB2//ITGB6//THY1//FOXO6//RARRES2//SREBF1//POLR2I//GAS2//TSPEAR//DAPK1//TNFRSF10A//NDRG4//CLIP3//TNFAIP3//INHBB//INHBE//CSNK1D//DACT1//TNKS2//WNT5B//LRRFIP2//CAV3//S1PR1//MMP3//MMP9//POU2F1//FSCN1//CASP1//CHRDL1//CDKN1C//LE…
GO:0006639	acylglycerol metabolic process	Biological process	8	129	453	18670	2.55591	0.0134516	0.296104	1.87123	0.01766	APOE//APOBR//CAV1//CAV3//APOB//SREBF1//APOA1//LIPE
GO:0044106	cellular amine metabolic process	Biological process	8	129	453	18670	2.55591	0.0134516	0.296104	1.87123	0.01766	PSMB5//GCDH//IDO2//CHKA//SMOX//SAT1//ITGB2//TPH1
GO:0048870	cell motility	Biological process	57	1751	453	18670	1.34164	0.0135623	0.296104	1.86767	0.125828	GDNF//SEMA5A//ASPM//NTRK3//CXCL12//KIRREL3//RAPGEF2//GREM1//ITGB2//BCR//THY1//EMP2//WNT5A//APOE//STC1//PTPRG//CSF1//CXCL17//RARRES2//ARHGEF7//HAS2//NDRG4//S1PR1//HES1//ITGB6//CD248//STRIP2//FSCN1//TNFAIP3//FAM83D//LIMD1//APOB//MYSM1//ROBO4//FRMD5//CDH13//FAM107A//AIF1//ELP5//MMP9//ATM//PDGFRA//SERPINB3//WNT5B//CAV1//OSBPL8//APOA1//PPARG//ATP1B2//TNFRSF10A//CD84//IL17RC//DAPK2//PLK2//ACVR1B//FBXO5…
GO:0051674	localization of cell	Biological process	57	1751	453	18670	1.34164	0.0135623	0.296104	1.86767	0.125828	GDNF//SEMA5A//ASPM//NTRK3//CXCL12//KIRREL3//RAPGEF2//GREM1//ITGB2//BCR//THY1//EMP2//WNT5A//APOE//STC1//PTPRG//CSF1//CXCL17//RARRES2//ARHGEF7//HAS2//NDRG4//S1PR1//HES1//ITGB6//CD248//STRIP2//FSCN1//TNFAIP3//FAM83D//LIMD1//APOB//MYSM1//ROBO4//FRMD5//CDH13//FAM107A//AIF1//ELP5//MMP9//ATM//PDGFRA//SERPINB3//WNT5B//CAV1//OSBPL8//APOA1//PPARG//SKI//ATP1B2//TNFRSF10A//CD84//IL17RC//DAPK2//PLK2//ACVR1B//…
GO:0030728	ovulation	Biological process	3	21	453	18670	5.88773	0.0136381	0.296104	1.86524	0.00662252	PGR//INHBB//GAS2
GO:0042402	cellular biogenic amine catabolic process	Biological process	3	21	453	18670	5.88773	0.0136381	0.296104	1.86524	0.00662252	IDO2//SMOX//SAT1
GO:0042438	melanin biosynthetic process	Biological process	3	21	453	18670	5.88773	0.0136381	0.296104	1.86524	0.00662252	SLC24A5//WNT5A//RAPGEF2
GO:0022607	cellular component assembly	Biological process	94	3124	453	18670	1.24012	0.013678	0.296104	1.86398	0.207506	MDN1//PWP2//PDCD6IP//TAF1B//MCTS1//EMP2//SRPX//MX1//XPC//CHAF1B//CSNK1D//VBP1//CDH13//FSCN1//FBXO5//GREM1//KIRREL3//S1PR1//ARHGEF7//RAPGEF2//MTSS1//FAM107A//AIF1//CLP1//PLD6//CLIP3//CAV3//M1AP//KRT5//TENM4//MMP3//APOE//CLU//COX19//CXCL12//RASIP1//PATL1//LIMD1//APOA1//APOB//UQCC1//SLC25A33//DYNC2H1//ZMYND10//CCDC114//GFAP//KRT8//CROCC//PLK2//C10ORF90//CEP76//GSDMD//BCR//THY1//SEC23IP//COL7A1//TAF7…
GO:0050707	regulation of cytokine secretion	Biological process	11	210	453	18670	2.15884	0.0138136	0.29767	1.85969	0.0242826	APOA1//WNT5A//TNFAIP3//CLEC5A//CD14//GSDMD//CASP1//AIF1//SYT11//IL17RC//TLR5
GO:0007167	enzyme linked receptor protein signaling pathway	Biological process	37	1045	453	18670	1.45926	0.0138452	0.29767	1.8587	0.0816777	CSF1//NTRK3//PDGFRA//PTPRG//CD8A//MTSS1//GREM1//ACVR1B//SKI//GDF5//FOXO6//RARRES2//SREBF1//POLR2I//NDRG4//INHBB//INHBE//CAV3//CHRDL1//CDKN1C//LEMD3//CAV1//HES1//WNT5A//FZD1//RAPGEF2//UBASH3B//CDH13//MVB12B//ARHGEF7//IGFBP6//MMP9//OSBPL8//BCR//SHC2//NGEF//JAK3
GO:2001021	negative regulation of response to DNA damage stimulus	Biological process	6	81	453	18670	3.0529	0.0138777	0.29767	1.85768	0.013245	PTTG1IP//CLU//CXCL12//POLQ//PARPBP//FBXO5
GO:0008015	blood circulation	Biological process	22	544	453	18670	1.66675	0.0139221	0.297691	1.85629	0.0485651	DRD5//AVPR2//ADM//CAV3//SLC2A5//RASL10B//CAV1//SREBF1//EMP2//CACNA1H//PPARG//APOE//BCR//KCNIP1//KCND3//CACNA1D//STC1//ATP1B2//GCLC//FLI1//CXCL12//SERPING1
GO:0006638	neutral lipid metabolic process	Biological process	8	130	453	18670	2.53625	0.0140406	0.297691	1.85261	0.01766	APOE//APOBR//CAV1//CAV3//APOB//SREBF1//APOA1//LIPE
GO:0007009	plasma membrane organization	Biological process	7	105	453	18670	2.74761	0.0140482	0.297691	1.85238	0.0154525	SYT11//CAV3//CLU//MYRF//CAV1//MTSS1//OSBPL2
GO:0045824	negative regulation of innate immune response	Biological process	5	59	453	18670	3.49272	0.0140755	0.297691	1.85154	0.0110375	SERPING1//VSIG4//PPARG//TNFAIP3//NLRX1
GO:0050770	regulation of axonogenesis	Biological process	10	183	453	18670	2.25214	0.0140909	0.297691	1.85106	0.0220751	APOE//ISLR2//SPP1//NTRK3//CXCL12//SEMA5A//WNT5A//THY1//SYNGAP1//MAP6
GO:0072507	divalent inorganic cation homeostasis	Biological process	21	513	453	18670	1.68713	0.0141893	0.29887	1.84804	0.0463576	DRD5//ATP13A2//SLC24A5//APOE//CXCL12//STC1//CAV1//SLC30A8//ADM//PDGFRA//TRPC6//CAV3//SLC41A1//PLCB2//UBASH3B//THY1//CLN3//S1PR1//TRPV6//WNT5A//CACNA1D
GO:0071709	membrane assembly	Biological process	4	39	453	18670	4.22709	0.0143911	0.302213	1.84191	0.00883002	EMP2//CAV1//CAV3//SYT11
GO:0006813	potassium ion transport	Biological process	12	240	453	18670	2.06071	0.0145794	0.305253	1.83626	0.0264901	SLC24A5//KCNIP1//KCNC3//KCND3//KCNH1//KCNN1//KCNS3//CACNA1D//CAV3//ATP1B2//CAV1//WNK4
GO:0030279	negative regulation of ossification	Biological process	6	82	453	18670	3.01567	0.0146766	0.305722	1.83338	0.013245	GATA1//GREM1//PTCH1//SKI//LIMD1//TPH1
GO:0034765	regulation of ion transmembrane transport	Biological process	20	483	453	18670	1.70659	0.0147022	0.305722	1.83262	0.0441501	WNK4//TRPC6//UBASH3B//THY1//CAV3//CACNA1D//CAV1//ATP1B2//KCNIP1//AHNAK//STAC//DAPK1//MMP9//CTSS//KCNC3//KCND3//KCNH1//KCNS3//SCN8A//CACNA1H
GO:1903531	negative regulation of secretion by cell	Biological process	11	212	453	18670	2.13847	0.0147325	0.305722	1.83172	0.0242826	APOA1//CD84//BCR//INHBB//SREBF1//MIDN//SYT11//APOE//TNFAIP3//RAB11FIP1//RAB11FIP3
GO:0000904	cell morphogenesis involved in differentiation	Biological process	28	744	453	18670	1.55107	0.0148062	0.306344	1.82956	0.0618102	STC1//COL6A3//COL7A1//GDNF//NCAM1//ROBO4//CXCL12//ROBO3//WNT5A//UCHL1//GATA1//CLEC1B//APOE//ISLR2//HES1//SEMA5A//SPP1//NTRK3//MAP6//THY1//SYNGAP1//TRPC6//RAPGEF2//NGEF//PTCH1//HAS2//APOA1//ARHGEF7
GO:0022603	regulation of anatomical structure morphogenesis	Biological process	40	1155	453	18670	1.42733	0.0149788	0.309004	1.82452	0.0883002	GDNF//TNFAIP3//HES1//WNT5A//GAS2//ITGB2//STRIP2//LIMD1//PHLDB1//PLD6//PLK2//PPARG//ZMYM1//APOE//APOA1//CSF1//EMP2//ADM//SEMA5A//ISLR2//SPP1//NTRK3//CXCL12//THY1//SYNGAP1//MAP6//TRPC6//RAPGEF2//PSMB5//FZD1//CAV3//BCR//NGEF//HAS2//ARHGEF7//GREM1//RIMS1//CPNE6//DACT1//TENM4
GO:0051128	regulation of cellular component organization	Biological process	73	2348	453	18670	1.28136	0.0150754	0.310085	1.82173	0.161148	FAM107A//GREM1//ATM//CDKN1C//CXCL12//FSCN1//PLD6//ATP13A2//RHOT2//PDCD6IP//CCNF//APOA1//APOE//NTRK3//NDRG4//WNT5A//FZD1//SCARF1//RAPGEF2//PTPRG//CDH13//EXTL3//DERL2//SLC25A33//CCDC85B//PPARG//ACVR1B//SEMA5A//SKI//SREBF1//CLIP3//CAV3//HMBOX1//TNKS2//MMP3//CLU//RASIP1//GFAP//CROCC//ISLR2//LRSAM1//CD14//FBXO5//CHEK1//FEN1//PLK2//C10ORF90//CEP76//CAV1//SPP1//THY1//SYNGAP1//MAP6//TRPC6//ARHGEF10//S1PR…
GO:0045995	regulation of embryonic development	Biological process	8	132	453	18670	2.49783	0.0152747	0.310867	1.81603	0.01766	PHLDB1//GATA1//APOA1//HES1//WNT5A//GDNF//FZD1//TENM4
GO:2000106	regulation of leukocyte apoptotic process	Biological process	6	83	453	18670	2.97933	0.0155069	0.310867	1.80948	0.013245	JAK3//SLC46A2//PDCD1//WNT5A//CXCL12//RAPGEF2
GO:0006582	melanin metabolic process	Biological process	3	22	453	18670	5.62011	0.0155123	0.310867	1.80932	0.00662252	SLC24A5//WNT5A//RAPGEF2
GO:0022010	central nervous system myelination	Biological process	3	22	453	18670	5.62011	0.0155123	0.310867	1.80932	0.00662252	CLU//MYRF//TENM4
GO:0032291	axon ensheathment in central nervous system	Biological process	3	22	453	18670	5.62011	0.0155123	0.310867	1.80932	0.00662252	MYRF//CLU//TENM4
GO:0035809	regulation of urine volume	Biological process	3	22	453	18670	5.62011	0.0155123	0.310867	1.80932	0.00662252	HAS2//AVPR2//ADM
GO:0046599	regulation of centriole replication	Biological process	3	22	453	18670	5.62011	0.0155123	0.310867	1.80932	0.00662252	PLK2//C10ORF90//CEP76
GO:0060065	uterus development	Biological process	3	22	453	18670	5.62011	0.0155123	0.310867	1.80932	0.00662252	STRA6//CDKN1C//WNT5A
GO:0071404	cellular response to low-density lipoprotein particle stimulus	Biological process	3	22	453	18670	5.62011	0.0155123	0.310867	1.80932	0.00662252	CDH13//ITGB2//PPARG
GO:0072511	divalent inorganic cation transport	Biological process	20	486	453	18670	1.69605	0.0156199	0.312132	1.80632	0.0441501	TRPV6//CACNA1D//CAV1//TCN1//SLC30A8//SLC41A1//TUSC3//PLCB2//UBASH3B//THY1//STC1//CAV3//TRPC6//CACNA1H//SLC24A5//CXCL12//TMEM163//AHNAK//STAC//CD84
GO:0045124	regulation of bone resorption	Biological process	4	40	453	18670	4.12141	0.0156914	0.312669	1.80434	0.00883002	TNFAIP3//UBASH3B//SPP1//S1PR1
GO:0001508	action potential	Biological process	8	133	453	18670	2.47905	0.0159204	0.316334	1.79805	0.01766	NTRK3//SCN8A//CACNA1H//CACNA1D//CAV3//KCND3//CAV1//CLN3
GO:0060284	regulation of cell development	Biological process	34	953	453	18670	1.47039	0.0161683	0.319814	1.79134	0.0750552	ASPM//SKI//APOE//NTRK3//NDRG4//WNT5A//FZD1//SCARF1//RAPGEF2//PTPRG//HES1//BEND6//TRPC6//GDF5//ISLR2//SPP1//TENM4//PPARG//CXCL12//SEMA5A//THY1//SYNGAP1//MAP6//CAV3//FOXO6//PLK2//NGEF//HAS2//APOA1//ARHGEF7//RIMS1//CPNE6//CSF1//CSNK1D
GO:0032526	response to retinoic acid	Biological process	7	108	453	18670	2.67129	0.0161901	0.319814	1.79075	0.0154525	ATM//NTRK3//PPARG//WNT5A//WNT5B//PTCH1//SREBF1
GO:0030111	regulation of Wnt signaling pathway	Biological process	16	363	453	18670	1.8166	0.0162873	0.319814	1.78815	0.0353201	DACT1//SKI//TNFAIP3//GREM1//APOE//IGFBP6//PSMB5//WNT5A//WNT5B//FZD1//CAV1//LIMD1//CSNK1D//ASPM//TNKS2//SEMA5A
GO:1903305	regulation of regulated secretory pathway	Biological process	9	160	453	18670	2.31829	0.016305	0.319814	1.78768	0.0198675	SYT11//TRPV6//CD84//BCR//ITGB2//CACNA1H//CACNA1D//RAB15//RIMS1
GO:0050818	regulation of coagulation	Biological process	6	84	453	18670	2.94387	0.0163692	0.319814	1.78597	0.013245	APOE//PDGFRA//CAV1//ENPP4//SERPING1//UBASH3B
GO:0050886	endocrine process	Biological process	6	84	453	18670	2.94387	0.0163692	0.319814	1.78597	0.013245	DRD5//AVPR2//RASL10B//INHBB//RAB11FIP1//RAB11FIP3
GO:0006952	defense response	Biological process	55	1697	453	18670	1.33576	0.0164593	0.319916	1.78359	0.121413	CLU//AIF1//ITGB2//C1QA//SERPING1//PSMB5//CARD9//PPARG//TNFAIP3//SIGIRR//GBP5//ADM//CSF1//MS4A2//IRAK2//ITGB6//LYZ//RARRES2//SPP1//TLR5//GSDMD//CD14//VSIG4//CLEC5A//MX1//SLC30A8//NLRX1//MPEG1//BCL3//CCDC88B//SLAMF6//JAK3//C1QB//CD84//APOE//WNT5A//CXCL17//APOA1//BCR//IL17RC//SLFN13//GBP3//OAS2//NCAM1//DAPK1//RAB43//CASP1//MMP3//MMP9//SYT11//ATM//LRSAM1//INHBB//CLEC1B//CXCL12
GO:0016042	lipid catabolic process	Biological process	15	333	453	18670	1.85649	0.0164656	0.319916	1.78342	0.0331126	HACL1//CROT//ECHDC2//APOE//SCARF1//SPP1//APOA1//APOB//LIPE//GCDH//ACOXL//RARRES2//PLD6//PLCXD2//PLCB2
GO:0048598	embryonic morphogenesis	Biological process	23	586	453	18670	1.61762	0.0166593	0.321766	1.77834	0.0507726	TENM4//POU5F1//ADM//PTCH1//SKI//NDRG4//WNT5A//HES1//ZNF281//PHLDB1//DYNC2H1//GDF5//APOA1//COL7A1//ITGB2//MMP9//BCR//PDGFRA//DACT1//CDKN1C//GDNF//STRA6//FZD1
GO:0098542	defense response to other organism	Biological process	39	1129	453	18670	1.42369	0.0167916	0.321766	1.77491	0.0860927	SERPING1//PSMB5//CARD9//VSIG4//RARRES2//MX1//SLC30A8//NLRX1//MPEG1//LYZ//BCL3//TLR5//CCDC88B//SLAMF6//CLU//CSF1//CLEC5A//JAK3//PPARG//C1QA//C1QB//GSDMD//CD84//CD14//APOE//GBP5//TNFAIP3//IL17RC//SLFN13//GBP3//OAS2//NCAM1//WNT5A//DAPK1//AIF1//RAB43//CASP1//SYT11//LRSAM1
GO:0006874	cellular calcium ion homeostasis	Biological process	19	458	453	18670	1.70976	0.016839	0.321766	1.77368	0.0419426	ADM//PDGFRA//TRPC6//CAV3//CAV1//PLCB2//UBASH3B//THY1//CLN3//S1PR1//TRPV6//WNT5A//CACNA1D//DRD5//ATP13A2//SLC24A5//APOE//CXCL12//STC1
GO:0001817	regulation of cytokine production	Biological process	27	719	453	18670	1.54768	0.0169424	0.321766	1.77103	0.0596026	CCDC88B//JAK3//APOA1//WNT5A//CXCL17//TNFAIP3//UBA7//NLRX1//CD14//CD84//VSIG4//SLAMF6//BCL3//CASP1//CARD9//TLR5//CLU//IGF2BP1//SIGIRR//INHBB//CLEC5A//GSDMD//AIF1//GBP5//IL17RC//SYT11//ITGB6
GO:0040019	positive regulation of embryonic development	Biological process	4	41	453	18670	4.02089	0.0170633	0.321766	1.76794	0.00883002	HES1//GDNF//PHLDB1//TENM4
GO:0097178	ruffle assembly	Biological process	4	41	453	18670	4.02089	0.0170633	0.321766	1.76794	0.00883002	CAV1//EPS8L1//EPS8L3//AIF1
GO:0010941	regulation of cell death	Biological process	56	1737	453	18670	1.32872	0.0171149	0.321766	1.76663	0.12362	PPARG//CASP1//TNFRSF10A//CLEC5A//DAPK1//DAPK2//INHBB//ATM//BCL3//GDF5//INHBE//GADD45G//CLU//ADM//NGEF//CLIP3//PRMT2//MAP3K9//NTRK3//ING3//ARHGEF7//PLK2//CLN3//AIF1//GATA1//GREM1//GDNF//GCLC//MMP9//ATOX1//PDCD1//WNT5A//ZNF16//CARD9//GRM4//APOE//SYNGAP1//CAV1//RAD18//JAK3//SLC46A2//PAM16//MTRNR2L6//CSF1//ATP13A2//ITGB2//C1QA//TNFAIP3//CXCL12//PTTG1IP//FZD1//MMP3//SEMA5A//CD248//RAPGEF2//SRPX
GO:0003013	circulatory system process	Biological process	22	555	453	18670	1.63371	0.017123	0.321766	1.76642	0.0485651	DRD5//AVPR2//ADM//CAV3//SLC2A5//RASL10B//CAV1//SREBF1//EMP2//FLI1//CXCL12//SERPING1//CACNA1H//PPARG//APOE//BCR//KCNIP1//KCND3//CACNA1D//STC1//ATP1B2//GCLC
GO:0060393	regulation of pathway-restricted SMAD protein phosphorylation	Biological process	5	62	453	18670	3.32372	0.0171584	0.321766	1.76552	0.0110375	INHBB//GDF5//INHBE//ACVR1B//GREM1
GO:0019220	regulation of phosphate metabolic process	Biological process	58	1810	453	18670	1.32067	0.0171646	0.321766	1.76537	0.128035	CCNF//GADD45G//SHC2//CXCL17//GRM4//IRAK2//NTRK3//WNT5A//CAV1//APOA1//CSNK1D//AIF1//CLIP3//MMP9//RARRES2//FZD1//SLC25A33//NUP43//PRKAG1//AAAS//THY1//PPP1R1B//UBASH3B//CAV3//GREM1//TNFRSF10A//MAP3K9//TRPC6//INHBB//GDF5//INHBE//ACVR1B//EMP2//OSBPL8//PPP1R8//CARD9//ATM//COX11//MIDN//CDKN1C//ZNF16//HES1//APOE//UCHL1//LBH//SYNGAP1//PDGFRA//SERPINB3//TNFAIP3//CSF1//RAPGEF2//DACT1//ITGB2//GATA1//FAM83D//…
GO:0150063	visual system development	Biological process	16	366	453	18670	1.80171	0.0174582	0.321766	1.758	0.0353201	CHRDL1//WNT5A//TDRD7//SKI//GNGT1//CDKN1C//STRA6//PRSS56//THY1//HMGN1//ROM1//PDGFRA//NTRK3//WNT5B//BFSP2//C1QA
GO:0050767	regulation of neurogenesis	Biological process	30	822	453	18670	1.50417	0.0174947	0.321766	1.75709	0.0662252	ASPM//SKI//APOE//NTRK3//NDRG4//WNT5A//FZD1//SCARF1//RAPGEF2//PTPRG//HES1//BEND6//TRPC6//GDF5//ISLR2//SPP1//TENM4//PPARG//CXCL12//SEMA5A//THY1//SYNGAP1//MAP6//FOXO6//PLK2//NGEF//RIMS1//CPNE6//CSF1//CSNK1D
GO:0051174	regulation of phosphorus metabolic process	Biological process	58	1812	453	18670	1.31922	0.0175145	0.321766	1.7566	0.128035	CCNF//GADD45G//SHC2//CXCL17//GRM4//IRAK2//NTRK3//WNT5A//CAV1//APOA1//CSNK1D//AIF1//CLIP3//MMP9//RARRES2//FZD1//SLC25A33//NUP43//PRKAG1//AAAS//THY1//PPP1R1B//UBASH3B//CAV3//GREM1//TNFRSF10A//MAP3K9//TRPC6//INHBB//GDF5//INHBE//ACVR1B//EMP2//OSBPL8//PPP1R8//CARD9//ATM//COX11//MIDN//CDKN1C//ZNF16//HES1//APOE//UCHL1//LBH//SYNGAP1//PDGFRA//SERPINB3//TNFAIP3//CSF1//RAPGEF2//DACT1//ITGB2//GATA1//FAM83D//…
GO:0009310	amine catabolic process	Biological process	3	23	453	18670	5.37576	0.0175242	0.321766	1.75636	0.00662252	IDO2//SMOX//SAT1
GO:0032373	positive regulation of sterol transport	Biological process	3	23	453	18670	5.37576	0.0175242	0.321766	1.75636	0.00662252	APOA1//APOE//PTCH1
GO:0032376	positive regulation of cholesterol transport	Biological process	3	23	453	18670	5.37576	0.0175242	0.321766	1.75636	0.00662252	APOA1//APOE//PTCH1
GO:0042401	cellular biogenic amine biosynthetic process	Biological process	3	23	453	18670	5.37576	0.0175242	0.321766	1.75636	0.00662252	SMOX//SAT1//TPH1
GO:0046337	phosphatidylethanolamine metabolic process	Biological process	3	23	453	18670	5.37576	0.0175242	0.321766	1.75636	0.00662252	CHKA//PHOSPHO1//ETNK1
GO:0070977	bone maturation	Biological process	3	23	453	18670	5.37576	0.0175242	0.321766	1.75636	0.00662252	PHOSPHO1//THBS3//GREM1
GO:0097150	neuronal stem cell population maintenance	Biological process	3	23	453	18670	5.37576	0.0175242	0.321766	1.75636	0.00662252	IGF2BP1//ASPM//HES1
GO:2000050	regulation of non-canonical Wnt signaling pathway	Biological process	3	23	453	18670	5.37576	0.0175242	0.321766	1.75636	0.00662252	CSNK1D//WNT5A//DACT1
GO:0061387	regulation of extent of cell growth	Biological process	7	110	453	18670	2.62272	0.0177406	0.324517	1.75103	0.0154525	APOE//ISLR2//SPP1//NTRK3//CXCL12//SEMA5A//WNT5A
GO:0032886	regulation of microtubule-based process	Biological process	11	218	453	18670	2.07961	0.0177665	0.324517	1.7504	0.0242826	PDCD6IP//CCNF//CLIP3//CAV3//PLK2//C10ORF90//CEP76//CHEK1//FAM107A//PHLDB1//MAP6
GO:0060759	regulation of response to cytokine stimulus	Biological process	10	190	453	18670	2.16916	0.0178684	0.324813	1.74791	0.0220751	IRAK2//SIGIRR//CAV1//CLIP3//TNFAIP3//APOA1//PPARG//WNT5A//CSF1//CASP1
GO:1903362	regulation of cellular protein catabolic process	Biological process	12	247	453	18670	2.00231	0.0178754	0.324813	1.74774	0.0264901	PLK2//CLU//CSNK1D//GCLC//APOE//CAV1//DACT1//TNFAIP3//PTTG1IP//DERL2//ATP13A2//CAV3
GO:0007292	female gamete generation	Biological process	8	136	453	18670	2.42436	0.0179758	0.325794	1.74531	0.01766	PGR//FBXO5//ATM//PLD6//GAS2//ASPM//INHBB//M1AP
GO:0031214	biomineral tissue development	Biological process	9	163	453	18670	2.27563	0.0181822	0.326849	1.74035	0.0198675	MMP13//TUFT1//PHOSPHO1//S1PR1//GATA1//GREM1//TSPEAR//FBXO5//SPP1
GO:0110148	biomineralization	Biological process	9	163	453	18670	2.27563	0.0181822	0.326849	1.74035	0.0198675	MMP13//TUFT1//PHOSPHO1//S1PR1//GATA1//GREM1//SPP1//TSPEAR//FBXO5
GO:0034637	cellular carbohydrate biosynthetic process	Biological process	6	86	453	18670	2.8754	0.0181919	0.326849	1.74012	0.013245	PHKG1//PPP1R3D//FBP2//EXTL3//B3GNT5//HAS2
GO:0046888	negative regulation of hormone secretion	Biological process	5	63	453	18670	3.27096	0.0182778	0.326849	1.73808	0.0110375	INHBB//SREBF1//MIDN//RAB11FIP1//RAB11FIP3
GO:0006464	cellular protein modification process	Biological process	120	4160	453	18670	1.18887	0.0183136	0.326849	1.73723	0.264901	CCNF//SHC2//GDNF//JAK3//MAP3K9//NCAM1//PDGFRA//PSMB5//SYNGAP1//RAPGEF2//GADD45G//CXCL17//GRM4//IRAK2//NTRK3//WNT5A//CAV1//C10ORF90//FBXL14//RNF167//FBXO6//BLMH//TNKS2//UBE3B//LRSAM1//PIN4//APOA1//CSNK1D//AIF1//CLIP3//MMP9//RARRES2//FZD1//PLK2//CHEK1//GLYCTK//DAPK1//DAPK2//MYLK4//LIPE//ATM//PHKG1//SNRK//PRKAG1//BCR//WNK4//ACVR1B//THY1//PPP1R1B//UBASH3B//CAV3//PPP1R3D//PTPRG//PRMT2//ALG1L//EXTL3//N…
GO:0036211	protein modification process	Biological process	120	4160	453	18670	1.18887	0.0183136	0.326849	1.73723	0.264901	CCNF//SHC2//GDNF//JAK3//MAP3K9//NCAM1//PDGFRA//PSMB5//SYNGAP1//RAPGEF2//GADD45G//CXCL17//GRM4//IRAK2//NTRK3//WNT5A//CAV1//C10ORF90//FBXL14//RNF167//FBXO6//BLMH//TNKS2//UBE3B//LRSAM1//PIN4//APOA1//CSNK1D//AIF1//CLIP3//MMP9//RARRES2//FZD1//NAGPA//UBA7//UBA3//PLK2//CHEK1//GLYCTK//DAPK1//DAPK2//MYLK4//LIPE//ATM//PHKG1//SNRK//PRKAG1//BCR//WNK4//ACVR1B//THY1//PPP1R1B//UBASH3B//CAV3//PPP1R3D//PTPRG//PRM…
GO:0032102	negative regulation of response to external stimulus	Biological process	17	400	453	18670	1.7516	0.0186624	0.332229	1.72903	0.0375276	SERPING1//PPARG//TNFAIP3//APOE//PDGFRA//SIGIRR//NLRX1//VSIG4//SPP1//WNT5A//SEMA5A//CXCL17//APOA1//BCR//AIF1//GREM1//UBASH3B
GO:0009887	animal organ morphogenesis	Biological process	37	1068	453	18670	1.42783	0.0187991	0.333814	1.72586	0.0816777	GDNF//PTCH1//NDRG4//WNT5A//PHOSPHO1//MMP13//TDRD7//SKI//HES1//FZD1//S1PR1//THBS3//STC1//COL6A3//COL7A1//TSPEAR//GNGT1//BCR//ADM//PDGFRA//TUFT1//CSF1//STRA6//THY1//HMGN1//CAV1//PSMB5//ROM1//CAV3//HAS2//RBM15//PGR//WNK4//GREM1//DACT1//TNFAIP3//FLI1
GO:0010035	response to inorganic substance	Biological process	22	562	453	18670	1.61336	0.019444	0.340395	1.71121	0.0485651	TXNRD2//C1QA//SLC30A8//PTCH1//APOB//CD14//CACNA1H//GCLC//AQP9//TRPV6//CAV1//KRT8//TNFAIP3//TRPC6//MMP9//SYT11//KCNH1//WNT5A//CPNE6//SLC41A1//ATP13A2//MMP3
GO:0009308	amine metabolic process	Biological process	8	138	453	18670	2.38922	0.0194476	0.340395	1.71113	0.01766	PSMB5//GCDH//IDO2//CHKA//SMOX//SAT1//ITGB2//TPH1
GO:0048880	sensory system development	Biological process	16	371	453	18670	1.77743	0.0195525	0.340395	1.7088	0.0353201	CHRDL1//WNT5A//TDRD7//SKI//GNGT1//CDKN1C//STRA6//PRSS56//THY1//HMGN1//ROM1//PDGFRA//NTRK3//WNT5B//BFSP2//C1QA
GO:0009309	amine biosynthetic process	Biological process	3	24	453	18670	5.15177	0.0196745	0.340395	1.7061	0.00662252	SMOX//SAT1//TPH1
GO:0031579	membrane raft organization	Biological process	3	24	453	18670	5.15177	0.0196745	0.340395	1.7061	0.00662252	EMP2//CAV1//CAV3
GO:0032925	regulation of activin receptor signaling pathway	Biological process	3	24	453	18670	5.15177	0.0196745	0.340395	1.7061	0.00662252	LEMD3//SKI//ACVR1B
GO:0042430	indole-containing compound metabolic process	Biological process	3	24	453	18670	5.15177	0.0196745	0.340395	1.7061	0.00662252	GCDH//IDO2//TPH1
GO:0060343	trabecula formation	Biological process	3	24	453	18670	5.15177	0.0196745	0.340395	1.7061	0.00662252	THBS3//CAV3//GREM1
GO:0071677	positive regulation of mononuclear cell migration	Biological process	3	24	453	18670	5.15177	0.0196745	0.340395	1.7061	0.00662252	AIF1//CXCL17//CXCL12
GO:0051224	negative regulation of protein transport	Biological process	10	193	453	18670	2.13545	0.0196975	0.340395	1.70559	0.0220751	APOA1//INHBB//SREBF1//MIDN//APOE//TNFAIP3//RAB11FIP1//RAB11FIP3//SYT11//DERL2
GO:0016192	vesicle-mediated transport	Biological process	66	2118	453	18670	1.28429	0.0197035	0.340395	1.70546	0.145695	SRPX//ADM//GREM1//CLU//APOA1//ISLR//RARRES2//SERPING1//CADPS//SYTL3//SEC23IP//COL7A1//TMED6//RAB43//PITPNM3//STX18//APOBR//CAV3//CLN3//APOB//APOE//ITGB2//SCARF1//CD14//RAB15//RAB3B//AIF1//RILP//RIMS1//MVB12B//SYT11//TRPV6//CAV1//CDH13//VPS53//RAB11FIP3//CD84//CTSS//FCGR3B//ENPP4//CLEC5A//ARMC8//ANPEP//HRNR//LYZ//MMP9//SERPINB3//SLC2A5//TCN1//GSDMD//BCR//EMP2//RAB11FIP1//SYNGR2//LRSAM1//CLIP3//WNT…
GO:0008219	cell death	Biological process	70	2267	453	18670	1.2726	0.019825	0.340926	1.70279	0.154525	CLU//PDCD6IP//GADD45G//CHEK1//DAPK1//DAPK2//GAS2//ITGB2//MAP3K9//MX1//EMC4//PDCD1//TNFAIP3//CASP1//TNFRSF10A//CD14//PPARG//ATM//GCLC//GNGT1//CLEC5A//BCL3//INHBB//GDF5//INHBE//ADM//NGEF//CLIP3//PRMT2//NTRK3//ING3//ARHGEF7//PLK2//CLN3//AIF1//GATA1//GREM1//GDNF//MMP9//ATOX1//WNT5A//ZNF16//CARD9//GRM4//APOE//SYNGAP1//CAV1//RAD18//JAK3//SLC46A2//KRT5//KRT8//GSDMD//PAM16//ACVR1B//RHOT2//MTRNR2L6//CSF1/…
GO:0032501	multicellular organismal process	Biological process	210	7754	453	18670	1.11619	0.0199564	0.340926	1.69992	0.463576	CDKN1C//MMP9//PAM16//SUCO//STC1//CHRDL1//S1PR1//LEMD3//CXCL17//ANPEP//ROBO4//RASIP1//SAT1//THY1//APOLD1//CAV1//INHBB//ATM//PGR//GAS2//PDGFRA//FBXO5//STRA6//RAPGEF2//RBM15//ADM//HAS2//RTP3//SPP1//GDNF//PTCH1//GATA1//APOB//ACVR1B//TENM4//POU5F1//SEMA5A//WNT5A//ASPM//NTRK3//CXCL12//KIRREL3//CCDC88B//ARHGDIG//FAM83D//SKI//HES1//PPARG//CCNF//LYZ//NDRG4//PHOSPHO1//MMP13//BGN//DRD5//AVPR2//APOE//CAV3//C…
GO:0032924	activin receptor signaling pathway	Biological process	4	43	453	18670	3.83387	0.0200259	0.340926	1.69841	0.00883002	LEMD3//SKI//ACVR1B//INHBB
GO:0045773	positive regulation of axon extension	Biological process	4	43	453	18670	3.83387	0.0200259	0.340926	1.69841	0.00883002	NTRK3//CXCL12//SEMA5A//ISLR2
GO:0046461	neutral lipid catabolic process	Biological process	4	43	453	18670	3.83387	0.0200259	0.340926	1.69841	0.00883002	APOA1//APOB//APOE//LIPE
GO:0046464	acylglycerol catabolic process	Biological process	4	43	453	18670	3.83387	0.0200259	0.340926	1.69841	0.00883002	APOA1//APOB//APOE//LIPE
GO:0010942	positive regulation of cell death	Biological process	27	730	453	18670	1.52436	0.0201593	0.342366	1.69552	0.0596026	PPARG//CASP1//TNFRSF10A//GADD45G//CLU//ADM//NGEF//CLIP3//PRMT2//MAP3K9//ATM//NTRK3//ING3//ARHGEF7//DAPK1//CARD9//PDCD1//WNT5A//MMP9//ITGB2//C1QA//MMP3//CD248//RAPGEF2//INHBB//CAV1//SRPX
GO:0045444	fat cell differentiation	Biological process	11	223	453	18670	2.03298	0.0206316	0.349156	1.68547	0.0242826	HES1//CCDC85B//WNT5A//PPARG//RARRES2//TPH1//WNT5B//OSBPL8//CLIP3//INHBB//SREBF1
GO:0060389	pathway-restricted SMAD protein phosphorylation	Biological process	5	65	453	18670	3.17032	0.0206586	0.349156	1.6849	0.0110375	INHBB//GDF5//INHBE//ACVR1B//GREM1
GO:0043412	macromolecule modification	Biological process	125	4373	453	18670	1.17809	0.0207836	0.350423	1.68228	0.275938	CCNF//SHC2//GDNF//JAK3//MAP3K9//NCAM1//PDGFRA//PSMB5//SYNGAP1//RAPGEF2//GADD45G//CXCL17//GRM4//IRAK2//NTRK3//WNT5A//CAV1//C10ORF90//FBXL14//RNF167//FBXO6//BLMH//TNKS2//UBE3B//LRSAM1//PIN4//NOP10//RBM15//APOA1//CSNK1D//AIF1//CLIP3//MMP9//RARRES2//FZD1//ELP5//TRMU//NAGPA//UBA7//UBA3//PLK2//CHEK1//GLYCTK//DAPK1//DAPK2//MYLK4//LIPE//ATM//PHKG1//SNRK//PRKAG1//BCR//WNK4//ACVR1B//THY1//PPP1R1B//UBASH3B/…
GO:0030595	leukocyte chemotaxis	Biological process	11	224	453	18670	2.02391	0.0212433	0.357315	1.67278	0.0242826	CSF1//CXCL17//RARRES2//WNT5A//ITGB2//IL17RC//DAPK2//AIF1//CXCL12//GREM1//S1PR1
GO:0044089	positive regulation of cellular component biogenesis	Biological process	21	535	453	18670	1.61775	0.0215109	0.358263	1.66734	0.0463576	FSCN1//CAV3//MMP3//CLU//RASIP1//CROCC//APOA1//ARHGEF10//THY1//NTRK3//EPS8L1//EPS8L3//GBP5//STX18//PDCD6IP//ATP13A2//CAV1//PHLDB1//ATM//ZMYND10//LRSAM1
GO:0007165	signal transduction	Biological process	170	6156	453	18670	1.13814	0.0216155	0.358263	1.66523	0.375276	SHC2//GDNF//JAK3//MAP3K9//NCAM1//PDGFRA//PSMB5//SYNGAP1//RAPGEF2//GADD45G//CXCL17//GRM4//IRAK2//NTRK3//WNT5A//CAV1//CLU//SIGIRR//ADM//CARD9//CTSS//APOB//CD14//TLR5//S1PR1//PLK2//ATM//CLEC1B//TNFRSF10A//MAGI1//CD8A//CSF1//PTPRG//MTSS1//GREM1//ACVR1B//SKI//GDF5//GPR45//MRGPRF//ADRA1D//DRD5//NGEF//GNGT1//GPR132//APOA1//APOE//RASD1//PLCB2//PPARG//AVPR2//CXCL12//OR2B2//FZD1//ARHGEF7//CACNA1D//GPR26//G…
GO:0046189	phenol-containing compound biosynthetic process	Biological process	4	44	453	18670	3.74674	0.0216185	0.358263	1.66517	0.00883002	TPH1//SLC24A5//WNT5A//RAPGEF2
GO:0060412	ventricular septum morphogenesis	Biological process	4	44	453	18670	3.74674	0.0216185	0.358263	1.66517	0.00883002	FZD1//WNT5A//HES1//RBM15
GO:0071622	regulation of granulocyte chemotaxis	Biological process	4	44	453	18670	3.74674	0.0216185	0.358263	1.66517	0.00883002	CSF1//CXCL17//RARRES2//DAPK2
GO:0034762	regulation of transmembrane transport	Biological process	22	568	453	18670	1.59632	0.0216231	0.358263	1.66508	0.0485651	CLIP3//WNK4//TRPC6//KCNC3//KCND3//KCNH1//KCNS3//SCN8A//CACNA1H//OSBPL8//UBASH3B//THY1//CAV3//CACNA1D//CAV1//ATP1B2//KCNIP1//AHNAK//STAC//DAPK1//MMP9//CTSS
GO:0002685	regulation of leukocyte migration	Biological process	10	196	453	18670	2.10276	0.0216601	0.358263	1.66434	0.0220751	BCR//THY1//CSF1//CXCL17//RARRES2//WNT5A//AIF1//DAPK2//CXCL12//GREM1
GO:0055074	calcium ion homeostasis	Biological process	19	471	453	18670	1.66257	0.0218027	0.358263	1.66149	0.0419426	DRD5//ATP13A2//SLC24A5//APOE//CXCL12//STC1//CAV1//ADM//PDGFRA//TRPC6//CAV3//PLCB2//UBASH3B//THY1//CLN3//S1PR1//TRPV6//WNT5A//CACNA1D
GO:0007160	cell-matrix adhesion	Biological process	11	225	453	18670	2.01491	0.0218682	0.358263	1.66019	0.0242826	EMP2//THY1//CDH13//CSF1//BCR//ARHGEF7//FAM107A//ITGB2//ITGB6//BCAM//THBS3
GO:0017156	calcium-ion regulated exocytosis	Biological process	5	66	453	18670	3.12228	0.0219214	0.358263	1.65913	0.0110375	SYT11//TRPV6//CACNA1H//RIMS1//CADPS
GO:0019748	secondary metabolic process	Biological process	5	66	453	18670	3.12228	0.0219214	0.358263	1.65913	0.0110375	AKR1C1//SLC24A5//WNT5A//RAPGEF2//CBS
GO:0046755	viral budding	Biological process	3	25	453	18670	4.9457	0.0219637	0.358263	1.6583	0.00662252	PDCD6IP//MVB12B//LRSAM1
GO:1905809	negative regulation of synapse organization	Biological process	3	25	453	18670	4.9457	0.0219637	0.358263	1.6583	0.00662252	WNT5A//NGEF//APOE
GO:0071674	mononuclear cell migration	Biological process	6	90	453	18670	2.74761	0.0222441	0.360747	1.65278	0.013245	CSF1//CXCL17//RARRES2//AIF1//CXCL12//GREM1
GO:1901379	regulation of potassium ion transmembrane transport	Biological process	6	90	453	18670	2.74761	0.0222441	0.360747	1.65278	0.013245	CACNA1D//CAV3//ATP1B2//CAV1//WNK4//KCNIP1
GO:0030182	neuron differentiation	Biological process	45	1365	453	18670	1.35871	0.0222702	0.360747	1.65228	0.0993377	GDNF//NCAM1//ROBO4//CXCL12//ROBO3//WNT5A//UCHL1//SEMA5A//NTM//APOE//NTRK3//NDRG4//FZD1//SCARF1//RAPGEF2//PTPRG//APOA1//C1QA//SYNGAP1//PTCH1//DYNC2H1//ADM//GNGT1//CDKN1C//HES1//ASPM//BEND6//TRPC6//GDF5//ISLR2//THY1//TENM4//SKI//SPP1//KIRREL3//MAP6//ROM1//FOXO6//PLK2//NGEF//RIMS1//CPNE6//CSNK1D//S1PR1//WNT5B
GO:1904950	negative regulation of establishment of protein localization	Biological process	10	197	453	18670	2.09209	0.0223448	0.361121	1.65082	0.0220751	APOA1//INHBB//SREBF1//MIDN//APOE//TNFAIP3//RAB11FIP1//RAB11FIP3//SYT11//DERL2
GO:0030307	positive regulation of cell growth	Biological process	9	169	453	18670	2.19484	0.0224004	0.361187	1.64974	0.0198675	ISLR2//NTRK3//CXCL12//SEMA5A//RIMS1//CPNE6//EXTL3//DERL2//SLC25A33
GO:0050678	regulation of epithelial cell proliferation	Biological process	16	378	453	18670	1.74451	0.0228008	0.362197	1.64205	0.0353201	APOE//CAV1//CDH13//CXCL12//WNT5A//SEMA5A//HAS2//CDKN1C//PTCH1//GDF5//MTSS1//PPARG//TNFAIP3//HMGN1//HES1//PGR
GO:0009894	regulation of catabolic process	Biological process	34	979	453	18670	1.43134	0.0229849	0.362197	1.63856	0.0750552	PPP1R3D//NUP43//PRKAG1//AAAS//DAPK1//DAPK2//ATM//FOXK1//RASIP1//PLK2//IGF2BP1//ATP13A2//UCHL1//CLU//CSNK1D//GCLC//APOE//FAM83D//RILP//PSMB5//DACT1//TNFAIP3//WNT5A//GDNF//RARRES2//PAM16//CAV1//SREBF1//PTTG1IP//DERL2//LRSAM1//GFAP//CAV3//DHX34
GO:0021782	glial cell development	Biological process	7	116	453	18670	2.48706	0.0230142	0.362197	1.638	0.0154525	MYRF//NTRK3//SKI//ARHGEF10//CLU//TENM4//C1QA
GO:0007051	spindle organization	Biological process	9	170	453	18670	2.18192	0.0231662	0.362197	1.63515	0.0198675	PLK2//PCNT//FBXO5//CSNK1D//ASPM//KIFC1//AAAS//ARHGEF10//NTMT1
GO:0032621	interleukin-18 production	Biological process	2	10	453	18670	8.24283	0.0232366	0.362197	1.63383	0.00441501	CD84//GBP5
GO:0032926	negative regulation of activin receptor signaling pathway	Biological process	2	10	453	18670	8.24283	0.0232366	0.362197	1.63383	0.00441501	LEMD3//SKI
GO:0033131	regulation of glucokinase activity	Biological process	2	10	453	18670	8.24283	0.0232366	0.362197	1.63383	0.00441501	COX11//MIDN
GO:0051409	response to nitrosative stress	Biological process	2	10	453	18670	8.24283	0.0232366	0.362197	1.63383	0.00441501	ATM//GCLC
GO:0060346	bone trabecula formation	Biological process	2	10	453	18670	8.24283	0.0232366	0.362197	1.63383	0.00441501	GREM1//THBS3
GO:0072531	pyrimidine-containing compound transmembrane transport	Biological process	2	10	453	18670	8.24283	0.0232366	0.362197	1.63383	0.00441501	SLC25A33//AQP9
GO:0090557	establishment of endothelial intestinal barrier	Biological process	2	10	453	18670	8.24283	0.0232366	0.362197	1.63383	0.00441501	TJP2//RAPGEF2
GO:0097048	dendritic cell apoptotic process	Biological process	2	10	453	18670	8.24283	0.0232366	0.362197	1.63383	0.00441501	CXCL12//RAPGEF2
GO:2000668	regulation of dendritic cell apoptotic process	Biological process	2	10	453	18670	8.24283	0.0232366	0.362197	1.63383	0.00441501	CXCL12//RAPGEF2
GO:2001214	positive regulation of vasculogenesis	Biological process	2	10	453	18670	8.24283	0.0232366	0.362197	1.63383	0.00441501	ADM//RAPGEF2
GO:0035987	endodermal cell differentiation	Biological process	4	45	453	18670	3.66348	0.0232865	0.362197	1.6329	0.00883002	POU5F1//COL7A1//ITGB2//MMP9
GO:0015914	phospholipid transport	Biological process	6	91	453	18670	2.71742	0.0233449	0.362197	1.63181	0.013245	APOA1//APOE//ATP10B//ATP10D//OSBPL8//OSBPL2
GO:0051899	membrane depolarization	Biological process	6	91	453	18670	2.71742	0.0233449	0.362197	1.63181	0.013245	GCLC//CAV3//SCN8A//CACNA1H//CACNA1D//CAV1
GO:0070997	neuron death	Biological process	15	348	453	18670	1.77647	0.0233925	0.362197	1.63092	0.0331126	GRM4//CLN3//GDNF//GCLC//APOE//GDF5//SYNGAP1//ATM//CLU//CSF1//ATP13A2//ITGB2//C1QA//WNT5A//FZD1
GO:0051649	establishment of localization in cell	Biological process	82	2738	453	18670	1.23432	0.0236352	0.365149	1.62644	0.181015	CLU//APOA1//ISLR//RARRES2//SERPING1//U2AF1//NUP43//AAAS//NOL6//PTTG1IP//RTP3//RPS4Y1//NAGPA//HACL1//CROT//SEC23IP//TMED6//RIMS1//SNX13//TBC1D1//RAB43//RAB15//STX18//TBC1D2//RAB3B//SYTL3//COL7A1//PITPNM3//KIFC1//GRM4//RILP//CAV1//CADPS//MVB12B//UCHL1//PAM16//CCDC88B//MAP6//DERL2//OSBPL2//VPS53//RAB11FIP3//ATP13A2//TTC21A//DYNC2H1//CD84//CTSS//FCGR3B//ENPP4//CLEC5A//ARMC8//ANPEP//ITGB2//HRNR//LYZ//…
GO:0050866	negative regulation of cell activation	Biological process	10	199	453	18670	2.07106	0.0237611	0.366287	1.62413	0.0220751	APOE//PDGFRA//ATM//CD84//VSIG4//BCR//JAK3//TNFAIP3//UBASH3B//GCLC
GO:0001934	positive regulation of protein phosphorylation	Biological process	35	1017	453	18670	1.41838	0.0239281	0.367923	1.62109	0.0772627	GADD45G//SHC2//CXCL17//GRM4//IRAK2//NTRK3//WNT5A//GREM1//TNFRSF10A//MAP3K9//TRPC6//INHBB//GDF5//INHBE//ACVR1B//EMP2//OSBPL8//CARD9//ATM//CAV1//HES1//PDGFRA//CSF1//PRKAG1//RAPGEF2//GATA1//APOE//NDRG4//CLU//CSNK1D//AIF1//CLIP3//MMP9//RARRES2//FZD1
GO:0044093	positive regulation of molecular function	Biological process	56	1771	453	18670	1.30321	0.0240374	0.367923	1.61911	0.12362	GADD45G//SHC2//CXCL17//GRM4//IRAK2//NTRK3//WNT5A//PPARG//CASP1//TNFRSF10A//GREM1//PLCB2//MAP3K9//PDGFRA//SERPINB3//CAV1//PLK2//DACT1//RAPGEF2//EMP2//OSBPL8//WNK4//TRPC6//GDNF//ATP1B2//ZNF16//HMBOX1//DAPK1//CARD9//HES1//MMP9//SKI//S1PR1//SNX13//ARHGDIG//TBC1D2//THY1//SYNGAP1//ARHGEF7//VPS9D1//DRD5//CACNA1D//CSF1//PRKAG1//APOE//FZD1//CLU//ITGB2//APOA1//DCUN1D1//TBC1D1//BCR//ARHGEF10//STAC//HMGN1//C…
GO:0009888	tissue development	Biological process	64	2066	453	18670	1.27672	0.024075	0.367923	1.61843	0.14128	RBM15//GDNF//PTCH1//POU5F1//WNT5A//SEMA5A//ATM//FAM83D//ADM//SKI//STC1//ACVR1B//NDRG4//WNT5B//PGR//HES1//FZD1//CRELD1//S1PR1//MMP13//THBS3//COL6A3//COL7A1//CAV1//KRT5//PHLDB1//GREM1//SERPINB3//DACT1//BCR//TUFT1//PHOSPHO1//GATA1//AKR1C1//PPARG//CBR1//SPP1//KRT8//HRNR//GDF5//TSPEAR//ITGB2//MMP9//CPQ//APOLD1//STRA6//RASIP1//MYSM1//PDGFRA//CAV3//TENM4//PSMB5//CSF1//LBH//RAPGEF2//MTSS1//FBXO5//TDRD7//…
GO:0042176	regulation of protein catabolic process	Biological process	16	381	453	18670	1.73078	0.0243116	0.367923	1.61419	0.0353201	PLK2//CLU//CSNK1D//GCLC//APOE//RILP//DACT1//TNFAIP3//WNT5A//CAV1//PTTG1IP//DERL2//ATP13A2//GFAP//CAV3//FAM83D
GO:0070925	organelle assembly	Biological process	30	845	453	18670	1.46322	0.02438	0.367923	1.61297	0.0662252	MDN1//PWP2//SRPX//FBXO5//PATL1//LIMD1//DYNC2H1//ZMYND10//CCDC114//PDCD6IP//KRT8//CROCC//PLK2//C10ORF90//CEP76//CSNK1D//PDGFRA//TTC36//PCNT//TMEM216//RILP//CAV3//FSCN1//ASPM//KIFC1//AAAS//ARHGEF10//NTRK3//STX18//LRSAM1
GO:0010758	regulation of macrophage chemotaxis	Biological process	3	26	453	18670	4.75548	0.0243918	0.367923	1.61276	0.00662252	CSF1//CXCL17//RARRES2
GO:0022011	myelination in peripheral nervous system	Biological process	3	26	453	18670	4.75548	0.0243918	0.367923	1.61276	0.00662252	NTRK3//SKI//ARHGEF10
GO:0032292	peripheral nervous system axon ensheathment	Biological process	3	26	453	18670	4.75548	0.0243918	0.367923	1.61276	0.00662252	NTRK3//SKI//ARHGEF10
GO:0071711	basement membrane organization	Biological process	3	26	453	18670	4.75548	0.0243918	0.367923	1.61276	0.00662252	CTSS//PHLDB1//GAS2
GO:0097066	response to thyroid hormone	Biological process	3	26	453	18670	4.75548	0.0243918	0.367923	1.61276	0.00662252	CTSS//GATA1//GCLC
GO:0010256	endomembrane system organization	Biological process	18	445	453	18670	1.66709	0.0245396	0.369358	1.61013	0.0397351	SYT11//CAV3//LEMD3//MTSS1//OSBPL2//SEC23IP//CSNK1D//TMED6//RAB43//DYNC2H1//ARHGEF7//CLU//MYRF//PDCD6IP//SYNGR2//RILP//CAV1//STX18
GO:0070887	cellular response to chemical stimulus	Biological process	98	3353	453	18670	1.20459	0.02463	0.369925	1.60854	0.216336	IRAK2//SIGIRR//CAV1//AKR1C1//FMO3//SKI//GDF5//ACVR1B//DRD5//FOXO6//RARRES2//SREBF1//POLR2I//PPARG//CSF1//CXCL17//CLIP3//TNFAIP3//APOA1//WNT5A//CAV3//S1PR1//ITGB2//JAK3//MMP3//MMP9//POU2F1//FSCN1//CASP1//CHRDL1//CDKN1C//LEMD3//HES1//GREM1//FZD1//DERL2//RNF121//CD14//GCLC//INHBB//SLC25A33//AIF1//AVPR2//CACNA1H//LBH//KRT8//PSMB5//TXNRD2//ATP13A2//PDGFRA//HAS2//EXTL3//TATDN2//ATF6B//CXCL12//RBM15//NT…
GO:0048593	camera-type eye morphogenesis	Biological process	7	118	453	18670	2.44491	0.0249892	0.372747	1.60225	0.0154525	TDRD7//SKI//WNT5A//THY1//HMGN1//ROM1//STRA6
GO:0051260	protein homooligomerization	Biological process	15	351	453	18670	1.76129	0.0250076	0.372747	1.60193	0.0331126	APOE//CLU//GBP5//SYT11//ALDH5A1//OSBPL2//SKI//PDCD6IP//POLQ//AKR1C1//KCNC3//KCND3//KCNS3//GSDMD//CAV1
GO:0010883	regulation of lipid storage	Biological process	4	46	453	18670	3.58384	0.0250305	0.372747	1.60153	0.00883002	APOB//PPARG//OSBPL8//ALKBH7
GO:0048599	oocyte development	Biological process	4	46	453	18670	3.58384	0.0250305	0.372747	1.60153	0.00883002	FBXO5//PLD6//INHBB//ATM
GO:0042886	amide transport	Biological process	66	2145	453	18670	1.26813	0.0251099	0.373137	1.60016	0.145695	APOA1//WNT5A//NUP43//U2AF1//AAAS//NOL6//PTTG1IP//RTP3//RPS4Y1//NAGPA//HACL1//CROT//SEC23IP//TMED6//RIMS1//SNX13//TBC1D1//RAB43//RAB15//STX18//TBC1D2//RAB3B//SYTL3//PDCD6IP//SNX20//MAMDC4//VPS53//RAB11FIP1//RILP//CADPS//MVB12B//SLC46A1//CLU//APOE//SLC30A8//PAM16//DERL2//ATP13A2//TTC21A//DYNC2H1//ITGB6//APOB//PPARG//INHBB//SREBF1//MIDN//GBP5//TLR5//TNFAIP3//CLEC5A//CD14//GSDMD//CASP1//KCNS3//CACNA1…
GO:0071901	negative regulation of protein serine/threonine kinase activity	Biological process	8	145	453	18670	2.27388	0.0252752	0.3748	1.59731	0.01766	CAV1//APOE//UCHL1//CAV3//SERPINB3//CDKN1C//TNFAIP3//RASIP1
GO:0070838	divalent metal ion transport	Biological process	19	479	453	18670	1.6348	0.0253735	0.375299	1.59562	0.0419426	TRPV6//CACNA1D//CAV1//SLC30A8//SLC41A1//TUSC3//PLCB2//UBASH3B//THY1//STC1//CAV3//TRPC6//CACNA1H//SLC24A5//CXCL12//TMEM163//AHNAK//STAC//CD84
GO:0098660	inorganic ion transmembrane transport	Biological process	30	848	453	18670	1.45805	0.0254159	0.375299	1.59489	0.0662252	VPS9D1//SLC41A1//SLC24A5//SCN8A//ASIC3//ATP1B2//PLCB2//UBASH3B//THY1//ATOX1//TRPV6//TRPC6//CACNA1D//CACNA1H//SLC30A8//KCNIP1//KCNC3//KCND3//KCNH1//KCNN1//KCNS3//TMEM163//CAV3//CAV1//AHNAK//STAC//SLC26A11//SLC46A1//WNK4//TUSC3
GO:0003073	regulation of systemic arterial blood pressure	Biological process	6	93	453	18670	2.65898	0.0256546	0.377555	1.59083	0.013245	DRD5//AVPR2//SLC2A5//RASL10B//EMP2//ADM
GO:0080135	regulation of cellular response to stress	Biological process	27	746	453	18670	1.49166	0.0256763	0.377555	1.59047	0.0596026	MAP3K9//WNT5A//CHEK1//CARD9//SERPINB3//ATM//PTTG1IP//DACT1//GADD45G//SCARF1//SPP1//NTRK3//THY1//NUP43//AAAS//CAV3//CLU//CXCL12//CAV1//FZD1//MMP3//ATF6B//DERL2//POLQ//PARPBP//PLK2//FBXO5
GO:0050771	negative regulation of axonogenesis	Biological process	5	69	453	18670	2.98653	0.0260067	0.380392	1.58491	0.0110375	SPP1//WNT5A//SEMA5A//THY1//SYNGAP1
GO:0071300	cellular response to retinoic acid	Biological process	5	69	453	18670	2.98653	0.0260067	0.380392	1.58491	0.0110375	ATM//NTRK3//PPARG//WNT5A//WNT5B
GO:0001558	regulation of cell growth	Biological process	17	416	453	18670	1.68423	0.026032	0.380392	1.58449	0.0375276	EXTL3//DERL2//SLC25A33//CCDC85B//PPARG//ACVR1B//APOE//ISLR2//SPP1//NTRK3//CXCL12//SEMA5A//WNT5A//CAV3//RIMS1//CPNE6//FAM107A
GO:0002224	toll-like receptor signaling pathway	Biological process	8	146	453	18670	2.25831	0.0261972	0.381219	1.58174	0.01766	IRAK2//TLR5//CD14//TNFAIP3//CAV1//ITGB2//CTSS//APOB
GO:0055123	digestive system development	Biological process	8	146	453	18670	2.25831	0.0261972	0.381219	1.58174	0.01766	WNT5A//STRA6//PDGFRA//CLMP//RARRES2//DACT1//HES1//CDKN1C
GO:0032989	cellular component morphogenesis	Biological process	28	783	453	18670	1.47381	0.0267648	0.385307	1.57244	0.0618102	GDNF//NCAM1//ROBO4//CXCL12//ROBO3//WNT5A//UCHL1//APOE//TENM4//KRT8//ISLR2//SEMA5A//SPP1//NTRK3//KIRREL3//MAP6//THY1//SYNGAP1//TRPC6//RAPGEF2//PDGFRA//CAV3//NGEF//PTCH1//RIMS1//CPNE6//PHLDB1//ARHGEF7
GO:0030574	collagen catabolic process	Biological process	4	47	453	18670	3.50759	0.0268512	0.385307	1.57104	0.00883002	CTSS//MMP3//MMP9//MMP13
GO:0061383	trabecula morphogenesis	Biological process	4	47	453	18670	3.50759	0.0268512	0.385307	1.57104	0.00883002	THBS3//CAV3//S1PR1//GREM1
GO:0070231	T cell apoptotic process	Biological process	4	47	453	18670	3.50759	0.0268512	0.385307	1.57104	0.00883002	JAK3//SLC46A2//PDCD1//WNT5A
GO:0006706	steroid catabolic process	Biological process	3	27	453	18670	4.57935	0.0269589	0.385307	1.5693	0.00662252	APOE//SCARF1//SPP1
GO:0048799	animal organ maturation	Biological process	3	27	453	18670	4.57935	0.0269589	0.385307	1.5693	0.00662252	PHOSPHO1//THBS3//GREM1
GO:0071900	regulation of protein serine/threonine kinase activity	Biological process	20	515	453	18670	1.60055	0.0269919	0.385307	1.56877	0.0441501	CCNF//GADD45G//SHC2//CXCL17//GRM4//IRAK2//NTRK3//WNT5A//CAV1//MAP3K9//APOE//UCHL1//CAV3//SERPINB3//CDKN1C//TNFAIP3//THY1//RASIP1//RAPGEF2//PRKAG1
GO:0002698	negative regulation of immune effector process	Biological process	7	120	453	18670	2.40416	0.0270773	0.385307	1.56739	0.0154525	SERPING1//JAK3//APOA1//NLRX1//CD84//BCR//VSIG4
GO:0003014	renal system process	Biological process	7	120	453	18670	2.40416	0.0270773	0.385307	1.56739	0.0154525	AVPR2//EMP2//ADM//HAS2//WNK4//STC1//BCR
GO:0022612	gland morphogenesis	Biological process	7	120	453	18670	2.40416	0.0270773	0.385307	1.56739	0.0154525	WNT5A//CAV1//CSF1//PTCH1//PGR//CAV3//TNFAIP3
GO:0043085	positive regulation of catalytic activity	Biological process	46	1420	453	18670	1.33511	0.0273624	0.385307	1.56285	0.101545	GADD45G//SHC2//CXCL17//GRM4//IRAK2//NTRK3//WNT5A//PPARG//CASP1//TNFRSF10A//GREM1//PLCB2//MAP3K9//PDGFRA//SERPINB3//CAV1//EMP2//OSBPL8//GDNF//ATP1B2//ZNF16//DAPK1//CARD9//S1PR1//SNX13//ARHGDIG//TBC1D2//THY1//SYNGAP1//ARHGEF7//VPS9D1//RAPGEF2//DRD5//CACNA1D//CSF1//PRKAG1//APOE//APOA1//DCUN1D1//HMBOX1//TBC1D1//BCR//ARHGEF10//HMGN1//CLU//ITGB2
GO:0035637	multicellular organismal signaling	Biological process	10	204	453	18670	2.0203	0.0275839	0.385307	1.55934	0.0220751	DRD5//S1PR1//NTRK3//SCN8A//CACNA1H//KCNIP1//KCND3//CACNA1D//ATP1B2//CAV1
GO:1901605	alpha-amino acid metabolic process	Biological process	10	204	453	18670	2.0203	0.0275839	0.385307	1.55934	0.0220751	GCLC//CBS//ALDH5A1//ADHFE1//FTCD//GCDH//IL4I1//SDS//IDO2//BLMH
GO:0001778	plasma membrane repair	Biological process	2	11	453	18670	7.49348	0.0279503	0.385307	1.55361	0.00441501	SYT11//CAV3
GO:0002887	negative regulation of myeloid leukocyte mediated immunity	Biological process	2	11	453	18670	7.49348	0.0279503	0.385307	1.55361	0.00441501	CD84//BCR
GO:0006681	galactosylceramide metabolic process	Biological process	2	11	453	18670	7.49348	0.0279503	0.385307	1.55361	0.00441501	CLN3//ALDH5A1
GO:0010172	embryonic body morphogenesis	Biological process	2	11	453	18670	7.49348	0.0279503	0.385307	1.55361	0.00441501	PHLDB1//ZNF281
GO:0048680	positive regulation of axon regeneration	Biological process	2	11	453	18670	7.49348	0.0279503	0.385307	1.55361	0.00441501	NTRK3//SCARF1
GO:0051583	dopamine uptake involved in synaptic transmission	Biological process	2	11	453	18670	7.49348	0.0279503	0.385307	1.55361	0.00441501	GDNF//RAB3B
GO:0051673	membrane disruption in other organism	Biological process	2	11	453	18670	7.49348	0.0279503	0.385307	1.55361	0.00441501	MPEG1//GSDMD
GO:0051934	catecholamine uptake involved in synaptic transmission	Biological process	2	11	453	18670	7.49348	0.0279503	0.385307	1.55361	0.00441501	GDNF//RAB3B
GO:0072321	chaperone-mediated protein transport	Biological process	2	11	453	18670	7.49348	0.0279503	0.385307	1.55361	0.00441501	CLU//CLIP3
GO:0072584	caveolin-mediated endocytosis	Biological process	2	11	453	18670	7.49348	0.0279503	0.385307	1.55361	0.00441501	CAV3//CAV1
GO:0098883	synapse pruning	Biological process	2	11	453	18670	7.49348	0.0279503	0.385307	1.55361	0.00441501	C1QA//C1QB
GO:1902563	regulation of neutrophil activation	Biological process	2	11	453	18670	7.49348	0.0279503	0.385307	1.55361	0.00441501	BCR//ITGB2
GO:1903299	regulation of hexokinase activity	Biological process	2	11	453	18670	7.49348	0.0279503	0.385307	1.55361	0.00441501	COX11//MIDN
GO:0002832	negative regulation of response to biotic stimulus	Biological process	6	95	453	18670	2.603	0.0281117	0.385307	1.55111	0.013245	SERPING1//SIGIRR//NLRX1//TNFAIP3//VSIG4//PPARG
GO:2000060	positive regulation of ubiquitin-dependent protein catabolic process	Biological process	6	95	453	18670	2.603	0.0281117	0.385307	1.55111	0.013245	PLK2//CLU//CSNK1D//GCLC//CAV1//CAV3
GO:0048588	developmental cell growth	Biological process	11	234	453	18670	1.93742	0.028113	0.385307	1.55109	0.0242826	APOE//ISLR2//SEMA5A//SPP1//NTRK3//CXCL12//WNT5A//CAV3//RIMS1//CPNE6//PRMT2
GO:0015748	organophosphate ester transport	Biological process	7	121	453	18670	2.38429	0.0281646	0.385307	1.5503	0.0154525	SLC25A33//OSBPL8//OSBPL2//APOA1//APOE//ATP10B//ATP10D
GO:0002274	myeloid leukocyte activation	Biological process	24	651	453	18670	1.51941	0.0283616	0.385307	1.54727	0.0529801	CLU//AIF1//ITGB2//C1QA//CD84//CSF1//VSIG4//WNT5A//CTSS//FCGR3B//ENPP4//CLEC5A//ARMC8//ANPEP//HRNR//LYZ//MMP9//SERPINB3//SLC2A5//TCN1//GSDMD//CD14//BCR//ATM
GO:0015893	drug transport	Biological process	10	205	453	18670	2.01045	0.0283981	0.385307	1.54671	0.0220751	SLC22A3//SYT11//SLC38A5//SLC46A1//TCN1//RTBDN//GDNF//CXCL12//RAB3B//STRA6
GO:0019752	carboxylic acid metabolic process	Biological process	36	1066	453	18670	1.39185	0.0284093	0.385307	1.54654	0.0794702	SLC27A6//HACL1//ST6GAL1//ALDH5A1//ADHFE1//NUP43//PRKAG1//AAAS//CLN3//PSMB5//GCLC//CBS//FTCD//GCDH//IL4I1//SDS//IDO2//THEM5//CROT//PPARG//ALKBH7//ECHDC2//OSBPL2//HLCS//AKR1C1//TPH1//SREBF1//CAV1//CBR1//BGN//HAS2//ACOXL//LIPE//BLMH//SLC46A1//FOXK1
GO:0008038	neuron recognition	Biological process	4	48	453	18670	3.43451	0.0287492	0.385307	1.54137	0.00883002	SEMA5A//ROBO3//ROBO4//NTM
GO:0010862	positive regulation of pathway-restricted SMAD protein phosphorylation	Biological process	4	48	453	18670	3.43451	0.0287492	0.385307	1.54137	0.00883002	INHBB//GDF5//INHBE//ACVR1B
GO:0060324	face development	Biological process	4	48	453	18670	3.43451	0.0287492	0.385307	1.54137	0.00883002	PDGFRA//STRA6//SKI//WNT5A
GO:0006469	negative regulation of protein kinase activity	Biological process	11	235	453	18670	1.92917	0.0288785	0.385307	1.53943	0.0242826	CAV1//APOE//UCHL1//CAV3//SERPINB3//CDKN1C//TNFAIP3//THY1//RASIP1//PPP1R1B//UBASH3B
GO:0046777	protein autophosphorylation	Biological process	11	235	453	18670	1.92917	0.0288785	0.385307	1.53943	0.0242826	ATM//CAV1//GREM1//ATP13A2//DAPK1//DAPK2//MAP3K9//PDGFRA//BCR//THY1//ACVR1B
GO:0060560	developmental growth involved in morphogenesis	Biological process	11	235	453	18670	1.92917	0.0288785	0.385307	1.53943	0.0242826	S1PR1//WNT5A//APOE//ISLR2//SEMA5A//SPP1//NTRK3//CXCL12//CSF1//RIMS1//CPNE6
GO:0033692	cellular polysaccharide biosynthetic process	Biological process	5	71	453	18670	2.9024	0.0289832	0.385307	1.53785	0.0110375	PHKG1//PPP1R3D//EXTL3//B3GNT5//HAS2
GO:0048469	cell maturation	Biological process	9	177	453	18670	2.09563	0.0290576	0.385307	1.53674	0.0198675	FBXO5//PGR//C1QA//SCARF1//PLD6//CDKN1C//HES1//PPARG//BFSP2
GO:0042327	positive regulation of phosphorylation	Biological process	36	1068	453	18670	1.38924	0.0291006	0.385307	1.5361	0.0794702	GADD45G//SHC2//CXCL17//GRM4//IRAK2//NTRK3//WNT5A//CSNK1D//AIF1//CLIP3//MMP9//RARRES2//FZD1//GREM1//TNFRSF10A//MAP3K9//TRPC6//INHBB//GDF5//INHBE//ACVR1B//EMP2//OSBPL8//CARD9//ATM//CAV1//ZNF16//HES1//PDGFRA//CSF1//PRKAG1//RAPGEF2//GATA1//APOE//NDRG4//CLU
GO:0048592	eye morphogenesis	Biological process	8	149	453	18670	2.21284	0.0291034	0.385307	1.53606	0.01766	TDRD7//SKI//WNT5A//GNGT1//THY1//HMGN1//ROM1//STRA6
GO:0032270	positive regulation of cellular protein metabolic process	Biological process	51	1608	453	18670	1.30716	0.02918	0.385307	1.53492	0.112583	GADD45G//SHC2//CXCL17//GRM4//IRAK2//NTRK3//WNT5A//CSNK1D//AIF1//CLIP3//MMP9//RARRES2//FZD1//PPARG//CASP1//TNFRSF10A//GREM1//MAP3K9//TRPC6//INHBB//GDF5//INHBE//ACVR1B//SERPINB3//CAV1//SREBF1//FAM107A//AVPR2//PTTG1IP//EMP2//OSBPL8//PLK2//CLU//GCLC//APOE//CARD9//ATM//HES1//DAPK1//PDGFRA//BCL3//CSF1//PRKAG1//RAPGEF2//GATA1//DCUN1D1//UQCC1//NDRG4//DACT1//TNFAIP3//CAV3
GO:0050890	cognition	Biological process	13	296	453	18670	1.81008	0.0292588	0.385307	1.53374	0.0286976	STRA6//AAAS//FOXO6//PLK2//FEN1//PPP1R1B//APOE//CLN3//DRD5//NDRG4//SYNGAP1//FAM107A//TUSC3
GO:0030516	regulation of axon extension	Biological process	6	96	453	18670	2.57588	0.0293964	0.385307	1.53171	0.013245	ISLR2//NTRK3//CXCL12//SEMA5A//WNT5A//APOE
GO:0042632	cholesterol homeostasis	Biological process	6	96	453	18670	2.57588	0.0293964	0.385307	1.53171	0.013245	AKR1C1//APOA1//APOB//APOE//CAV1//CAV3
GO:0007275	multicellular organism development	Biological process	152	5492	453	18670	1.14067	0.0295074	0.385307	1.53007	0.335541	CDKN1C//MMP9//S1PR1//LEMD3//CXCL17//ANPEP//ROBO4//RASIP1//SAT1//THY1//APOLD1//CAV1//INHBB//ATM//PGR//GAS2//PDGFRA//STRA6//RAPGEF2//RBM15//ADM//HAS2//CHRDL1//GDNF//PTCH1//GATA1//APOB//ACVR1B//TENM4//POU5F1//SEMA5A//WNT5A//ASPM//NTRK3//CXCL12//KIRREL3//ARHGDIG//FAM83D//SKI//HES1//PPARG//CCNF//NDRG4//PHOSPHO1//MMP13//CDH13//GREM1//WNT5B//TDRD7//BCL3//PDCD1//FZD1//CRELD1//THBS3//STC1//COL6A3//COL7A1/…
GO:0001816	cytokine production	Biological process	28	790	453	18670	1.46075	0.0295402	0.385307	1.52959	0.0618102	CCDC88B//JAK3//APOA1//WNT5A//CXCL17//TNFAIP3//UBA7//NLRX1//CD14//AVPR2//CD84//VSIG4//SLAMF6//BCL3//CASP1//CARD9//TLR5//CLU//ITGB6//IGF2BP1//SIGIRR//INHBB//GBP5//CLEC5A//GSDMD//AIF1//IL17RC//SYT11
GO:0009607	response to biotic stimulus	Biological process	48	1500	453	18670	1.31885	0.0295702	0.385307	1.52915	0.10596	SERPING1//PSMB5//CARD9//TNFAIP3//VSIG4//CLU//APOB//MX1//OAS2//BCL3//CXCL12//GBP5//CAV1//LYZ//RARRES2//IRAK2//CD14//SIGIRR//ADM//SLC30A8//NLRX1//MPEG1//TLR5//CCDC88B//SLAMF6//CSF1//CLEC5A//JAK3//PPARG//C1QA//C1QB//GSDMD//CD84//APOE//IL17RC//SLFN13//GBP3//KRT8//SRPX//NCAM1//WNT5A//BCR//CASP1//DAPK1//AIF1//RAB43//SYT11//LRSAM1
GO:0002691	regulation of cellular extravasation	Biological process	3	28	453	18670	4.4158	0.0296643	0.385307	1.52777	0.00662252	BCR//THY1//CXCL12
GO:0009074	aromatic amino acid family catabolic process	Biological process	3	28	453	18670	4.4158	0.0296643	0.385307	1.52777	0.00662252	FTCD//IL4I1//IDO2
GO:0034368	protein-lipid complex remodeling	Biological process	3	28	453	18670	4.4158	0.0296643	0.385307	1.52777	0.00662252	APOA1//APOB//APOE
GO:0034369	plasma lipoprotein particle remodeling	Biological process	3	28	453	18670	4.4158	0.0296643	0.385307	1.52777	0.00662252	APOA1//APOB//APOE
GO:0034377	plasma lipoprotein particle assembly	Biological process	3	28	453	18670	4.4158	0.0296643	0.385307	1.52777	0.00662252	APOA1//APOB//APOE
GO:0042634	regulation of hair cycle	Biological process	3	28	453	18670	4.4158	0.0296643	0.385307	1.52777	0.00662252	MYSM1//WNT5A//EPS8L3
GO:0048679	regulation of axon regeneration	Biological process	3	28	453	18670	4.4158	0.0296643	0.385307	1.52777	0.00662252	SCARF1//SPP1//NTRK3
GO:2000108	positive regulation of leukocyte apoptotic process	Biological process	3	28	453	18670	4.4158	0.0296643	0.385307	1.52777	0.00662252	PDCD1//WNT5A//RAPGEF2
GO:0001525	angiogenesis	Biological process	22	587	453	18670	1.54465	0.0297876	0.38581	1.52596	0.0485651	RBM15//CDH13//GREM1//SEMA5A//PLK2//PPARG//EMP2//ADM//ITGB2//WNT5A//TNFAIP3//PDGFRA//S1PR1//LEMD3//CXCL17//ANPEP//ROBO4//RASIP1//SAT1//THY1//APOLD1//CAV1
GO:0019058	viral life cycle	Biological process	14	328	453	18670	1.75914	0.0299594	0.38581	1.52347	0.0309051	CAV1//RAB43//APOE//MVB12B//PDCD6IP//MX1//CLEC5A//ANPEP//ITGB6//NCAM1//SERPINB3//LRSAM1//NUP43//AAAS
GO:0045087	innate immune response	Biological process	32	930	453	18670	1.41812	0.0300472	0.38581	1.5222	0.0706402	SERPING1//PSMB5//CARD9//VSIG4//MX1//SLC30A8//APOE//GBP5//TNFAIP3//NLRX1//SLAMF6//NCAM1//OAS2//PPARG//WNT5A//RARRES2//DAPK1//AIF1//GBP3//RAB43//CASP1//CLU//CSF1//MPEG1//CLEC5A//JAK3//TLR5//C1QA//C1QB//GSDMD//CD84//CD14
GO:0048754	branching morphogenesis of an epithelial tube	Biological process	8	150	453	18670	2.19809	0.0301196	0.38581	1.52115	0.01766	RBM15//GDNF//PTCH1//CSF1//WNT5A//PGR//CAV3//RASIP1
GO:0044255	cellular lipid metabolic process	Biological process	36	1071	453	18670	1.38535	0.0301619	0.38581	1.52054	0.0794702	SLC27A6//AKR1C1//APOA1//APOB//APOE//RARRES2//STRA6//HACL1//CLN3//PIGL//THEM5//CROT//PPARG//ALKBH7//PRKAG1//ECHDC2//APOBR//CAV1//CAV3//PLCB2//CHKA//PHOSPHO1//ETNK1//ALDH5A1//PLD6//PITPNM3//B3GNT5//SREBF1//CBR1//LIPE//GCDH//ACOXL//ATM//OSBPL8//PDGFRA//CPNE6
GO:0045859	regulation of protein kinase activity	Biological process	28	792	453	18670	1.45707	0.0303725	0.38581	1.51752	0.0618102	CCNF//GADD45G//SHC2//CXCL17//GRM4//IRAK2//NTRK3//WNT5A//CAV1//THY1//PPP1R1B//UBASH3B//CAV3//GREM1//TNFRSF10A//MAP3K9//EMP2//OSBPL8//APOE//UCHL1//SERPINB3//CDKN1C//TNFAIP3//CSF1//PRKAG1//RAPGEF2//CLU//RASIP1
GO:0051928	positive regulation of calcium ion transport	Biological process	7	123	453	18670	2.34552	0.0304272	0.38581	1.51674	0.0154525	CAV1//THY1//CXCL12//STC1//STAC//TRPC6//CACNA1D
GO:0120031	plasma membrane bounded cell projection assembly	Biological process	21	555	453	18670	1.55945	0.0304379	0.38581	1.51659	0.0463576	FSCN1//CDH13//S1PR1//ARHGEF7//RAPGEF2//MTSS1//EMP2//DYNC2H1//ZMYND10//CCDC114//CROCC//TTC36//PCNT//TMEM216//RILP//AIF1//CSNK1D//CEP76//CAV1//EPS8L1//EPS8L3
GO:0040011	locomotion	Biological process	60	1944	453	18670	1.27204	0.0304564	0.38581	1.51632	0.13245	GDNF//SEMA5A//ASPM//NTRK3//CXCL12//KIRREL3//RAPGEF2//GREM1//ITGB2//BCR//THY1//S1PR1//RARRES2//NCAM1//ROBO4//ROBO3//WNT5A//EMP2//APOE//STC1//PTPRG//CSF1//CXCL17//ARHGEF7//HAS2//NDRG4//HES1//ITGB6//CD248//STRIP2//FSCN1//TNFAIP3//FAM83D//LIMD1//APOB//MYSM1//FRMD5//CDH13//FAM107A//AIF1//ELP5//MMP9//ATM//PDGFRA//SERPINB3//WNT5B//CAV1//OSBPL8//APOA1//PPARG//SKI//ATP1B2//TNFRSF10A//CD84//IL17RC//PTCH1//…
GO:0051051	negative regulation of transport	Biological process	20	522	453	18670	1.57909	0.0305002	0.38581	1.5157	0.0441501	APOA1//WNK4//AVPR2//CD84//BCR//LRSAM1//INHBB//SREBF1//MIDN//SYT11//CAV1//APOE//TNFAIP3//STC1//CAV3//RAB11FIP1//RAB11FIP3//DERL2//MMP9//YRDC
GO:0019226	transmission of nerve impulse	Biological process	5	72	453	18670	2.86209	0.0305489	0.38581	1.515	0.0110375	NTRK3//SCN8A//CACNA1H//DRD5//S1PR1
GO:0035019	somatic stem cell population maintenance	Biological process	5	72	453	18670	2.86209	0.0305489	0.38581	1.515	0.0110375	LBH//HES1//POLR2I//POU5F1//SKI
GO:0051707	response to other organism	Biological process	47	1467	453	18670	1.32043	0.0305873	0.38581	1.51446	0.103753	SERPING1//PSMB5//CARD9//TNFAIP3//VSIG4//CLU//APOB//MX1//OAS2//BCL3//CXCL12//GBP5//CAV1//LYZ//RARRES2//IRAK2//CD14//SIGIRR//ADM//SLC30A8//NLRX1//MPEG1//TLR5//CCDC88B//SLAMF6//CSF1//CLEC5A//JAK3//PPARG//C1QA//C1QB//GSDMD//CD84//APOE//IL17RC//SLFN13//GBP3//NCAM1//WNT5A//BCR//CASP1//DAPK1//AIF1//RAB43//SYT11//LRSAM1//KRT8
GO:0055092	sterol homeostasis	Biological process	6	97	453	18670	2.54933	0.0307191	0.38581	1.51259	0.013245	AKR1C1//APOA1//APOB//APOE//CAV1//CAV3
GO:0090630	activation of GTPase activity	Biological process	6	97	453	18670	2.54933	0.0307191	0.38581	1.51259	0.013245	TBC1D1//NTRK3//TBC1D2//BCR//WNT5A//ARHGEF10
GO:0003044	regulation of systemic arterial blood pressure mediated by a chemical signal	Biological process	4	49	453	18670	3.36442	0.0307248	0.38581	1.51251	0.00883002	DRD5//AVPR2//RASL10B//SLC2A5
GO:0048546	digestive tract morphogenesis	Biological process	4	49	453	18670	3.36442	0.0307248	0.38581	1.51251	0.00883002	WNT5A//PDGFRA//DACT1//STRA6
GO:0050793	regulation of developmental process	Biological process	80	2696	453	18670	1.22297	0.0307449	0.38581	1.51223	0.1766	GDNF//ASPM//TNFAIP3//PDCD1//HES1//WNT5A//GAS2//ITGB2//STRIP2//LIMD1//PHLDB1//SKI//PLD6//GREM1//SERPINB3//GATA1//CSF1//APOB//PPARG//CAV3//APOE//NTRK3//NDRG4//FZD1//SCARF1//RAPGEF2//PTPRG//PLK2//ZMYM1//PHOSPHO1//S1PR1//CAV1//TENM4//MYRF//GDF5//APOA1//TNKS2//PTCH1//HMGN1//SLC46A2//CCDC85B//RARRES2//TPH1//WNT5B//APOLD1//JAK3//RBM15//ZNF16//ACVR1B//EID2B//BEND6//TRPC6//FBXO5//SUCO//UBASH3B//EMP2//ADM/…
GO:0034613	cellular protein localization	Biological process	59	1908	453	18670	1.27444	0.0307482	0.38581	1.51218	0.130243	NUP43//U2AF1//AAAS//NOL6//PTTG1IP//RTP3//RPS4Y1//NAGPA//HACL1//CROT//SEC23IP//TMED6//RIMS1//SNX13//TBC1D1//RAB43//RAB15//STX18//TBC1D2//RAB3B//SYTL3//PAM16//DERL2//CAV1//ATP13A2//CNTLN//CROCC//GBP5//CSNK1D//EMP2//TTC21A//DYNC2H1//ITGB2//THY1//SYNGAP1//BCL3//RAB11FIP3//CLU//BCR//LRSAM1//TNKS2//MRAP2//PTCH1//CAV3//RAPGEF2//TNFAIP3//OSBPL8//PCNT//APOE//ATM//FAM83D//NOL8//CLIP3//STAC//SREBF1//WNT5A//…
GO:0030155	regulation of cell adhesion	Biological process	25	691	453	18670	1.4911	0.0311275	0.389504	1.50686	0.0551876	EMP2//THY1//CDH13//CSF1//ARHGDIG//SEMA5A//FBLN2//PDCD1//CAV1//APOA1//AIF1//CCDC88B//HES1//JAK3//VSIG4//ATM//CXCL12//FRMD5//FAM107A//UBASH3B//HAS2//ARHGEF7//ITGB2//WNT5A//S1PR1
GO:0055088	lipid homeostasis	Biological process	8	151	453	18670	2.18353	0.0311599	0.389504	1.5064	0.01766	AKR1C1//APOA1//APOB//APOE//CAV1//CAV3//PPARG//ACOXL
GO:0043207	response to external biotic stimulus	Biological process	47	1469	453	18670	1.31863	0.0312134	0.389504	1.50566	0.103753	SERPING1//PSMB5//CARD9//TNFAIP3//VSIG4//CLU//APOB//MX1//OAS2//BCL3//CXCL12//GBP5//CAV1//LYZ//RARRES2//IRAK2//CD14//SIGIRR//ADM//SLC30A8//NLRX1//MPEG1//TLR5//CCDC88B//SLAMF6//CSF1//CLEC5A//JAK3//PPARG//C1QA//C1QB//GSDMD//CD84//APOE//IL17RC//SLFN13//GBP3//KRT8//NCAM1//WNT5A//BCR//CASP1//DAPK1//AIF1//RAB43//SYT11//LRSAM1
GO:0046578	regulation of Ras protein signal transduction	Biological process	11	238	453	18670	1.90485	0.0312647	0.389504	1.50495	0.0242826	APOA1//APOE//NGEF//EPS8L1//BCR//EPS8L3//ARHGEF7//ARHGEF10//RASIP1//CSF1//SYNGAP1
GO:0048666	neuron development	Biological process	37	1110	453	18670	1.3738	0.0314399	0.390992	1.50252	0.0816777	GDNF//NCAM1//ROBO4//CXCL12//ROBO3//WNT5A//UCHL1//SEMA5A//NTM//APOE//NTRK3//NDRG4//FZD1//SCARF1//RAPGEF2//PTPRG//APOA1//C1QA//SYNGAP1//ADM//GNGT1//CDKN1C//ISLR2//THY1//HES1//SPP1//KIRREL3//MAP6//TRPC6//FOXO6//PLK2//NGEF//PTCH1//RIMS1//CPNE6//TENM4//SKI
GO:0032787	monocarboxylic acid metabolic process	Biological process	24	658	453	18670	1.50325	0.0315735	0.391102	1.50068	0.0529801	SLC27A6//HACL1//ALDH5A1//NUP43//PRKAG1//AAAS//THEM5//CROT//PPARG//ALKBH7//ECHDC2//OSBPL2//HLCS//AKR1C1//SREBF1//CAV1//CBR1//FTCD//BGN//GCDH//ACOXL//LIPE//SDS//FOXK1
GO:0001654	eye development	Biological process	15	362	453	18670	1.70777	0.031648	0.391102	1.49965	0.0331126	WNT5A//TDRD7//SKI//GNGT1//CDKN1C//STRA6//PRSS56//THY1//HMGN1//CHRDL1//ROM1//PDGFRA//NTRK3//WNT5B//BFSP2
GO:0010038	response to metal ion	Biological process	15	362	453	18670	1.70777	0.031648	0.391102	1.49965	0.0331126	C1QA//SLC30A8//CD14//CACNA1H//GCLC//AQP9//TRPV6//CAV1//MMP9//SYT11//KCNH1//WNT5A//CPNE6//SLC41A1//ATP13A2
GO:0071229	cellular response to acid chemical	Biological process	10	209	453	18670	1.97197	0.0318263	0.391102	1.49721	0.0220751	PDGFRA//ATM//NTRK3//PPARG//WNT5A//WNT5B//APOB//AKR1C1//SREBF1//GCLC
GO:0048513	animal organ development	Biological process	103	3583	453	18670	1.18478	0.0319691	0.391102	1.49527	0.227373	INHBB//ATM//PGR//GAS2//PDGFRA//CHRDL1//GDNF//PTCH1//SEMA5A//CDKN1C//HAS2//STRA6//WNT5A//FAM83D//HES1//PPARG//CCNF//ACVR1B//NDRG4//PHOSPHO1//MMP13//WNT5B//TDRD7//SKI//BCL3//FZD1//CRELD1//S1PR1//GREM1//THBS3//STC1//COL6A3//COL7A1//PTPRG//BCR//B3GNT5//ADM//NTRK3//EID2B//FOXK1//CAV3//CACNA1H//CAV1//PATZ1//ASPM//GATA1//FLI1//PHLDB1//SERPINB3//DYNC2H1//AVPR2//AIF1//RAPGEF2//CLP1//KIRREL3//EZH1//IGF2BP1…
GO:0046942	carboxylic acid transport	Biological process	14	331	453	18670	1.7432	0.0319977	0.391102	1.49488	0.0309051	SLC38A5//SLC43A2//RIMS1//SLC16A2//AKR1C1//AQP9//CLN3//LRRC8E//SLC46A1//CROT//SLC27A6//APOE//PPARG//STRA6
GO:0014044	Schwann cell development	Biological process	3	29	453	18670	4.26353	0.0325076	0.391102	1.48802	0.00662252	NTRK3//SKI//ARHGEF10
GO:0034367	protein-containing complex remodeling	Biological process	3	29	453	18670	4.26353	0.0325076	0.391102	1.48802	0.00662252	APOA1//APOB//APOE
GO:0060536	cartilage morphogenesis	Biological process	3	29	453	18670	4.26353	0.0325076	0.391102	1.48802	0.00662252	STC1//COL6A3//COL7A1
GO:1900027	regulation of ruffle assembly	Biological process	3	29	453	18670	4.26353	0.0325076	0.391102	1.48802	0.00662252	EPS8L1//EPS8L3//CAV1
GO:0030178	negative regulation of Wnt signaling pathway	Biological process	10	210	453	18670	1.96258	0.032727	0.391102	1.48509	0.0220751	GREM1//APOE//IGFBP6//DACT1//PSMB5//WNT5A//WNT5B//FZD1//CAV1//LIMD1
GO:0001706	endoderm formation	Biological process	4	50	453	18670	3.29713	0.0327786	0.391102	1.48441	0.00883002	POU5F1//COL7A1//ITGB2//MMP9
GO:0014009	glial cell proliferation	Biological process	4	50	453	18670	3.29713	0.0327786	0.391102	1.48441	0.00883002	SKI//HES1//CLU//CSF1
GO:0002921	negative regulation of humoral immune response	Biological process	2	12	453	18670	6.86902	0.03301	0.391102	1.48135	0.00441501	SERPING1//VSIG4
GO:0006534	cysteine metabolic process	Biological process	2	12	453	18670	6.86902	0.03301	0.391102	1.48135	0.00441501	CBS//GCLC
GO:0006563	L-serine metabolic process	Biological process	2	12	453	18670	6.86902	0.03301	0.391102	1.48135	0.00441501	CBS//SDS
GO:0006568	tryptophan metabolic process	Biological process	2	12	453	18670	6.86902	0.03301	0.391102	1.48135	0.00441501	IDO2//GCDH
GO:0010889	regulation of sequestering of triglyceride	Biological process	2	12	453	18670	6.86902	0.03301	0.391102	1.48135	0.00441501	OSBPL8//PPARG
GO:0019374	galactolipid metabolic process	Biological process	2	12	453	18670	6.86902	0.03301	0.391102	1.48135	0.00441501	CLN3//ALDH5A1
GO:0033700	phospholipid efflux	Biological process	2	12	453	18670	6.86902	0.03301	0.391102	1.48135	0.00441501	APOA1//APOE
GO:0034372	very-low-density lipoprotein particle remodeling	Biological process	2	12	453	18670	6.86902	0.03301	0.391102	1.48135	0.00441501	APOA1//APOE
GO:0035630	bone mineralization involved in bone maturation	Biological process	2	12	453	18670	6.86902	0.03301	0.391102	1.48135	0.00441501	GREM1//PHOSPHO1
GO:0035721	intraciliary retrograde transport	Biological process	2	12	453	18670	6.86902	0.03301	0.391102	1.48135	0.00441501	TTC21A//DYNC2H1
GO:0051549	positive regulation of keratinocyte migration	Biological process	2	12	453	18670	6.86902	0.03301	0.391102	1.48135	0.00441501	HAS2//MMP9
GO:0060900	embryonic camera-type eye formation	Biological process	2	12	453	18670	6.86902	0.03301	0.391102	1.48135	0.00441501	WNT5A//STRA6
GO:0070243	regulation of thymocyte apoptotic process	Biological process	2	12	453	18670	6.86902	0.03301	0.391102	1.48135	0.00441501	JAK3//WNT5A
GO:0070572	positive regulation of neuron projection regeneration	Biological process	2	12	453	18670	6.86902	0.03301	0.391102	1.48135	0.00441501	SCARF1//NTRK3
GO:1901678	iron coordination entity transport	Biological process	2	12	453	18670	6.86902	0.03301	0.391102	1.48135	0.00441501	SLC46A1//ASIC3
GO:0044419	interspecies interaction between organisms	Biological process	63	2066	453	18670	1.25677	0.0333272	0.394194	1.4772	0.139073	SERPING1//PSMB5//CARD9//TNFAIP3//VSIG4//CLU//APOB//MX1//OAS2//BCL3//CXCL12//GBP5//CAV1//SF3B2//ATF7//NUP43//KRT8//PDGFRA//RBM15//C1QA//NLRX1//AAAS//NTRK3//PDCD6IP//MVB12B//RAB43//APOE//RPS4Y1//LYZ//RARRES2//IRAK2//CD14//SIGIRR//ADM//SLC30A8//MPEG1//GSDMD//TLR5//CCDC88B//INHBB//SLAMF6//CSF1//CLEC5A//JAK3//PPARG//C1QB//CD84//ANPEP//ITGB6//NCAM1//SERPINB3//LRSAM1//POLR2I//IL17RC//SLFN13//GBP3//WNT5A…
GO:0015849	organic acid transport	Biological process	14	333	453	18670	1.73273	0.0334114	0.394525	1.47611	0.0309051	SLC38A5//SLC43A2//RIMS1//SLC16A2//AKR1C1//AQP9//CLN3//LRRC8E//SLC46A1//CROT//SLC27A6//APOE//PPARG//STRA6
GO:0019395	fatty acid oxidation	Biological process	6	99	453	18670	2.49783	0.0334798	0.394668	1.47522	0.013245	HACL1//CROT//ECHDC2//GCDH//ACOXL//PPARG
GO:0070727	cellular macromolecule localization	Biological process	59	1918	453	18670	1.2678	0.0335978	0.395394	1.47369	0.130243	NUP43//U2AF1//AAAS//NOL6//PTTG1IP//RTP3//RPS4Y1//NAGPA//HACL1//CROT//SEC23IP//TMED6//RIMS1//SNX13//TBC1D1//RAB43//RAB15//STX18//TBC1D2//RAB3B//SYTL3//PAM16//DERL2//CAV1//ATP13A2//CNTLN//CROCC//GBP5//CSNK1D//EMP2//HEPACAM//WNT5A//TTC21A//DYNC2H1//ITGB2//THY1//SYNGAP1//BCL3//RAB11FIP3//CLU//BCR//LRSAM1//TNKS2//MRAP2//PTCH1//CAV3//RAPGEF2//TNFAIP3//OSBPL8//PCNT//APOE//ATM//FAM83D//NOL8//CLIP3//STAC/…
GO:0086003	cardiac muscle cell contraction	Biological process	5	74	453	18670	2.78474	0.033837	0.397156	1.47061	0.0110375	CACNA1D//STC1//CAV3//CAV1//KCND3
GO:0061138	morphogenesis of a branching epithelium	Biological process	9	182	453	18670	2.03806	0.0338607	0.397156	1.4703	0.0198675	RBM15//GDNF//PTCH1//RASIP1//CSF1//WNT5A//ADM//PGR//CAV3
GO:0090101	negative regulation of transmembrane receptor protein serine/threonine kinase signaling pathway	Biological process	7	126	453	18670	2.28967	0.0340451	0.398652	1.46794	0.0154525	LEMD3//SKI//CAV1//GREM1//WNT5A//FZD1//CHRDL1
GO:0010770	positive regulation of cell morphogenesis involved in differentiation	Biological process	8	154	453	18670	2.14099	0.0344279	0.402462	1.46309	0.01766	ISLR2//NTRK3//CXCL12//SEMA5A//MAP6//HAS2//APOA1//ARHGEF7
GO:0065007	biological regulation	Biological process	328	12771	453	18670	1.05851	0.0344912	0.402532	1.46229	0.724062	CHEK1//FBXO6//ATM//CCNF//FBXO5//BACH1//FOXO6//CDKN1C//EZH1//FOXK1//ZNF281//GATA1//HES1//DACT1//POU5F1//PPARG//PTCH1//SKI//SREBF1//ZNF202//HMBOX1//CAV1//SHC2//GDNF//JAK3//MAP3K9//NCAM1//PDGFRA//PSMB5//SYNGAP1//RAPGEF2//RPS4Y1//DHX34//GADD45G//CXCL17//GRM4//IRAK2//NTRK3//WNT5A//PATL1//RBM15//CLN3//FAM107A//CCDC88B//CLU//SERPING1//LYZ//TNFAIP3//APOA1//CSNK1D//AIF1//CLIP3//MMP9//RARRES2//FZD1//APOE//…
GO:0060070	canonical Wnt signaling pathway	Biological process	14	335	453	18670	1.72238	0.03487	0.403489	1.45755	0.0309051	FZD1//DACT1//GREM1//APOE//IGFBP6//PSMB5//WNT5A//WNT5B//CAV1//LIMD1//CSNK1D//ASPM//TNKS2//SEMA5A
GO:0001954	positive regulation of cell-matrix adhesion	Biological process	4	51	453	18670	3.23248	0.0349108	0.403489	1.45704	0.00883002	THY1//CDH13//CSF1//EMP2
GO:0009994	oocyte differentiation	Biological process	4	51	453	18670	3.23248	0.0349108	0.403489	1.45704	0.00883002	FBXO5//PLD6//INHBB//ATM
GO:0031103	axon regeneration	Biological process	4	51	453	18670	3.23248	0.0349108	0.403489	1.45704	0.00883002	APOA1//SCARF1//SPP1//NTRK3
GO:0045668	negative regulation of osteoblast differentiation	Biological process	4	51	453	18670	3.23248	0.0349108	0.403489	1.45704	0.00883002	GREM1//PTCH1//SKI//LIMD1
GO:0022600	digestive system process	Biological process	6	100	453	18670	2.47285	0.0349185	0.403489	1.45694	0.013245	AKR1C1//APOA1//TJP2//WNK4//SLC46A1//SLC2A5
GO:0060326	cell chemotaxis	Biological process	13	304	453	18670	1.76245	0.035149	0.405485	1.45409	0.0286976	CSF1//CXCL17//RARRES2//WNT5A//ITGB2//S1PR1//IL17RC//AIF1//DAPK2//CXCL12//GREM1//SEMA5A//PDGFRA
GO:0006362	transcription elongation from RNA polymerase I promoter	Biological process	3	30	453	18670	4.12141	0.0354877	0.406884	1.44992	0.00662252	TAF1D//TAF1B//TAF1A
GO:0010743	regulation of macrophage derived foam cell differentiation	Biological process	3	30	453	18670	4.12141	0.0354877	0.406884	1.44992	0.00662252	CSF1//APOB//PPARG
GO:0043171	peptide catabolic process	Biological process	3	30	453	18670	4.12141	0.0354877	0.406884	1.44992	0.00662252	CPQ//ANPEP//TRHDE
GO:0003281	ventricular septum development	Biological process	5	75	453	18670	2.74761	0.0355603	0.406884	1.44903	0.0110375	FZD1//HES1//RBM15//WNT5A//STRA6
GO:0007422	peripheral nervous system development	Biological process	5	75	453	18670	2.74761	0.0355603	0.406884	1.44903	0.0110375	GDNF//NTRK3//SKI//ARHGEF10//SCN8A
GO:0002027	regulation of heart rate	Biological process	6	101	453	18670	2.44836	0.0363964	0.411438	1.43894	0.013245	SREBF1//ADM//KCND3//CACNA1D//CAV1//CAV3
GO:0032611	interleukin-1 beta production	Biological process	6	101	453	18670	2.44836	0.0363964	0.411438	1.43894	0.013245	CASP1//GBP5//APOA1//TNFAIP3//WNT5A//GSDMD
GO:0034440	lipid oxidation	Biological process	6	101	453	18670	2.44836	0.0363964	0.411438	1.43894	0.013245	HACL1//CROT//ECHDC2//PPARG//GCDH//ACOXL
GO:0046545	development of primary female sexual characteristics	Biological process	6	101	453	18670	2.44836	0.0363964	0.411438	1.43894	0.013245	INHBB//ATM//PGR//GAS2//PDGFRA//ACVR1B
GO:0015833	peptide transport	Biological process	64	2114	453	18670	1.24773	0.0364248	0.411438	1.4386	0.14128	APOA1//WNT5A//NUP43//U2AF1//AAAS//NOL6//PTTG1IP//RTP3//RPS4Y1//NAGPA//HACL1//CROT//SEC23IP//TMED6//RIMS1//SNX13//TBC1D1//RAB43//RAB15//STX18//TBC1D2//RAB3B//SYTL3//PDCD6IP//SNX20//MAMDC4//VPS53//RAB11FIP1//RILP//CADPS//MVB12B//CLU//APOE//SLC30A8//PAM16//DERL2//ATP13A2//TTC21A//DYNC2H1//ITGB6//APOB//PPARG//INHBB//SREBF1//MIDN//GBP5//TLR5//TNFAIP3//CLEC5A//CD14//GSDMD//CASP1//KCNS3//CACNA1D//BCR//L…
GO:0048732	gland development	Biological process	17	434	453	18670	1.61438	0.0367299	0.411438	1.43498	0.0375276	HES1//CAV1//CDKN1C//APOA1//PDGFRA//STRA6//PTCH1//ATM//SLC46A2//WNT5A//CSF1//LBH//PGR//TPH1//CAV3//OAS2//TNFAIP3
GO:0050673	epithelial cell proliferation	Biological process	17	434	453	18670	1.61438	0.0367299	0.411438	1.43498	0.0375276	APOA1//APOE//CAV1//CDH13//CXCL12//WNT5A//SEMA5A//HAS2//PTCH1//HMGN1//HES1//PGR//CDKN1C//GDF5//MTSS1//PPARG//TNFAIP3
GO:1905952	regulation of lipid localization	Biological process	8	156	453	18670	2.11355	0.0367312	0.411438	1.43497	0.01766	APOA1//APOE//PTCH1//ALKBH7//APOB//PPARG//OSBPL8//SPP1
GO:0015031	protein transport	Biological process	63	2078	453	18670	1.24951	0.0368631	0.411438	1.43341	0.139073	APOA1//WNT5A//NUP43//U2AF1//AAAS//NOL6//PTTG1IP//RTP3//RPS4Y1//NAGPA//HACL1//CROT//SEC23IP//TMED6//RIMS1//SNX13//TBC1D1//RAB43//RAB15//STX18//TBC1D2//RAB3B//SYTL3//CLU//APOE//SLC30A8//PAM16//DERL2//ATP13A2//TTC21A//DYNC2H1//ITGB6//APOB//PPARG//INHBB//SREBF1//MIDN//GBP5//TLR5//TNFAIP3//CLEC5A//CD14//GSDMD//CASP1//KCNS3//CACNA1D//BCR//LRSAM1//RAB11FIP1//RAB11FIP3//CLIP3//AIF1//ITGB2//PCNT//SYT11//I…
GO:0030031	cell projection assembly	Biological process	21	567	453	18670	1.52645	0.0369932	0.411438	1.43188	0.0463576	FSCN1//CDH13//S1PR1//ARHGEF7//RAPGEF2//MTSS1//EMP2//DYNC2H1//ZMYND10//CCDC114//CROCC//TTC36//PCNT//TMEM216//RILP//AIF1//CSNK1D//CEP76//CAV1//EPS8L1//EPS8L3
GO:0031529	ruffle organization	Biological process	4	52	453	18670	3.17032	0.0371216	0.411438	1.43037	0.00883002	AIF1//CAV1//EPS8L1//EPS8L3
GO:0065009	regulation of molecular function	Biological process	87	2989	453	18670	1.19961	0.0372156	0.411438	1.42927	0.192053	CCNF//GADD45G//SHC2//CXCL17//GRM4//IRAK2//NTRK3//WNT5A//CAV1//THY1//PPP1R1B//UBASH3B//CAV3//PPARG//CASP1//TNFRSF10A//GREM1//DRD5//AVPR2//PLCB2//MAP3K9//SERPINB3//PDGFRA//COL6A3//COL7A1//SERPING1//PRMT2//TNFAIP3//DACT1//PLK2//RAPGEF2//EMP2//OSBPL8//WNK4//TRPC6//PPP1R8//GDNF//PAM16//ATP1B2//COX11//MIDN//CDKN1C//ZNF16//HMBOX1//CLN3//NGEF//RASIP1//DAPK1//CARD9//HES1//MMP9//SKI//APOE//UCHL1//PTCH1//SI…
GO:0002683	negative regulation of immune system process	Biological process	17	435	453	18670	1.61067	0.0374061	0.411438	1.42706	0.0375276	SERPING1//PDCD1//BCR//JAK3//APOA1//ATM//CD84//NLRX1//VSIG4//RBM15//UBASH3B//TNFAIP3//THY1//PPARG//GREM1//CXCL12//HES1
GO:0097190	apoptotic signaling pathway	Biological process	22	602	453	18670	1.50616	0.0377362	0.411438	1.42324	0.0485651	CLU//DAPK1//TNFRSF10A//ATM//BCL3//MMP9//PAM16//KRT8//ACVR1B//RHOT2//TNFAIP3//CXCL12//PTTG1IP//INHBB//GCLC//CAV1//GATA1//GDNF//SRPX//DAPK2//CASP1//CD14
GO:0030509	BMP signaling pathway	Biological process	8	157	453	18670	2.10008	0.0379208	0.411438	1.42112	0.01766	HES1//GDF5//LEMD3//GREM1//SKI//WNT5A//FZD1//CHRDL1
GO:0002520	immune system development	Biological process	33	985	453	18670	1.38078	0.0383446	0.411438	1.4163	0.0728477	PDGFRA//BCL3//ATM//PDCD1//GATA1//POLQ//CSF1//KIRREL3//CDKN1C//CLEC5A//SNRK//JAK3//GON4L//PATZ1//CLEC1B//PPARG//MMP9//OSTM1//FLI1//CD8A//SLC46A2//RBM15//ZNF16//ACVR1B//UBASH3B//CD248//HES1//BCR//WNT5A//SLAMF6//TNFAIP3//PSMB5//MYSM1
GO:0000212	meiotic spindle organization	Biological process	2	13	453	18670	6.34064	0.0383963	0.411438	1.41571	0.00441501	FBXO5//ASPM
GO:0006596	polyamine biosynthetic process	Biological process	2	13	453	18670	6.34064	0.0383963	0.411438	1.41571	0.00441501	SMOX//SAT1
GO:0006707	cholesterol catabolic process	Biological process	2	13	453	18670	6.34064	0.0383963	0.411438	1.41571	0.00441501	APOE//SCARF1
GO:0010872	regulation of cholesterol esterification	Biological process	2	13	453	18670	6.34064	0.0383963	0.411438	1.41571	0.00441501	APOA1//APOE
GO:0016127	sterol catabolic process	Biological process	2	13	453	18670	6.34064	0.0383963	0.411438	1.41571	0.00441501	APOE//SCARF1
GO:0016322	neuron remodeling	Biological process	2	13	453	18670	6.34064	0.0383963	0.411438	1.41571	0.00441501	C1QA//SCARF1
GO:0031665	negative regulation of lipopolysaccharide-mediated signaling pathway	Biological process	2	13	453	18670	6.34064	0.0383963	0.411438	1.41571	0.00441501	TNFAIP3//SIGIRR
GO:0032488	Cdc42 protein signal transduction	Biological process	2	13	453	18670	6.34064	0.0383963	0.411438	1.41571	0.00441501	APOA1//APOE
GO:0033605	positive regulation of catecholamine secretion	Biological process	2	13	453	18670	6.34064	0.0383963	0.411438	1.41571	0.00441501	GDNF//CXCL12
GO:0034374	low-density lipoprotein particle remodeling	Biological process	2	13	453	18670	6.34064	0.0383963	0.411438	1.41571	0.00441501	APOB//APOE
GO:0043301	negative regulation of leukocyte degranulation	Biological process	2	13	453	18670	6.34064	0.0383963	0.411438	1.41571	0.00441501	CD84//BCR
GO:0045779	negative regulation of bone resorption	Biological process	2	13	453	18670	6.34064	0.0383963	0.411438	1.41571	0.00441501	TNFAIP3//UBASH3B
GO:0050713	negative regulation of interleukin-1 beta secretion	Biological process	2	13	453	18670	6.34064	0.0383963	0.411438	1.41571	0.00441501	APOA1//TNFAIP3
GO:0050966	detection of mechanical stimulus involved in sensory perception of pain	Biological process	2	13	453	18670	6.34064	0.0383963	0.411438	1.41571	0.00441501	CXCL12//ASIC3
GO:0051001	negative regulation of nitric-oxide synthase activity	Biological process	2	13	453	18670	6.34064	0.0383963	0.411438	1.41571	0.00441501	CAV1//CAV3
GO:0061000	negative regulation of dendritic spine development	Biological process	2	13	453	18670	6.34064	0.0383963	0.411438	1.41571	0.00441501	NGEF//PLK2
GO:0061430	bone trabecula morphogenesis	Biological process	2	13	453	18670	6.34064	0.0383963	0.411438	1.41571	0.00441501	THBS3//GREM1
GO:0090179	planar cell polarity pathway involved in neural tube closure	Biological process	2	13	453	18670	6.34064	0.0383963	0.411438	1.41571	0.00441501	WNT5A//FZD1
GO:0090399	replicative senescence	Biological process	2	13	453	18670	6.34064	0.0383963	0.411438	1.41571	0.00441501	CHEK1//ATM
GO:1900272	negative regulation of long-term synaptic potentiation	Biological process	2	13	453	18670	6.34064	0.0383963	0.411438	1.41571	0.00441501	FAM107A//APOE
GO:1901160	primary amino compound metabolic process	Biological process	2	13	453	18670	6.34064	0.0383963	0.411438	1.41571	0.00441501	CHKA//TPH1
GO:1902430	negative regulation of amyloid-beta formation	Biological process	2	13	453	18670	6.34064	0.0383963	0.411438	1.41571	0.00441501	CLU//APOE
GO:2000052	positive regulation of non-canonical Wnt signaling pathway	Biological process	2	13	453	18670	6.34064	0.0383963	0.411438	1.41571	0.00441501	CSNK1D//WNT5A
GO:0030855	epithelial cell differentiation	Biological process	27	775	453	18670	1.43585	0.0385777	0.411438	1.41366	0.0596026	STC1//PGR//WNT5A//GDNF//PTCH1//BCR//CAV1//KRT5//KRT8//HRNR//S1PR1//APOLD1//HES1//LBH//RAPGEF2//TDRD7//NTRK3//WNT5B//BFSP2//MTSS1//TJP2//CDKN1C//MMP9//AKR1C1//PPARG//FZD1//CBR1
GO:0001963	synaptic transmission, dopaminergic	Biological process	3	31	453	18670	3.98846	0.0386037	0.411438	1.41337	0.00662252	GDNF//RAB3B//DRD5
GO:0006363	termination of RNA polymerase I transcription	Biological process	3	31	453	18670	3.98846	0.0386037	0.411438	1.41337	0.00662252	TAF1D//TAF1B//TAF1A
GO:0010543	regulation of platelet activation	Biological process	3	31	453	18670	3.98846	0.0386037	0.411438	1.41337	0.00662252	APOE//PDGFRA//UBASH3B
GO:0045648	positive regulation of erythrocyte differentiation	Biological process	3	31	453	18670	3.98846	0.0386037	0.411438	1.41337	0.00662252	GATA1//ZNF16//ACVR1B
GO:2000406	positive regulation of T cell migration	Biological process	3	31	453	18670	3.98846	0.0386037	0.411438	1.41337	0.00662252	WNT5A//AIF1//CXCL12
GO:0043065	positive regulation of apoptotic process	Biological process	24	672	453	18670	1.47193	0.0388153	0.411438	1.411	0.0529801	PPARG//CASP1//TNFRSF10A//DAPK1//CARD9//ATM//PDCD1//WNT5A//MMP9//CD248//RAPGEF2//INHBB//CAV1//SRPX//GADD45G//CLU//ADM//NGEF//CLIP3//PRMT2//MAP3K9//NTRK3//ING3//ARHGEF7
GO:0008284	positive regulation of cell population proliferation	Biological process	32	951	453	18670	1.38681	0.0389839	0.411438	1.40911	0.0706402	CDH13//CXCL12//WNT5A//SEMA5A//ASPM//HAS2//CSF1//GATA1//PDGFRA//AIF1//CCDC88B//HES1//JAK3//S1PR1//MMP9//LBH//TNFAIP3//ADM//ADRA1D//EMP2//FBXO5//GREM1//GDNF//MCTS1//NTRK3//DERL2//AVPR2//CD248//SERPINB3//ZNF16//SLC25A33//CAV3
GO:0009628	response to abiotic stimulus	Biological process	40	1237	453	18670	1.33271	0.0390057	0.411438	1.40887	0.0883002	ADM//ATM//CXCL12//APOLD1//CAV1//LIMD1//AQP9//NDRG4//PPP1R1B//SYNGAP1//GCLC//CD14//ASIC3//PPARG//RAD18//PTCH1//GDF5//FEN1//HMGN1//XPC//BCL3//CTSS//CHEK1//CNGA1//GNGT1//STAC//CAV3//STRA6//KRT8//AIF1//PSMB5//BACH1//TLR5//CASP1//TNFRSF10A//STC1//TRPC6//LRRC8E//NUP43//AAAS
GO:0031401	positive regulation of protein modification process	Biological process	40	1237	453	18670	1.33271	0.0390057	0.411438	1.40887	0.0883002	GADD45G//SHC2//CXCL17//GRM4//IRAK2//NTRK3//WNT5A//CSNK1D//AIF1//CLIP3//MMP9//RARRES2//FZD1//GREM1//TNFRSF10A//MAP3K9//TRPC6//INHBB//GDF5//INHBE//ACVR1B//SREBF1//FAM107A//AVPR2//PTTG1IP//CAV1//EMP2//OSBPL8//CARD9//ATM//HES1//PDGFRA//CSF1//PRKAG1//RAPGEF2//GATA1//DCUN1D1//APOE//NDRG4//CLU
GO:0048678	response to axon injury	Biological process	5	77	453	18670	2.67624	0.0391668	0.411438	1.40708	0.0110375	APOA1//SCARF1//SPP1//NTRK3//AIF1
GO:0051937	catecholamine transport	Biological process	5	77	453	18670	2.67624	0.0391668	0.411438	1.40708	0.0110375	SYT11//GDNF//CXCL12//RAB3B//SLC22A3
GO:0042157	lipoprotein metabolic process	Biological process	7	130	453	18670	2.21922	0.0392984	0.411438	1.40563	0.0154525	PIGL//CLIP3//APOA1//APOB//APOE//ATM//APOLD1
GO:0007264	small GTPase mediated signal transduction	Biological process	21	571	453	18670	1.51576	0.0393954	0.411438	1.40455	0.0463576	PLK2//SHC2//SYNGAP1//CDH13//ARHGDIG//EPS8L1//EPS8L3//RHOT2//AIF1//RAB43//RAB15//RAB3B//RAPGEF2//APOA1//APOE//NGEF//BCR//ARHGEF7//ARHGEF10//RASIP1//CSF1
GO:0030195	negative regulation of blood coagulation	Biological process	4	53	453	18670	3.1105	0.0394112	0.411438	1.40438	0.00883002	APOE//PDGFRA//SERPING1//UBASH3B
GO:0070228	regulation of lymphocyte apoptotic process	Biological process	4	53	453	18670	3.1105	0.0394112	0.411438	1.40438	0.00883002	JAK3//SLC46A2//PDCD1//WNT5A
GO:1903307	positive regulation of regulated secretory pathway	Biological process	4	53	453	18670	3.1105	0.0394112	0.411438	1.40438	0.00883002	ITGB2//CACNA1H//CACNA1D//RAB15
GO:0007229	integrin-mediated signaling pathway	Biological process	6	103	453	18670	2.40082	0.0394711	0.411438	1.40372	0.013245	EMP2//APOA1//ITGAE//ITGB2//ITGB6//THY1
GO:0018958	phenol-containing compound metabolic process	Biological process	6	103	453	18670	2.40082	0.0394711	0.411438	1.40372	0.013245	CPQ//TPH1//ITGB2//SLC24A5//WNT5A//RAPGEF2
GO:0060548	negative regulation of cell death	Biological process	34	1023	453	18670	1.36978	0.0394822	0.411438	1.4036	0.0750552	CLEC5A//PLK2//CLN3//DAPK1//AIF1//GATA1//GREM1//GDNF//GCLC//MMP9//ATOX1//PDCD1//BCL3//WNT5A//ZNF16//APOE//GDF5//SYNGAP1//CAV1//SLC46A2//JAK3//CLU//PAM16//MTRNR2L6//CSF1//ATP13A2//TNFAIP3//TNFRSF10A//CXCL12//PTTG1IP//FZD1//SEMA5A//NTRK3//RAD18
GO:0051098	regulation of binding	Biological process	15	373	453	18670	1.6574	0.0394982	0.411438	1.40342	0.0331126	DACT1//CAV1//PLK2//WNT5A//RAPGEF2//HMBOX1//HES1//MMP9//PPARG//SKI//UBASH3B//BCL3//ARHGEF7//APOE//GATA1
GO:0060348	bone development	Biological process	10	217	453	18670	1.89927	0.0395365	0.411438	1.403	0.0220751	PHOSPHO1//MMP13//THBS3//STC1//COL6A3//COL7A1//FLI1//HAS2//SKI//GREM1
GO:0072359	circulatory system development	Biological process	38	1169	453	18670	1.33972	0.0407471	0.421748	1.3899	0.0838852	S1PR1//LEMD3//CXCL17//ANPEP//ROBO4//RASIP1//SAT1//THY1//APOLD1//CAV1//STRA6//RAPGEF2//RBM15//ADM//HAS2//NDRG4//WNT5A//CDH13//GREM1//SEMA5A//PTCH1//HES1//FZD1//CRELD1//ATM//NTRK3//PPARG//PLK2//EMP2//ITGB2//APOB//APOE//PDGFRA//CAV3//TENM4//DYNC2H1//TNFAIP3//ROM1
GO:0055082	cellular chemical homeostasis	Biological process	28	814	453	18670	1.41768	0.0407562	0.421748	1.38981	0.0618102	FOXK1//DRD5//ATP13A2//SLC24A5//APOE//CXCL12//STC1//CAV1//ATOX1//COX19//SLC46A1//SLC30A8//ATP1B2//CLN3//ADM//PDGFRA//TRPC6//CAV3//SLC41A1//PLCB2//UBASH3B//THY1//SLC4A9//S1PR1//GCLC//TRPV6//WNT5A//CACNA1D
GO:0000271	polysaccharide biosynthetic process	Biological process	5	78	453	18670	2.64193	0.0410506	0.421748	1.38668	0.0110375	PHKG1//PPP1R3D//EXTL3//B3GNT5//HAS2
GO:0008306	associative learning	Biological process	5	78	453	18670	2.64193	0.0410506	0.421748	1.38668	0.0110375	NDRG4//PPP1R1B//SYNGAP1//CLN3//DRD5
GO:0043407	negative regulation of MAP kinase activity	Biological process	5	78	453	18670	2.64193	0.0410506	0.421748	1.38668	0.0110375	CAV1//SERPINB3//APOE//UCHL1//CAV3
GO:0061333	renal tubule morphogenesis	Biological process	5	78	453	18670	2.64193	0.0410506	0.421748	1.38668	0.0110375	GDNF//PTCH1//HES1//WNK4//MTSS1
GO:0001523	retinoid metabolic process	Biological process	6	104	453	18670	2.37774	0.0410684	0.421748	1.38649	0.013245	AKR1C1//APOA1//APOB//APOE//RARRES2//STRA6
GO:0071887	leukocyte apoptotic process	Biological process	6	104	453	18670	2.37774	0.0410684	0.421748	1.38649	0.013245	JAK3//SLC46A2//PDCD1//WNT5A//CXCL12//RAPGEF2
GO:0090100	positive regulation of transmembrane receptor protein serine/threonine kinase signaling pathway	Biological process	6	104	453	18670	2.37774	0.0410684	0.421748	1.38649	0.013245	INHBB//GDF5//INHBE//ACVR1B//CDKN1C//HES1
GO:1900047	negative regulation of hemostasis	Biological process	4	54	453	18670	3.0529	0.0417797	0.427313	1.37903	0.00883002	APOE//PDGFRA//SERPING1//UBASH3B
GO:0048841	regulation of axon extension involved in axon guidance	Biological process	3	32	453	18670	3.86382	0.0418541	0.427313	1.37826	0.00662252	CXCL12//SEMA5A//WNT5A
GO:0060325	face morphogenesis	Biological process	3	32	453	18670	3.86382	0.0418541	0.427313	1.37826	0.00662252	PDGFRA//STRA6//SKI
GO:0065005	protein-lipid complex assembly	Biological process	3	32	453	18670	3.86382	0.0418541	0.427313	1.37826	0.00662252	APOA1//APOB//APOE
GO:0042552	myelination	Biological process	7	132	453	18670	2.1856	0.0421132	0.42809	1.37558	0.0154525	MYRF//NTRK3//SKI//ARHGEF10//TENM4//CLU//SCN8A
GO:0045598	regulation of fat cell differentiation	Biological process	7	132	453	18670	2.1856	0.0421132	0.42809	1.37558	0.0154525	CCDC85B//WNT5A//PPARG//RARRES2//TPH1//WNT5B//HES1
GO:0072329	monocarboxylic acid catabolic process	Biological process	7	132	453	18670	2.1856	0.0421132	0.42809	1.37558	0.0154525	HACL1//CROT//ECHDC2//ALDH5A1//GCDH//ACOXL//LIPE
GO:0043266	regulation of potassium ion transport	Biological process	6	105	453	18670	2.35509	0.042706	0.433488	1.36951	0.013245	CACNA1D//CAV3//ATP1B2//KCNIP1//CAV1//WNK4
GO:0009611	response to wounding	Biological process	24	679	453	18670	1.45676	0.042869	0.433887	1.36786	0.0529801	SYT11//CAV3//ENPP4//GATA1//SERPING1//APOE//PDGFRA//APOA1//CLEC1B//TRPC6//CAV1//DRD5//WNT5A//WNT5B//CPQ//AIF1//NTRK3//SCARF1//SPP1//TNFAIP3//UBASH3B//ADM//INHBB//POU5F1
GO:0040008	regulation of growth	Biological process	24	679	453	18670	1.45676	0.042869	0.433887	1.36786	0.0529801	FAM107A//EXTL3//DERL2//SLC25A33//CCDC85B//PPARG//ACVR1B//APOE//TNKS2//GDF5//PTCH1//CSF1//ISLR2//SPP1//NTRK3//CXCL12//SEMA5A//WNT5A//CAV3//RIMS1//CPNE6//HEPACAM//MCTS1//ING3
GO:0071260	cellular response to mechanical stimulus	Biological process	5	79	453	18670	2.60849	0.0429883	0.43434	1.36665	0.0110375	CHEK1//GCLC//TLR5//CASP1//TNFRSF10A
GO:0050790	regulation of catalytic activity	Biological process	69	2324	453	18670	1.22366	0.0432983	0.43434	1.36353	0.152318	CCNF//GADD45G//SHC2//CXCL17//GRM4//IRAK2//NTRK3//WNT5A//CAV1//THY1//PPP1R1B//UBASH3B//CAV3//PPARG//CASP1//TNFRSF10A//GREM1//DRD5//AVPR2//PLCB2//MAP3K9//SERPINB3//PDGFRA//COL6A3//COL7A1//SERPING1//EMP2//OSBPL8//PPP1R8//GDNF//PAM16//ATP1B2//COX11//MIDN//CDKN1C//ZNF16//CLN3//NGEF//RASIP1//DAPK1//CARD9//APOE//UCHL1//S1PR1//SNX13//ARHGDIG//TBC1D2//SYNGAP1//ARHGEF7//VPS9D1//RAPGEF2//TNFAIP3//CACNA1D//C…
GO:0043068	positive regulation of programmed cell death	Biological process	24	680	453	18670	1.45462	0.0434727	0.43434	1.36178	0.0529801	PPARG//CASP1//TNFRSF10A//GADD45G//CLU//ADM//NGEF//CLIP3//PRMT2//MAP3K9//ATM//NTRK3//ING3//ARHGEF7//DAPK1//CARD9//PDCD1//WNT5A//MMP9//CD248//RAPGEF2//INHBB//CAV1//SRPX
GO:0006898	receptor-mediated endocytosis	Biological process	13	314	453	18670	1.70632	0.0436497	0.43434	1.36002	0.0286976	ADM//GREM1//CAV1//ITGB2//CAV3//CLU//SYT11//CLN3//APOA1//APOB//APOE//SCARF1//CD14
GO:0080134	regulation of response to stress	Biological process	46	1467	453	18670	1.29233	0.0437674	0.43434	1.35885	0.101545	SERPING1//PSMB5//CARD9//PPARG//TNFAIP3//MAP3K9//WNT5A//APOE//PDGFRA//CHEK1//CAV1//ENPP4//NLRX1//SERPINB3//ATM//PTTG1IP//GBP5//SLAMF6//VSIG4//DACT1//GADD45G//SCARF1//SPP1//NTRK3//CXCL17//APOA1//BCR//THY1//UBASH3B//MMP3//MMP9//IL17RC//NUP43//AAAS//SYT11//CAV3//CLU//CXCL12//FZD1//ATF6B//DERL2//LRSAM1//POLQ//PARPBP//PLK2//FBXO5
GO:0098657	import into cell	Biological process	9	191	453	18670	1.94203	0.0438358	0.43434	1.35817	0.0198675	GDNF//RAB3B//SLC22A3//LRSAM1//TRPV6//ATP1B2//WNK4//SLC46A1//SLC2A5
GO:0007188	adenylate cyclase-modulating G protein-coupled receptor signaling pathway	Biological process	10	221	453	18670	1.86489	0.0438367	0.43434	1.35816	0.0220751	ADM//DRD5//GPR26//S1PR1//GRM4//ADRA1D//RAPGEF2//MRAP2//AVPR2//CACNA1D
GO:0006878	cellular copper ion homeostasis	Biological process	2	14	453	18670	5.88773	0.0440904	0.43434	1.35566	0.00441501	ATOX1//COX19
GO:0009071	serine family amino acid catabolic process	Biological process	2	14	453	18670	5.88773	0.0440904	0.43434	1.35566	0.00441501	SDS//CBS
GO:0010457	centriole-centriole cohesion	Biological process	2	14	453	18670	5.88773	0.0440904	0.43434	1.35566	0.00441501	CNTLN//CROCC
GO:0036295	cellular response to increased oxygen levels	Biological process	2	14	453	18670	5.88773	0.0440904	0.43434	1.35566	0.00441501	PPARG//CAV1
GO:0040034	regulation of development, heterochronic	Biological process	2	14	453	18670	5.88773	0.0440904	0.43434	1.35566	0.00441501	HES1//HMGN1
GO:0050667	homocysteine metabolic process	Biological process	2	14	453	18670	5.88773	0.0440904	0.43434	1.35566	0.00441501	CBS//BLMH
GO:0051547	regulation of keratinocyte migration	Biological process	2	14	453	18670	5.88773	0.0440904	0.43434	1.35566	0.00441501	HAS2//MMP9
GO:0070234	positive regulation of T cell apoptotic process	Biological process	2	14	453	18670	5.88773	0.0440904	0.43434	1.35566	0.00441501	WNT5A//PDCD1
GO:0070307	lens fiber cell development	Biological process	2	14	453	18670	5.88773	0.0440904	0.43434	1.35566	0.00441501	WNT5B//BFSP2
GO:0072425	signal transduction involved in G2 DNA damage checkpoint	Biological process	2	14	453	18670	5.88773	0.0440904	0.43434	1.35566	0.00441501	ATM//CHEK1
GO:0090178	regulation of establishment of planar polarity involved in neural tube closure	Biological process	2	14	453	18670	5.88773	0.0440904	0.43434	1.35566	0.00441501	WNT5A//FZD1
GO:1903624	regulation of DNA catabolic process	Biological process	2	14	453	18670	5.88773	0.0440904	0.43434	1.35566	0.00441501	PAM16//ATM
GO:0032409	regulation of transporter activity	Biological process	12	283	453	18670	1.7476	0.0441578	0.434394	1.35499	0.0264901	WNK4//TRPC6//PPARG//CACNA1D//CAV3//ATP1B2//AHNAK//STAC//CAV1//DAPK1//MMP9//CTSS
GO:0043113	receptor clustering	Biological process	4	55	453	18670	2.99739	0.0442269	0.434465	1.35431	0.00883002	APOE//ITGB2//THY1//SYNGAP1
GO:0051235	maintenance of location	Biological process	13	315	453	18670	1.7009	0.0445725	0.43689	1.35093	0.0286976	APOE//ALKBH7//APOB//PPARG//OSBPL8//APOA1//CAV1//SLC30A8//PLCB2//UBASH3B//THY1//BCL3//ASPM
GO:0048638	regulation of developmental growth	Biological process	14	347	453	18670	1.66282	0.0445984	0.43689	1.35068	0.0309051	APOE//TNKS2//GDF5//PTCH1//CSF1//ISLR2//SPP1//NTRK3//CXCL12//SEMA5A//WNT5A//CAV3//RIMS1//CPNE6
GO:0007272	ensheathment of neurons	Biological process	7	134	453	18670	2.15298	0.0450556	0.43886	1.34625	0.0154525	MYRF//NTRK3//SKI//ARHGEF10//TENM4//CLU//SCN8A
GO:0008366	axon ensheathment	Biological process	7	134	453	18670	2.15298	0.0450556	0.43886	1.34625	0.0154525	MYRF//NTRK3//SKI//ARHGEF10//TENM4//CLU//SCN8A
GO:0048565	digestive tract development	Biological process	7	134	453	18670	2.15298	0.0450556	0.43886	1.34625	0.0154525	WNT5A//STRA6//PDGFRA//RARRES2//DACT1//HES1//CLMP
GO:0006915	apoptotic process	Biological process	60	1990	453	18670	1.24264	0.0450574	0.43886	1.34623	0.13245	CLU//PPARG//CASP1//TNFRSF10A//DAPK1//ATM//GCLC//GNGT1//CLEC5A//BCL3//DAPK2//INHBB//GDF5//INHBE//GADD45G//ADM//NGEF//CLIP3//PRMT2//MAP3K9//NTRK3//ING3//ARHGEF7//PLK2//CLN3//AIF1//GATA1//GREM1//GDNF//MMP9//ATOX1//PDCD1//WNT5A//ZNF16//CARD9//GRM4//APOE//SYNGAP1//JAK3//SLC46A2//PAM16//CAV1//CD14//KRT8//ACVR1B//RHOT2//MTRNR2L6//TNFAIP3//CXCL12//PTTG1IP//SEMA5A//CD248//RAPGEF2//SRPX//PDCD6IP//CHEK1//GA…
GO:0044057	regulation of system process	Biological process	22	614	453	18670	1.47673	0.0451515	0.43886	1.34533	0.0485651	ADM//CAV3//CAV1//SREBF1//EMP2//CACNA1H//AIF1//APOA1//TENM4//MYRF//AVPR2//INHBB//KCNIP1//KCND3//CACNA1D//RAB11FIP1//RAB11FIP3//STC1//ATP1B2//WNK4//RIMS1//APOE
GO:0050718	positive regulation of interleukin-1 beta secretion	Biological process	3	33	453	18670	3.74674	0.0452374	0.43886	1.3445	0.00662252	WNT5A//GSDMD//CASP1
GO:2001025	positive regulation of response to drug	Biological process	3	33	453	18670	3.74674	0.0452374	0.43886	1.3445	0.00662252	GDNF//CXCL12//RAB3B
GO:0015718	monocarboxylic acid transport	Biological process	8	163	453	18670	2.02278	0.0456022	0.441787	1.34101	0.01766	AKR1C1//AQP9//CROT//SLC27A6//APOE//PPARG//STRA6//SLC16A2
GO:0010604	positive regulation of macromolecule metabolic process	Biological process	100	3522	453	18670	1.17019	0.0458573	0.443645	1.33859	0.220751	GADD45G//SHC2//CXCL17//GRM4//IRAK2//NTRK3//WNT5A//CCDC88B//CSNK1D//AIF1//CLIP3//MMP9//RARRES2//FZD1//GREM1//PPARG//CASP1//TNFRSF10A//RBM15//MAP3K9//CLU//CSF1//RIMS1//APOB//ATM//AVPR2//PRKAG1//CAV1//TRPC6//INHBB//GDF5//INHBE//ACVR1B//SERPINB3//SREBF1//FAM107A//PTTG1IP//EMP2//OSBPL8//HMBOX1//TNKS2//PLK2//GCLC//CD14//SLAMF6//BCL3//CARD9//TLR5//HMGN1//APOE//NLRX1//HES1//DAPK1//PDGFRA//DACT1//TNFAIP3/…
GO:0045137	development of primary sexual characteristics	Biological process	10	223	453	18670	1.84817	0.0461016	0.445395	1.33628	0.0220751	INHBB//ATM//PGR//GAS2//PDGFRA//PATZ1//ASPM//GATA1//WNT5A//ACVR1B
GO:0007169	transmembrane receptor protein tyrosine kinase signaling pathway	Biological process	25	719	453	18670	1.43304	0.0461703	0.445445	1.33564	0.0551876	GREM1//FOXO6//RARRES2//SREBF1//POLR2I//NDRG4//RAPGEF2//PDGFRA//UBASH3B//WNT5A//CDH13//MVB12B//ARHGEF7//IGFBP6//MMP9//OSBPL8//BCR//SHC2//NGEF//NTRK3//JAK3//CSF1//PTPRG//CD8A//MTSS1
GO:0051960	regulation of nervous system development	Biological process	31	930	453	18670	1.3738	0.0462717	0.44575	1.33468	0.0684327	ASPM//SKI//APOE//NTRK3//NDRG4//WNT5A//FZD1//SCARF1//RAPGEF2//PTPRG//TENM4//MYRF//HES1//BEND6//TRPC6//GDF5//ISLR2//SPP1//PPARG//CXCL12//SEMA5A//THY1//SYNGAP1//MAP6//FOXO6//PLK2//NGEF//RIMS1//CPNE6//CSF1//CSNK1D
GO:0007178	transmembrane receptor protein serine/threonine kinase signaling pathway	Biological process	14	349	453	18670	1.65329	0.0463885	0.44575	1.33359	0.0309051	SKI//GDF5//ACVR1B//INHBB//INHBE//CAV3//CHRDL1//CDKN1C//LEMD3//CAV1//HES1//GREM1//WNT5A//FZD1
GO:0051924	regulation of calcium ion transport	Biological process	11	254	453	18670	1.78486	0.0463926	0.44575	1.33355	0.0242826	CAV1//UBASH3B//THY1//STC1//CAV3//TRPC6//CACNA1D//CXCL12//AHNAK//STAC//CD84
GO:0086002	cardiac muscle cell action potential involved in contraction	Biological process	4	56	453	18670	2.94387	0.046753	0.448165	1.33019	0.00883002	CAV3//CAV1//KCND3//CACNA1D
GO:0060429	epithelium development	Biological process	41	1291	453	18670	1.30889	0.0467717	0.448165	1.33002	0.0905077	RBM15//GDNF//PTCH1//WNT5A//ATM//ADM//SKI//STC1//ACVR1B//NDRG4//PGR//HES1//DACT1//BCR//AKR1C1//PPARG//FZD1//CBR1//CAV1//KRT5//KRT8//HRNR//S1PR1//APOLD1//RASIP1//MYSM1//PSMB5//CSF1//LBH//CAV3//RAPGEF2//STRA6//MTSS1//TDRD7//NTRK3//WNT5B//BFSP2//WNK4//TJP2//CDKN1C//MMP9
GO:0031329	regulation of cellular catabolic process	Biological process	28	825	453	18670	1.39878	0.0468499	0.448302	1.32929	0.0618102	PPP1R3D//DAPK1//DAPK2//ATM//FOXK1//RASIP1//PLK2//IGF2BP1//ATP13A2//PRKAG1//UCHL1//CLU//CSNK1D//GCLC//APOE//PSMB5//GDNF//PAM16//CAV1//SREBF1//DACT1//TNFAIP3//PTTG1IP//DERL2//LRSAM1//GFAP//CAV3//DHX34
GO:0022617	extracellular matrix disassembly	Biological process	5	81	453	18670	2.54408	0.0470265	0.448767	1.32766	0.0110375	CTSS//FSCN1//MMP3//MMP9//MMP13
GO:0032436	positive regulation of proteasomal ubiquitin-dependent protein catabolic process	Biological process	5	81	453	18670	2.54408	0.0470265	0.448767	1.32766	0.0110375	CAV1//PLK2//CLU//CSNK1D//GCLC
GO:0097191	extrinsic apoptotic signaling pathway	Biological process	10	224	453	18670	1.83992	0.0472632	0.449749	1.32548	0.0220751	DAPK1//TNFRSF10A//TNFAIP3//GCLC//CAV1//GATA1//GDNF//SRPX//KRT8//ACVR1B
GO:0062197	cellular response to chemical stress	Biological process	14	350	453	18670	1.64857	0.0473022	0.449749	1.32512	0.0309051	TXNRD2//AIF1//ATP13A2//MMP9//PDGFRA//TNFAIP3//TRPC6//DAPK1//PPARG//CAV1//LRRC8E//ATM//MMP3//FZD1
GO:0022008	neurogenesis	Biological process	50	1623	453	18670	1.26969	0.0473217	0.449749	1.32494	0.110375	ASPM//NTRK3//CXCL12//KIRREL3//RAPGEF2//GDNF//NCAM1//ROBO4//ROBO3//WNT5A//UCHL1//SEMA5A//NTM//SKI//APOE//NDRG4//FZD1//SCARF1//PTPRG//MYRF//APOA1//C1QA//SYNGAP1//PTCH1//DYNC2H1//HES1//ARHGEF10//S1PR1//TRPC6//WNT5B//ADM//CLU//TENM4//GNGT1//CDKN1C//BEND6//GDF5//ISLR2//THY1//SPP1//PPARG//MAP6//ROM1//FOXO6//PLK2//NGEF//CSF1//RIMS1//CPNE6//CSNK1D
GO:0042981	regulation of apoptotic process	Biological process	49	1587	453	18670	1.27252	0.0477529	0.450284	1.321	0.108168	PPARG//CASP1//TNFRSF10A//CLEC5A//GADD45G//CLU//ADM//NGEF//CLIP3//PRMT2//MAP3K9//ATM//NTRK3//ING3//ARHGEF7//PLK2//CLN3//DAPK1//AIF1//GATA1//GREM1//GDNF//GCLC//MMP9//ATOX1//PDCD1//BCL3//WNT5A//ZNF16//CARD9//GRM4//APOE//GDF5//SYNGAP1//JAK3//SLC46A2//PAM16//MTRNR2L6//TNFAIP3//CXCL12//PTTG1IP//SEMA5A//CD248//RAPGEF2//CAV1//INHBB//SRPX//DAPK2//INHBE
GO:0006631	fatty acid metabolic process	Biological process	15	383	453	18670	1.61413	0.0477681	0.450284	1.32086	0.0331126	SLC27A6//HACL1//PRKAG1//CROT//ECHDC2//SREBF1//CAV1//CBR1//PPARG//GCDH//ACOXL//LIPE//ALDH5A1//THEM5//ALKBH7
GO:0009062	fatty acid catabolic process	Biological process	6	108	453	18670	2.28967	0.0478624	0.450284	1.32001	0.013245	HACL1//CROT//ECHDC2//GCDH//ACOXL//LIPE
GO:0051225	spindle assembly	Biological process	6	108	453	18670	2.28967	0.0478624	0.450284	1.32001	0.013245	FBXO5//ASPM//KIFC1//AAAS//ARHGEF10//CSNK1D
GO:0001775	cell activation	Biological process	45	1440	453	18670	1.28794	0.0479699	0.450284	1.31903	0.0993377	CLU//AIF1//ITGB2//C1QA//BCL3//ATM//APOE//PDGFRA//CLEC1B//TRPC6//JAK3//GON4L//PATZ1//PDCD1//CAV1//CD84//CCDC88B//HES1//CD8A//CSF1//APOLD1//VSIG4//WNT5A//CTSS//FCGR3B//ENPP4//CLEC5A//ARMC8//ANPEP//HRNR//LYZ//MMP9//SERPINB3//SLC2A5//TCN1//GSDMD//CD14//BCR//SLC46A2//TNFAIP3//THY1//GATA1//UBASH3B//SLAMF6//GCLC
GO:0050680	negative regulation of epithelial cell proliferation	Biological process	8	165	453	18670	1.99826	0.0483736	0.450284	1.31539	0.01766	APOE//CAV1//PPARG//CDKN1C//PTCH1//WNT5A//GDF5//MTSS1
GO:0043010	camera-type eye development	Biological process	13	319	453	18670	1.67957	0.0483997	0.450284	1.31516	0.0286976	WNT5A//TDRD7//SKI//THY1//HMGN1//ROM1//STRA6//PDGFRA//NTRK3//WNT5B//BFSP2//CDKN1C//PRSS56
GO:0042127	regulation of cell population proliferation	Biological process	52	1700	453	18670	1.26067	0.0484875	0.450284	1.31437	0.11479	APOE//CAV1//CDH13//CXCL12//WNT5A//SEMA5A//ASPM//HES1//ADM//CSF1//ADRA1D//AIF1//EMP2//FBXO5//GREM1//GDNF//MCTS1//HAS2//NTRK3//DERL2//PDGFRA//AVPR2//CD248//SERPINB3//ZNF16//SLC25A33//CAV3//GATA1//IGFBP6//SKI//TBRG1//RAPGEF2//ATM//CCDC88B//JAK3//VSIG4//S1PR1//PPARG//NDRG4//TNFAIP3//HMGN1//PGR//CDKN1C//PTCH1//GDF5//MTSS1//SRPX//MMP9//LBH//CLU//KCNH1//SAT1
GO:0007611	learning or memory	Biological process	11	256	453	18670	1.77092	0.0485826	0.450284	1.31352	0.0242826	STRA6//AAAS//FOXO6//PLK2//FEN1//PPP1R1B//APOE//CLN3//DRD5//NDRG4//SYNGAP1
GO:0006409	tRNA export from nucleus	Biological process	3	34	453	18670	3.63654	0.0487521	0.450284	1.31201	0.00662252	NUP43//NOL6//AAAS
GO:0017004	cytochrome complex assembly	Biological process	3	34	453	18670	3.63654	0.0487521	0.450284	1.31201	0.00662252	COX19//UQCC1//SLC25A33
GO:0032148	activation of protein kinase B activity	Biological process	3	34	453	18670	3.63654	0.0487521	0.450284	1.31201	0.00662252	OSBPL8//NTRK3//WNT5A
GO:0032212	positive regulation of telomere maintenance via telomerase	Biological process	3	34	453	18670	3.63654	0.0487521	0.450284	1.31201	0.00662252	ATM//HMBOX1//TNKS2
GO:0048566	embryonic digestive tract development	Biological process	3	34	453	18670	3.63654	0.0487521	0.450284	1.31201	0.00662252	PDGFRA//RARRES2//STRA6
GO:0071431	tRNA-containing ribonucleoprotein complex export from nucleus	Biological process	3	34	453	18670	3.63654	0.0487521	0.450284	1.31201	0.00662252	NUP43//NOL6//AAAS
GO:1905954	positive regulation of lipid localization	Biological process	5	82	453	18670	2.51306	0.0491271	0.450284	1.30868	0.0110375	APOA1//APOE//PTCH1//APOB//SPP1
GO:0016049	cell growth	Biological process	18	484	453	18670	1.53276	0.0491477	0.450284	1.3085	0.0397351	FAM107A//EXTL3//DERL2//SLC25A33//CCDC85B//PPARG//ACVR1B//APOE//ISLR2//PRMT2//SEMA5A//SPP1//NTRK3//CXCL12//WNT5A//CAV3//RIMS1//CPNE6
GO:0010631	epithelial cell migration	Biological process	14	352	453	18670	1.6392	0.0491672	0.450284	1.30832	0.0309051	GREM1//EMP2//WNT5A//APOE//STC1//PTPRG//APOA1//PPARG//CDH13//ITGB2//HAS2//MMP9//PLK2//SEMA5A
GO:0033344	cholesterol efflux	Biological process	4	57	453	18670	2.89222	0.0493576	0.450284	1.30665	0.00883002	APOA1//APOE//PTCH1//APOB
GO:0050819	negative regulation of coagulation	Biological process	4	57	453	18670	2.89222	0.0493576	0.450284	1.30665	0.00883002	APOE//PDGFRA//SERPING1//UBASH3B
GO:0006629	lipid metabolic process	Biological process	44	1407	453	18670	1.28886	0.0496862	0.450284	1.30376	0.0971302	SLC27A6//AKR1C1//APOA1//APOB//APOE//RARRES2//STRA6//HACL1//CLN3//PIGL//THEM5//CROT//PPARG//ALKBH7//PRKAG1//ECHDC2//APOBR//CAV1//CAV3//PLCB2//CHKA//PHOSPHO1//ETNK1//ALDH5A1//PLD6//PITPNM3//OSBPL2//SCARF1//SPP1//LIPE//SREBF1//ADM//PDGFRA//B3GNT5//PLCXD2//CBR1//CACNA1H//GCDH//ACOXL//ATM//OSBPL8//CPNE6//CLU//ZNF202
